# Supplementary material for: Real-world stress resilience is associated with the responsivity of the locus coeruleus
Source: Nat Commun. 2021 Apr 15;12:2275. doi: 10.1038/s41467-021-22509-1 (PMC8050280; doi:10.1038/s41467-021-22509-1)
Supplement: Supplementary file 4 — Source Data [file 41467_2021_22509_MOESM4_ESM.zip]

Archive with 10 entries (9 files):
- LC_Source_Data/
- LC_Source_Data/LC_SourceData_Figure1.xlsx
- LC_Source_Data/LC_SourceData_Figure2.xlsx
- LC_Source_Data/LC_SourceData_Figure3.xlsx
- LC_Source_Data/LC_SourceData_Figure4.xlsx
- LC_Source_Data/LC_SourceData_Figure5.xlsx
- LC_Source_Data/LC_SourceData_Figure6.xlsx
- LC_Source_Data/LC_SourceData_Figure7.xlsx
- LC_Source_Data/LC_SourceData_Figure8.xlsx
- LC_Source_Data/LC_SourceData_Figure9.xlsx
