# Supplementary material for: Real-world stress resilience is associated with the responsivity of the locus coeruleus
Source: Nat Commun. 2021 Apr 15;12:2275. doi: 10.1038/s41467-021-22509-1 (PMC8050280; doi:10.1038/s41467-021-22509-1)
Supplement: Supplementary file 4 — Source Data [file 41467_2021_22509_MOESM4_ESM.zip › LC_Source_Data/LC_SourceData_Figure1.xlsx]

## Sheet: Fig1e_LC-Responsivity
	Anxiety		Depression
	Weak	Strong	Weak	Strong
	-0.3126	-0.1215	-0.3126	-0.1215
	-0.4592	-0.0081	-0.4592	0.0461
	0.0461	0.1726	0.1726	-0.0081
	-0.0411	0.2585	-0.0411	0.2585
	-0.4866	-0.2194	-0.4866	-0.2194
	-0.228	-0.0739	-0.228	0.0474
	-0.1519	0.0474	-0.1519	-0.1791
	0.0203	-0.1791	0.0203	0.1612
	0.2152	-0.0657	-0.0739	0.407
	0.1595	0.1612	-0.0657	0.4128
	0.2292	0.407	0.2152	0.7378
	-0.0795	0.4128	0.069	0.2292
	-0.237	0.7378	0.1595	-0.0122
	0.0224	0.069	-0.0795	-0.237
	0.4048	-0.0122	0.4048	0.0224
	0.2038	-0.0103	-0.0103	0.0577
	-0.0097	-0.0883	0.2038	0.0037
	0.4202	0.0577	-0.0883	0.2622
	-0.2562	0.3923	-0.0097	0.575
	0.0037	0.2622	0.4202	-0.1916
	-0.2583	0.575	-0.2562	0.653
	-0.1142	-0.1916	-0.2583
	-0.3561	0.653	0.3923
	-0.1799		-0.1142
	0.3098		-0.3561
			-0.1799
			0.3098
