# Supplementary material for: Real-world stress resilience is associated with the responsivity of the locus coeruleus
Source: Nat Commun. 2021 Apr 15;12:2275. doi: 10.1038/s41467-021-22509-1 (PMC8050280; doi:10.1038/s41467-021-22509-1)
Supplement: Supplementary file 4 — Source Data [file 41467_2021_22509_MOESM4_ESM.zip › LC_Source_Data/LC_SourceData_Figure2.xlsx]

## Sheet: Fig2a
Anxiety Symptom Strength
prior stress	After 3 months	After 6 months
32	30	29
39	36	23
27	27	40
33	33	32
28	31	30
38	42	37
41	37	46
28	41	26
58	49	48
30	31	30
24	23	19
48	46	47
26	30	30
41	53	57
40	43	44
29	33	33
62	61	67
24	28	23
29	22	23
28	34	35
24	62	53
38	43	53
33	34	34
43	40	44
32	27	33
23	24	23
31	37	27
29	29	26
38	42	34
31	33	27
37	53	42
23	25	22
31	33	34
36	30	36
51	37	43
42	50	44
34	37	31
51	51	46
35	37	30
35	37	41
38	36	32
35	28	26
33	38	29
26	32	25
36	49	43
35	27	53
24	28	26
30	20	32

## Sheet: Fig2b
Anxiety Symptom Changes
After 3 months	After 3 months	Mean changes
-2	-3	-2.5
-3	-16	-9.5
0	13	6.5
0	-1	-0.5
3	2	2.5
4	-1	1.5
-4	5	0.5
13	-2	5.5
-9	-10	-9.5
1	0	0.5
-1	-5	-3
-2	-1	-1.5
4	4	4
12	16	14
3	4	3.5
4	4	4
-1	5	2
4	-1	1.5
-7	-6	-6.5
6	7	6.5
38	29	33.5
5	15	10
1	1	1
-3	1	-1
-5	1	-2
1	0	0.5
6	-4	1
0	-3	-1.5
4	-4	0
2	-4	-1
16	5	10.5
2	-1	0.5
2	3	2.5
-6	0	-3
-14	-8	-11
8	2	5
3	-3	0
0	-5	-2.5
2	-5	-1.5
2	6	4
-2	-6	-4
-7	-9	-8
5	-4	0.5
6	-1	2.5
13	7	10
-8	18	5
4	2	3
-10	2	-4

## Sheet: Fig2c
Depression Symptom Strength
prior stress	After 3 months	After 6 months
6	2	3
8	4	1
0	2	3
1	3	3
0	3	2
9	5	4
4	1	8
0	4	0
7	8	3
1	1	1
3	2	0
3	3	5
0	2	3
10	9	13
4	8	5
1	4	3
15	14	17
1	3	3
3	1	2
0	5	6
0	10	6
3	8	2
3	4	4
5	5	6
1	2	4
2	1	1
2	6	2
2	4	3
0	3	2
4	4	3
3	5	3
1	2	0
3	2	4
7	6	7
6	6	7
7	8	11
4	3	4
6	17	13
12	4	4
4	3	3
3	3	5
2	1	0
5	1	3
0	2	3
2	13	4
0	2	13
0	2	3
4	2	4

## Sheet: Fig2d
Depression Symptom Changes
After 3 months	After 3 months	Mean changes
-4	-3	-3.5
-4	-7	-5.5
2	3	2.5
2	2	2
3	2	2.5
-4	-5	-4.5
-3	4	0.5
4	0	2
1	-4	-1.5
0	0	0
-1	-3	-2
0	2	1
2	3	2.5
-1	3	1
4	1	2.5
3	2	2.5
-1	2	0.5
2	2	2
-2	-1	-1.5
5	6	5.5
10	6	8
5	-1	2
1	1	1
0	1	0.5
1	3	2
-1	-1	-1
4	0	2
2	1	1.5
3	2	2.5
0	-1	-0.5
2	0	1
1	-1	0
-1	1	0
-1	0	-0.5
0	1	0.5
1	4	2.5
-1	0	-0.5
11	7	9
-8	-8	-8
-1	-1	-1
0	2	1
-1	-2	-1.5
-4	-2	-3
2	3	2.5
11	2	6.5
2	13	7.5
2	3	2.5
-2	0	-1
