# Supplementary material for: Real-world stress resilience is associated with the responsivity of the locus coeruleus
Source: Nat Commun. 2021 Apr 15;12:2275. doi: 10.1038/s41467-021-22509-1 (PMC8050280; doi:10.1038/s41467-021-22509-1)
Supplement: Supplementary file 4 — Source Data [file 41467_2021_22509_MOESM4_ESM.zip › LC_Source_Data/LC_SourceData_Figure3.xlsx]

## Sheet: Fig3a
Anxiety
LC (CI>II)	After 3 months
-0.3126	-2
-0.4592	-3
-0.1215	0
0.0461	0
-0.0081	3
0.1726	4
-0.0411	-4
0.2585	13
-0.4866	-9
-0.228	1
-0.1519	-1
0.0203	-2
-0.2194	4
-0.0739	12
0.0474	3
-0.1791	4
-0.0657	-1
0.1612	4
0.2152	-7
0.407	6
0.4128	38
0.7378	5
0.069	1
0.1595	-3
0.2292	-5
-0.0795	1
-0.0122	6
-0.237	0
0.0224	4
0.4048	2
-0.0103	16
0.2038	2
-0.0883	2
-0.0097	-6
0.4202	-14
0.0577	8
-0.2562	3
0.0037	0
-0.2583	2
0.3923	2
-0.1142	-2
-0.3561	-7
-0.1799	5
0.2622	6
0.575	13
-0.1916	-8
0.653	4
0.3098	-10

## Sheet: Fig3b
Anxiety
LC (CI>II)	After 6 months
-0.3126	-3
-0.4592	-16
-0.1215	13
0.0461	-1
-0.0081	2
0.1726	-1
-0.0411	5
0.2585	-2
-0.4866	-10
-0.228	0
-0.1519	-5
0.0203	-1
-0.2194	4
-0.0739	16
0.0474	4
-0.1791	4
-0.0657	5
0.1612	-1
0.2152	-6
0.407	7
0.4128	29
0.7378	15
0.069	1
0.1595	1
0.2292	1
-0.0795	0
-0.0122	-4
-0.237	-3
0.0224	-4
0.4048	-4
-0.0103	5
0.2038	-1
-0.0883	3
-0.0097	0
0.4202	-8
0.0577	2
-0.2562	-3
0.0037	-5
-0.2583	-5
0.3923	6
-0.1142	-6
-0.3561	-9
-0.1799	-4
0.2622	-1
0.575	7
-0.1916	18
0.653	2
0.3098	2

## Sheet: Fig3c
Anxiety
LC (CI>II)	Mean Changes
-0.3126	-2.5
-0.4592	-9.5
-0.1215	6.5
0.0461	-0.5
-0.0081	2.5
0.1726	1.5
-0.0411	0.5
0.2585	5.5
-0.4866	-9.5
-0.228	0.5
-0.1519	-3
0.0203	-1.5
-0.2194	4
-0.0739	14
0.0474	3.5
-0.1791	4
-0.0657	2
0.1612	1.5
0.2152	-6.5
0.407	6.5
0.4128	33.5
0.7378	10
0.069	1
0.1595	-1
0.2292	-2
-0.0795	0.5
-0.0122	1
-0.237	-1.5
0.0224	0
0.4048	-1
-0.0103	10.5
0.2038	0.5
-0.0883	2.5
-0.0097	-3
0.4202	-11
0.0577	5
-0.2562	0
0.0037	-2.5
-0.2583	-1.5
0.3923	4
-0.1142	-4
-0.3561	-8
-0.1799	0.5
0.2622	2.5
0.575	10
-0.1916	5
0.653	3
0.3098	-4

## Sheet: Fig3d
Depression
LC (CI>II)	After 3 months
-0.3126	-4
-0.4592	-4
-0.1215	2
0.0461	2
-0.0081	3
0.1726	-4
-0.0411	-3
0.2585	4
-0.4866	1
-0.228	0
-0.1519	-1
0.0203	0
-0.2194	2
-0.0739	-1
0.0474	4
-0.1791	3
-0.0657	-1
0.1612	2
0.2152	-2
0.407	5
0.4128	10
0.7378	5
0.069	1
0.1595	0
0.2292	1
-0.0795	-1
-0.0122	4
-0.237	2
0.0224	3
0.4048	0
-0.0103	2
0.2038	1
-0.0883	-1
-0.0097	-1
0.4202	0
0.0577	1
-0.2562	-1
0.0037	11
-0.2583	-8
0.3923	-1
-0.1142	0
-0.3561	-1
-0.1799	-4
0.2622	2
0.575	11
-0.1916	2
0.653	2
0.3098	-2

## Sheet: Fig3e
Depression
LC (CI>II)	After 6 months
-0.3126	-3
-0.4592	-7
-0.1215	3
0.0461	2
-0.0081	2
0.1726	-5
-0.0411	4
0.2585	0
-0.4866	-4
-0.228	0
-0.1519	-3
0.0203	2
-0.2194	3
-0.0739	3
0.0474	1
-0.1791	2
-0.0657	2
0.1612	2
0.2152	-1
0.407	6
0.4128	6
0.7378	-1
0.069	1
0.1595	1
0.2292	3
-0.0795	-1
-0.0122	0
-0.237	1
0.0224	2
0.4048	-1
-0.0103	0
0.2038	-1
-0.0883	1
-0.0097	0
0.4202	1
0.0577	4
-0.2562	0
0.0037	7
-0.2583	-8
0.3923	-1
-0.1142	2
-0.3561	-2
-0.1799	-2
0.2622	3
0.575	2
-0.1916	13
0.653	3
0.3098	0

## Sheet: Fig3f
Depression
LC (CI>II)	Mean Changes
-0.3126	-3.5
-0.4592	-5.5
-0.1215	2.5
0.0461	2
-0.0081	2.5
0.1726	-4.5
-0.0411	0.5
0.2585	2
-0.4866	-1.5
-0.228	0
-0.1519	-2
0.0203	1
-0.2194	2.5
-0.0739	1
0.0474	2.5
-0.1791	2.5
-0.0657	0.5
0.1612	2
0.2152	-1.5
0.407	5.5
0.4128	8
0.7378	2
0.069	1
0.1595	0.5
0.2292	2
-0.0795	-1
-0.0122	2
-0.237	1.5
0.0224	2.5
0.4048	-0.5
-0.0103	1
0.2038	0
-0.0883	0
-0.0097	-0.5
0.4202	0.5
0.0577	2.5
-0.2562	-0.5
0.0037	9
-0.2583	-8
0.3923	-1
-0.1142	1
-0.3561	-1.5
-0.1799	-3
0.2622	2.5
0.575	6.5
-0.1916	7.5
0.653	2.5
0.3098	-1
