# Supplementary material for: Real-world stress resilience is associated with the responsivity of the locus coeruleus
Source: Nat Commun. 2021 Apr 15;12:2275. doi: 10.1038/s41467-021-22509-1 (PMC8050280; doi:10.1038/s41467-021-22509-1)
Supplement: Supplementary file 4 — Source Data [file 41467_2021_22509_MOESM4_ESM.zip › LC_Source_Data/LC_SourceData_Figure4.xlsx]

## Sheet: Fig4a
Anxiety Symptom Changes
Predicted	Observed
-1.8505	-2.5
-2.64	-9.5
-0.2914	6.5
1.5113	-0.5
0.929	2.5
2.6836	1.5
0.6569	0.5
3.3864	5.5
-2.8651	-9.5
-1.1637	0.5
-0.2984	-3
1.2865	-1.5
-1.2225	4
0.0022	14
1.439	3.5
-0.8036	4
0.3841	2
2.5732	1.5
3.3366	-6.5
4.747	6.5
3.134	33.5
7.5705	10
1.6986	1
2.6194	-1
3.3446	-2
0.2887	0.5
0.9224	1
-1.1649	-1.5
1.275	0
5.1763	-1
0.7308	10.5
3.0154	0.5
0.1518	2.5
1.035	-3
5.985	-11
1.505	5
-1.4236	0
1.1507	-2.5
-1.3725	-1.5
4.7499	4
0.0824	-4
-1.899	-8
-0.6862	0.5
3.5268	2.5
6.0291	10
-0.9699	5
7.7294	3
4.2701	-4

## Sheet: Fig4b
Depression Symptom Changes
Predicted	Observed
-0.4637	-3.5
-0.8509	-5.5
0.1308	2.5
0.9038	2
0.6514	2.5
1.6325	-4.5
0.5486	0.5
1.8451	2
-1.3776	-1.5
-0.2764	0
0.1327	-2
0.8105	1
-0.3407	2.5
0.3901	1
0.8991	2.5
-0.1437	2.5
0.439	0.5
1.4128	2
1.7563	-1.5
2.3144	5.5
2.1826	8
4.2835	2
1.0269	1
1.4429	0.5
1.7142	2
0.4159	-1
0.6438	2
-0.384	1.5
0.788	2.5
2.6658	-0.5
0.6746	1
1.6586	0
0.3514	0
0.7105	-0.5
2.684	0.5
0.9446	2.5
-0.3821	-0.5
0.563	9
-0.0311	-8
2.6286	-1
0.2077	1
-0.775	-1.5
0.0495	-3
1.8442	2.5
2.8699	6.5
-0.3912	7.5
3.7148	2.5
2.2022	-1
