# Supplementary material for: Real-world stress resilience is associated with the responsivity of the locus coeruleus
Source: Nat Commun. 2021 Apr 15;12:2275. doi: 10.1038/s41467-021-22509-1 (PMC8050280; doi:10.1038/s41467-021-22509-1)
Supplement: Supplementary file 4 — Source Data [file 41467_2021_22509_MOESM4_ESM.zip › LC_Source_Data/LC_SourceData_Figure5.xlsx]

## Sheet: Fig5e
CI>II (LC-Amy-PPI)	Anxiety Symptom Changes
0.0719	-2.5
-0.2268	-9.5
0.8577	6.5
0.1644	-0.5
-0.2478	2.5
-1.9717	1.5
0.1022	0.5
1.3572	5.5
-0.715	-9.5
1.1547	0.5
0.1208	-3
-1.0037	-1.5
-0.5007	4
0.0716	14
-0.8013	3.5
-0.3805	4
0.1851	2
-0.2226	1.5
1.1449	-6.5
-0.4412	6.5
7.0735	33.5
1.3083	10
-1.7902	1
-0.1127	-1
-1.5004	-2
1.4941	0.5
0.1099	1
-1.0886	-1.5
1.2751	0
1.9234	-1
0.0427	10.5
-0.0478	0.5
0.9041	2.5
0.3682	-3
-0.7489	-11
-1.2442	5
0.9884	0
-0.9257	-2.5
-1.5952	-1.5
-0.814	4
-0.3561	-4
-1.234	-8
0.4057	0.5
-1.0762	2.5
0.5903	10
0.7763	5
-0.2378	3
-1.9832	-4

## Sheet: Fig5f
CI>II (LC-Amy-PPI)	Depression Symptom Changes
-0.0103	-3.5
-0.8704	-5.5
0.7764	2.5
1.0655	2
-0.337	2.5
-0.4873	-4.5
0.5945	0.5
0.2055	2
-0.0488	-1.5
1.1376	0
0.8222	-2
0.1431	1
-0.1086	2.5
-0.4238	1
0.5809	2.5
0.2114	2.5
-0.8121	0.5
-0.3332	2
-0.2739	-1.5
-0.2594	5.5
1.839	8
0.9931	2
-1.0309	1
-0.622	0.5
-0.4251	2
0.1867	-1
0.0028	2
-0.1619	1.5
0.1052	2.5
-0.3657	-0.5
0.0916	1
1.3679	0
0.7014	0
-0.4254	-0.5
0.8968	0.5
-0.4645	2.5
0.1079	-0.5
-0.6933	9
-0.873	-8
-0.9768	-1
0.2279	1
-0.7473	-1.5
0.0034	-3
0.1573	2.5
1.0023	6.5
0.3765	7.5
0.6322	2.5
0.2978	-1
