# Supplementary material for: Real-world stress resilience is associated with the responsivity of the locus coeruleus
Source: Nat Commun. 2021 Apr 15;12:2275. doi: 10.1038/s41467-021-22509-1 (PMC8050280; doi:10.1038/s41467-021-22509-1)
Supplement: Supplementary file 4 — Source Data [file 41467_2021_22509_MOESM4_ESM.zip › LC_Source_Data/LC_SourceData_Figure6.xlsx]

## Sheet: Fig6a
	Congruent Trials		Incongruent Trials
time since stimulus	pupil	SEM	pupil	SEM
-4000	-0.0619328	0.0151883	-0.0753027	0.0146038
-3999	-0.0619381	0.0151927	-0.0753279	0.0146089
-3998	-0.0619442	0.0151972	-0.0753539	0.0146141
-3997	-0.061951	0.0152016	-0.0753807	0.0146193
-3996	-0.0619584	0.015206	-0.0754083	0.0146245
-3995	-0.0619666	0.0152105	-0.0754367	0.0146299
-3994	-0.0619754	0.015215	-0.0754659	0.0146352
-3993	-0.0619848	0.0152195	-0.075496	0.0146407
-3992	-0.061995	0.015224	-0.0755268	0.0146461
-3991	-0.0620058	0.0152286	-0.0755585	0.0146517
-3990	-0.0620174	0.0152331	-0.075591	0.0146573
-3989	-0.0620295	0.0152377	-0.0756242	0.0146629
-3988	-0.0620424	0.0152422	-0.0756583	0.0146686
-3987	-0.0620559	0.0152468	-0.0756932	0.0146743
-3986	-0.0620701	0.0152514	-0.075729	0.0146801
-3985	-0.0620849	0.015256	-0.0757655	0.0146859
-3984	-0.0621005	0.0152607	-0.0758028	0.0146918
-3983	-0.0621166	0.0152653	-0.075841	0.0146978
-3982	-0.0621335	0.0152699	-0.0758799	0.0147037
-3981	-0.0621509	0.0152746	-0.0759197	0.0147097
-3980	-0.0621691	0.0152792	-0.0759603	0.0147158
-3979	-0.0621879	0.0152839	-0.0760016	0.0147219
-3978	-0.0622073	0.0152886	-0.0760438	0.0147281
-3977	-0.0622274	0.0152933	-0.0760868	0.0147343
-3976	-0.0622481	0.0152979	-0.0761306	0.0147405
-3975	-0.0622695	0.0153026	-0.0761752	0.0147468
-3974	-0.0622915	0.0153073	-0.0762205	0.0147531
-3973	-0.0623142	0.015312	-0.0762667	0.0147595
-3972	-0.0623375	0.0153167	-0.0763137	0.0147659
-3971	-0.0623614	0.0153214	-0.0763615	0.0147724
-3970	-0.0623859	0.0153261	-0.0764101	0.0147789
-3969	-0.0624111	0.0153308	-0.0764594	0.0147854
-3968	-0.0624369	0.0153355	-0.0765096	0.014792
-3967	-0.0624633	0.0153402	-0.0765605	0.0147986
-3966	-0.0624903	0.0153449	-0.0766123	0.0148052
-3965	-0.0625179	0.0153496	-0.0766648	0.0148119
-3964	-0.0625462	0.0153543	-0.0767181	0.0148186
-3963	-0.062575	0.015359	-0.0767722	0.0148254
-3962	-0.0626045	0.0153637	-0.0768271	0.0148322
-3961	-0.0626345	0.0153683	-0.0768828	0.014839
-3960	-0.0626651	0.015373	-0.0769392	0.0148458
-3959	-0.0626964	0.0153777	-0.0769964	0.0148527
-3958	-0.0627282	0.0153823	-0.0770544	0.0148596
-3957	-0.0627606	0.015387	-0.0771132	0.0148666
-3956	-0.0627936	0.0153916	-0.0771728	0.0148736
-3955	-0.0628272	0.0153963	-0.0772331	0.0148806
-3954	-0.0628613	0.0154009	-0.0772941	0.0148876
-3953	-0.062896	0.0154055	-0.077356	0.0148947
-3952	-0.0629313	0.0154101	-0.0774186	0.0149018
-3951	-0.0629671	0.0154147	-0.077482	0.014909
-3950	-0.0630035	0.0154192	-0.0775461	0.0149161
-3949	-0.0630404	0.0154238	-0.0776109	0.0149233
-3948	-0.0630779	0.0154283	-0.0776766	0.0149305
-3947	-0.0631159	0.0154329	-0.0777429	0.0149378
-3946	-0.0631545	0.0154374	-0.0778101	0.014945
-3945	-0.0631936	0.0154419	-0.0778779	0.0149523
-3944	-0.0632332	0.0154463	-0.0779465	0.0149597
-3943	-0.0632734	0.0154508	-0.0780159	0.014967
-3942	-0.0633141	0.0154552	-0.0780859	0.0149744
-3941	-0.0633553	0.0154597	-0.0781567	0.0149818
-3940	-0.063397	0.0154641	-0.0782283	0.0149892
-3939	-0.0634392	0.0154684	-0.0783005	0.0149966
-3938	-0.0634819	0.0154728	-0.0783735	0.0150041
-3937	-0.0635251	0.0154771	-0.0784472	0.0150116
-3936	-0.0635688	0.0154815	-0.0785216	0.0150191
-3935	-0.063613	0.0154857	-0.0785967	0.0150266
-3934	-0.0636576	0.01549	-0.0786725	0.0150341
-3933	-0.0637028	0.0154943	-0.0787491	0.0150417
-3932	-0.0637484	0.0154985	-0.0788263	0.0150493
-3931	-0.0637945	0.0155027	-0.0789042	0.0150569
-3930	-0.063841	0.0155069	-0.0789829	0.0150645
-3929	-0.063888	0.015511	-0.0790622	0.0150721
-3928	-0.0639354	0.0155151	-0.0791421	0.0150798
-3927	-0.0639833	0.0155192	-0.0792228	0.0150874
-3926	-0.0640316	0.0155233	-0.0793042	0.0150951
-3925	-0.0640803	0.0155273	-0.0793862	0.0151028
-3924	-0.0641295	0.0155313	-0.0794689	0.0151106
-3923	-0.0641791	0.0155353	-0.0795522	0.0151183
-3922	-0.0642291	0.0155393	-0.0796362	0.015126
-3921	-0.0642795	0.0155432	-0.0797209	0.0151338
-3920	-0.0643303	0.0155471	-0.0798062	0.0151416
-3919	-0.0643815	0.015551	-0.0798922	0.0151494
-3918	-0.0644331	0.0155548	-0.0799787	0.0151572
-3917	-0.0644851	0.0155586	-0.080066	0.015165
-3916	-0.0645375	0.0155624	-0.0801538	0.0151728
-3915	-0.0645902	0.0155661	-0.0802423	0.0151807
-3914	-0.0646433	0.0155698	-0.0803314	0.0151885
-3913	-0.0646968	0.0155735	-0.0804212	0.0151964
-3912	-0.0647506	0.0155771	-0.0805115	0.0152043
-3911	-0.0648047	0.0155808	-0.0806025	0.0152122
-3910	-0.0648592	0.0155843	-0.080694	0.0152201
-3909	-0.0649141	0.0155879	-0.0807861	0.015228
-3908	-0.0649692	0.0155914	-0.0808789	0.0152359
-3907	-0.0650247	0.0155949	-0.0809722	0.0152439
-3906	-0.0650805	0.0155983	-0.0810661	0.0152518
-3905	-0.0651366	0.0156017	-0.0811606	0.0152598
-3904	-0.065193	0.0156051	-0.0812556	0.0152677
-3903	-0.0652497	0.0156085	-0.0813512	0.0152757
-3902	-0.0653067	0.0156118	-0.0814474	0.0152837
-3901	-0.0653639	0.0156151	-0.0815441	0.0152917
-3900	-0.0654215	0.0156183	-0.0816414	0.0152997
-3899	-0.0654793	0.0156215	-0.0817392	0.0153077
-3898	-0.0655373	0.0156247	-0.0818375	0.0153158
-3897	-0.0655957	0.0156278	-0.0819364	0.0153238
-3896	-0.0656542	0.0156309	-0.0820358	0.0153318
-3895	-0.065713	0.015634	-0.0821357	0.0153399
-3894	-0.0657721	0.015637	-0.0822361	0.0153479
-3893	-0.0658313	0.01564	-0.082337	0.015356
-3892	-0.0658908	0.015643	-0.0824385	0.0153641
-3891	-0.0659505	0.0156459	-0.0825404	0.0153722
-3890	-0.0660104	0.0156488	-0.0826428	0.0153803
-3889	-0.0660705	0.0156517	-0.0827457	0.0153884
-3888	-0.0661308	0.0156545	-0.082849	0.0153965
-3887	-0.0661913	0.0156573	-0.0829528	0.0154046
-3886	-0.0662519	0.0156601	-0.0830571	0.0154127
-3885	-0.0663128	0.0156628	-0.0831619	0.0154208
-3884	-0.0663737	0.0156655	-0.0832671	0.015429
-3883	-0.0664349	0.0156682	-0.0833727	0.0154371
-3882	-0.0664962	0.0156708	-0.0834788	0.0154453
-3881	-0.0665576	0.0156734	-0.0835853	0.0154535
-3880	-0.0666192	0.015676	-0.0836922	0.0154616
-3879	-0.0666809	0.0156785	-0.0837996	0.0154698
-3878	-0.0667427	0.015681	-0.0839073	0.015478
-3877	-0.0668046	0.0156835	-0.0840155	0.0154862
-3876	-0.0668666	0.0156859	-0.084124	0.0154944
-3875	-0.0669287	0.0156883	-0.0842329	0.0155026
-3874	-0.066991	0.0156907	-0.0843423	0.0155109
-3873	-0.0670533	0.015693	-0.0844519	0.0155191
-3872	-0.0671156	0.0156954	-0.084562	0.0155274
-3871	-0.0671781	0.0156976	-0.0846724	0.0155356
-3870	-0.0672406	0.0156999	-0.0847832	0.0155439
-3869	-0.0673032	0.0157021	-0.0848943	0.0155521
-3868	-0.0673658	0.0157043	-0.0850058	0.0155604
-3867	-0.0674284	0.0157065	-0.0851176	0.0155687
-3866	-0.0674911	0.0157086	-0.0852297	0.015577
-3865	-0.0675538	0.0157107	-0.0853422	0.0155853
-3864	-0.0676166	0.0157128	-0.085455	0.0155937
-3863	-0.0676793	0.0157148	-0.085568	0.015602
-3862	-0.0677421	0.0157169	-0.0856814	0.0156103
-3861	-0.0678048	0.0157189	-0.085795	0.0156187
-3860	-0.0678675	0.0157208	-0.085909	0.0156271
-3859	-0.0679303	0.0157228	-0.0860232	0.0156354
-3858	-0.067993	0.0157247	-0.0861377	0.0156438
-3857	-0.0680556	0.0157266	-0.0862524	0.0156522
-3856	-0.0681183	0.0157285	-0.0863675	0.0156607
-3855	-0.0681809	0.0157303	-0.0864827	0.0156691
-3854	-0.0682434	0.0157322	-0.0865982	0.0156775
-3853	-0.0683059	0.015734	-0.0867139	0.015686
-3852	-0.0683683	0.0157357	-0.0868299	0.0156945
-3851	-0.0684307	0.0157375	-0.0869461	0.0157029
-3850	-0.0684929	0.0157392	-0.0870625	0.0157114
-3849	-0.0685551	0.015741	-0.0871791	0.01572
-3848	-0.0686172	0.0157427	-0.0872959	0.0157285
-3847	-0.0686792	0.0157443	-0.0874129	0.015737
-3846	-0.0687411	0.015746	-0.08753	0.0157456
-3845	-0.0688029	0.0157476	-0.0876474	0.0157542
-3844	-0.0688645	0.0157493	-0.0877649	0.0157627
-3843	-0.0689261	0.0157509	-0.0878826	0.0157714
-3842	-0.0689875	0.0157525	-0.0880004	0.01578
-3841	-0.0690487	0.015754	-0.0881184	0.0157886
-3840	-0.0691098	0.0157556	-0.0882366	0.0157973
-3839	-0.0691708	0.0157571	-0.0883548	0.015806
-3838	-0.0692316	0.0157587	-0.0884732	0.0158147
-3837	-0.0692923	0.0157602	-0.0885917	0.0158234
-3836	-0.0693528	0.0157617	-0.0887103	0.0158321
-3835	-0.0694131	0.0157632	-0.0888291	0.0158409
-3834	-0.0694732	0.0157646	-0.0889479	0.0158496
-3833	-0.0695331	0.0157661	-0.0890668	0.0158584
-3832	-0.0695928	0.0157676	-0.0891858	0.0158673
-3831	-0.0696524	0.015769	-0.0893049	0.0158761
-3830	-0.0697117	0.0157704	-0.089424	0.015885
-3829	-0.0697708	0.0157719	-0.0895432	0.0158938
-3828	-0.0698297	0.0157733	-0.0896625	0.0159028
-3827	-0.0698884	0.0157747	-0.0897818	0.0159117
-3826	-0.0699468	0.0157761	-0.0899012	0.0159206
-3825	-0.070005	0.0157775	-0.0900206	0.0159296
-3824	-0.070063	0.0157789	-0.09014	0.0159386
-3823	-0.0701207	0.0157803	-0.0902594	0.0159476
-3822	-0.0701782	0.0157817	-0.0903789	0.0159567
-3821	-0.0702354	0.015783	-0.0904984	0.0159658
-3820	-0.0702923	0.0157844	-0.0906178	0.0159749
-3819	-0.070349	0.0157858	-0.0907373	0.015984
-3818	-0.0704054	0.0157871	-0.0908567	0.0159932
-3817	-0.0704615	0.0157885	-0.0909762	0.0160024
-3816	-0.0705174	0.0157899	-0.0910956	0.0160116
-3815	-0.0705729	0.0157912	-0.0912149	0.0160209
-3814	-0.0706281	0.0157926	-0.0913343	0.0160301
-3813	-0.0706831	0.015794	-0.0914535	0.0160394
-3812	-0.0707377	0.0157953	-0.0915728	0.0160488
-3811	-0.0707921	0.0157967	-0.091692	0.0160582
-3810	-0.0708461	0.0157981	-0.0918111	0.0160676
-3809	-0.0708998	0.0157994	-0.0919301	0.016077
-3808	-0.0709531	0.0158008	-0.0920491	0.0160865
-3807	-0.0710062	0.0158022	-0.0921679	0.016096
-3806	-0.0710589	0.0158036	-0.0922867	0.0161055
-3805	-0.0711113	0.015805	-0.0924054	0.0161151
-3804	-0.0711633	0.0158064	-0.092524	0.0161247
-3803	-0.071215	0.0158078	-0.0926425	0.0161343
-3802	-0.0712663	0.0158092	-0.0927608	0.016144
-3801	-0.0713172	0.0158106	-0.0928791	0.0161537
-3800	-0.0713679	0.015812	-0.0929972	0.0161634
-3799	-0.0714181	0.0158135	-0.0931151	0.0161732
-3798	-0.071468	0.0158149	-0.093233	0.016183
-3797	-0.0715175	0.0158163	-0.0933507	0.0161929
-3796	-0.0715666	0.0158178	-0.0934682	0.0162028
-3795	-0.0716154	0.0158193	-0.0935856	0.0162127
-3794	-0.0716637	0.0158208	-0.0937028	0.0162227
-3793	-0.0717117	0.0158223	-0.0938198	0.0162327
-3792	-0.0717593	0.0158238	-0.0939367	0.0162427
-3791	-0.0718065	0.0158253	-0.0940534	0.0162528
-3790	-0.0718532	0.0158268	-0.0941699	0.016263
-3789	-0.0718996	0.0158284	-0.0942862	0.0162731
-3788	-0.0719456	0.0158299	-0.0944023	0.0162834
-3787	-0.0719912	0.0158315	-0.0945182	0.0162936
-3786	-0.0720364	0.0158331	-0.0946339	0.0163039
-3785	-0.0720811	0.0158347	-0.0947494	0.0163143
-3784	-0.0721254	0.0158364	-0.0948647	0.0163247
-3783	-0.0721693	0.015838	-0.0949797	0.0163351
-3782	-0.0722128	0.0158397	-0.0950945	0.0163456
-3781	-0.0722559	0.0158413	-0.0952091	0.0163561
-3780	-0.0722985	0.015843	-0.0953234	0.0163667
-3779	-0.0723407	0.0158447	-0.0954375	0.0163773
-3778	-0.0723825	0.0158465	-0.0955513	0.0163879
-3777	-0.0724238	0.0158482	-0.0956649	0.0163986
-3776	-0.0724646	0.01585	-0.0957782	0.0164094
-3775	-0.0725051	0.0158518	-0.0958912	0.0164202
-3774	-0.0725451	0.0158536	-0.096004	0.016431
-3773	-0.0725846	0.0158554	-0.0961165	0.0164419
-3772	-0.0726237	0.0158573	-0.0962287	0.0164529
-3771	-0.0726623	0.0158591	-0.0963407	0.0164639
-3770	-0.0727005	0.015861	-0.0964523	0.0164749
-3769	-0.0727383	0.0158629	-0.0965636	0.016486
-3768	-0.0727755	0.0158649	-0.0966747	0.0164972
-3767	-0.0728123	0.0158668	-0.0967854	0.0165083
-3766	-0.0728487	0.0158688	-0.0968958	0.0165196
-3765	-0.0728846	0.0158708	-0.0970059	0.0165309
-3764	-0.07292	0.0158729	-0.0971157	0.0165422
-3763	-0.0729549	0.0158749	-0.0972252	0.0165536
-3762	-0.0729894	0.015877	-0.0973343	0.0165651
-3761	-0.0730234	0.0158791	-0.0974431	0.0165766
-3760	-0.0730569	0.0158812	-0.0975516	0.0165881
-3759	-0.07309	0.0158834	-0.0976597	0.0165997
-3758	-0.0731225	0.0158856	-0.0977675	0.0166114
-3757	-0.0731546	0.0158878	-0.097875	0.0166231
-3756	-0.0731863	0.01589	-0.097982	0.0166348
-3755	-0.0732174	0.0158922	-0.0980888	0.0166466
-3754	-0.0732481	0.0158945	-0.0981951	0.0166585
-3753	-0.0732782	0.0158968	-0.0983011	0.0166704
-3752	-0.0733079	0.0158992	-0.0984067	0.0166824
-3751	-0.0733371	0.0159015	-0.098512	0.0166944
-3750	-0.0733658	0.0159039	-0.0986169	0.0167065
-3749	-0.0733941	0.0159063	-0.0987213	0.0167186
-3748	-0.0734218	0.0159088	-0.0988254	0.0167308
-3747	-0.073449	0.0159112	-0.0989292	0.0167431
-3746	-0.0734758	0.0159137	-0.0990325	0.0167554
-3745	-0.0735021	0.0159163	-0.0991354	0.0167677
-3744	-0.0735278	0.0159188	-0.0992379	0.0167801
-3743	-0.0735531	0.0159214	-0.09934	0.0167926
-3742	-0.0735779	0.015924	-0.0994417	0.0168051
-3741	-0.0736022	0.0159266	-0.099543	0.0168177
-3740	-0.073626	0.0159293	-0.0996439	0.0168303
-3739	-0.0736493	0.015932	-0.0997443	0.016843
-3738	-0.0736721	0.0159347	-0.0998444	0.0168557
-3737	-0.0736944	0.0159374	-0.099944	0.0168685
-3736	-0.0737162	0.0159402	-0.100043	0.0168814
-3735	-0.0737375	0.015943	-0.100142	0.0168943
-3734	-0.0737584	0.0159459	-0.10024	0.0169072
-3733	-0.0737787	0.0159487	-0.100338	0.0169202
-3732	-0.0737985	0.0159516	-0.100435	0.0169333
-3731	-0.0738178	0.0159545	-0.100532	0.0169464
-3730	-0.0738366	0.0159575	-0.100629	0.0169596
-3729	-0.0738549	0.0159605	-0.100725	0.0169728
-3728	-0.0738728	0.0159635	-0.100821	0.0169861
-3727	-0.0738901	0.0159665	-0.100916	0.0169994
-3726	-0.0739069	0.0159696	-0.10101	0.0170128
-3725	-0.0739232	0.0159726	-0.101105	0.0170263
-3724	-0.073939	0.0159758	-0.101198	0.0170398
-3723	-0.0739543	0.0159789	-0.101292	0.0170533
-3722	-0.0739691	0.0159821	-0.101384	0.0170669
-3721	-0.0739834	0.0159853	-0.101477	0.0170806
-3720	-0.0739972	0.0159885	-0.101569	0.0170943
-3719	-0.0740105	0.0159918	-0.10166	0.017108
-3718	-0.0740233	0.0159951	-0.101751	0.0171219
-3717	-0.0740356	0.0159984	-0.101841	0.0171357
-3716	-0.0740474	0.0160017	-0.101931	0.0171496
-3715	-0.0740587	0.0160051	-0.10202	0.0171636
-3714	-0.0740695	0.0160085	-0.102109	0.0171776
-3713	-0.0740798	0.0160119	-0.102198	0.0171917
-3712	-0.0740896	0.0160153	-0.102286	0.0172058
-3711	-0.0740988	0.0160188	-0.102373	0.01722
-3710	-0.0741076	0.0160223	-0.10246	0.0172342
-3709	-0.0741159	0.0160259	-0.102546	0.0172485
-3708	-0.0741237	0.0160294	-0.102632	0.0172628
-3707	-0.0741309	0.016033	-0.102717	0.0172772
-3706	-0.0741377	0.0160366	-0.102802	0.0172916
-3705	-0.074144	0.0160402	-0.102886	0.0173061
-3704	-0.0741497	0.0160439	-0.10297	0.0173206
-3703	-0.074155	0.0160476	-0.103053	0.0173351
-3702	-0.0741598	0.0160513	-0.103136	0.0173497
-3701	-0.074164	0.016055	-0.103218	0.0173644
-3700	-0.0741678	0.0160588	-0.103299	0.0173791
-3699	-0.074171	0.0160626	-0.10338	0.0173938
-3698	-0.0741738	0.0160664	-0.103461	0.0174086
-3697	-0.074176	0.0160702	-0.10354	0.0174234
-3696	-0.0741777	0.016074	-0.10362	0.0174383
-3695	-0.074179	0.0160779	-0.103699	0.0174532
-3694	-0.0741797	0.0160818	-0.103777	0.0174682
-3693	-0.0741799	0.0160857	-0.103854	0.0174832
-3692	-0.0741797	0.0160897	-0.103932	0.0174982
-3691	-0.0741789	0.0160936	-0.104008	0.0175133
-3690	-0.0741776	0.0160976	-0.104084	0.0175284
-3689	-0.0741758	0.0161016	-0.104159	0.0175436
-3688	-0.0741736	0.0161057	-0.104234	0.0175588
-3687	-0.0741708	0.0161097	-0.104308	0.017574
-3686	-0.0741675	0.0161138	-0.104382	0.0175893
-3685	-0.0741637	0.0161179	-0.104455	0.0176046
-3684	-0.0741594	0.016122	-0.104528	0.0176199
-3683	-0.0741546	0.0161261	-0.1046	0.0176353
-3682	-0.0741493	0.0161302	-0.104671	0.0176507
-3681	-0.0741435	0.0161344	-0.104741	0.0176662
-3680	-0.0741372	0.0161386	-0.104812	0.0176816
-3679	-0.0741303	0.0161428	-0.104881	0.0176972
-3678	-0.074123	0.016147	-0.10495	0.0177127
-3677	-0.0741152	0.0161512	-0.105018	0.0177283
-3676	-0.0741068	0.0161555	-0.105086	0.0177439
-3675	-0.074098	0.0161597	-0.105153	0.0177595
-3674	-0.0740886	0.016164	-0.105219	0.0177751
-3673	-0.0740788	0.0161683	-0.105285	0.0177908
-3672	-0.0740684	0.0161726	-0.10535	0.0178065
-3671	-0.0740575	0.0161769	-0.105415	0.0178223
-3670	-0.0740461	0.0161812	-0.105479	0.017838
-3669	-0.0740343	0.0161856	-0.105542	0.0178538
-3668	-0.0740218	0.01619	-0.105605	0.0178696
-3667	-0.0740089	0.0161943	-0.105667	0.0178854
-3666	-0.0739955	0.0161987	-0.105728	0.0179013
-3665	-0.0739816	0.0162031	-0.105789	0.0179171
-3664	-0.0739671	0.0162075	-0.105849	0.017933
-3663	-0.0739522	0.0162119	-0.105908	0.0179489
-3662	-0.0739367	0.0162163	-0.105967	0.0179648
-3661	-0.0739207	0.0162208	-0.106025	0.0179808
-3660	-0.0739042	0.0162252	-0.106083	0.0179967
-3659	-0.0738872	0.0162296	-0.10614	0.0180127
-3658	-0.0738696	0.0162341	-0.106196	0.0180287
-3657	-0.0738516	0.0162386	-0.106251	0.0180447
-3656	-0.073833	0.016243	-0.106306	0.0180607
-3655	-0.0738139	0.0162475	-0.10636	0.0180767
-3654	-0.0737943	0.016252	-0.106414	0.0180927
-3653	-0.0737742	0.0162565	-0.106467	0.0181087
-3652	-0.0737535	0.016261	-0.106519	0.0181247
-3651	-0.0737323	0.0162654	-0.10657	0.0181408
-3650	-0.0737106	0.0162699	-0.106621	0.0181568
-3649	-0.0736884	0.0162744	-0.106671	0.0181729
-3648	-0.0736657	0.0162789	-0.10672	0.0181889
-3647	-0.0736424	0.0162834	-0.106769	0.0182049
-3646	-0.0736186	0.0162879	-0.106817	0.018221
-3645	-0.0735942	0.0162924	-0.106864	0.018237
-3644	-0.0735694	0.0162969	-0.106911	0.0182531
-3643	-0.073544	0.0163014	-0.106957	0.0182691
-3642	-0.073518	0.0163059	-0.107002	0.0182852
-3641	-0.0734915	0.0163104	-0.107046	0.0183012
-3640	-0.0734645	0.0163149	-0.10709	0.0183172
-3639	-0.073437	0.0163194	-0.107133	0.0183332
-3638	-0.0734089	0.0163239	-0.107175	0.0183493
-3637	-0.0733803	0.0163284	-0.107216	0.0183653
-3636	-0.0733511	0.0163329	-0.107257	0.0183812
-3635	-0.0733214	0.0163373	-0.107297	0.0183972
-3634	-0.0732912	0.0163418	-0.107337	0.0184132
-3633	-0.0732604	0.0163463	-0.107375	0.0184291
-3632	-0.073229	0.0163507	-0.107413	0.0184451
-3631	-0.0731971	0.0163552	-0.10745	0.018461
-3630	-0.0731647	0.0163596	-0.107487	0.0184769
-3629	-0.0731317	0.016364	-0.107522	0.0184927
-3628	-0.0730981	0.0163685	-0.107557	0.0185086
-3627	-0.073064	0.0163729	-0.107591	0.0185244
-3626	-0.0730294	0.0163773	-0.107624	0.0185403
-3625	-0.0729942	0.0163817	-0.107657	0.018556
-3624	-0.0729584	0.016386	-0.107689	0.0185718
-3623	-0.072922	0.0163904	-0.10772	0.0185875
-3622	-0.0728851	0.0163948	-0.10775	0.0186032
-3621	-0.0728477	0.0163991	-0.107779	0.0186189
-3620	-0.0728096	0.0164034	-0.107808	0.0186346
-3619	-0.072771	0.0164077	-0.107836	0.0186502
-3618	-0.0727319	0.016412	-0.107863	0.0186658
-3617	-0.0726921	0.0164163	-0.107889	0.0186813
-3616	-0.0726518	0.0164206	-0.107915	0.0186968
-3615	-0.0726109	0.0164248	-0.10794	0.0187123
-3614	-0.0725694	0.016429	-0.107964	0.0187278
-3613	-0.0725274	0.0164332	-0.107987	0.0187432
-3612	-0.0724847	0.0164374	-0.108009	0.0187585
-3611	-0.0724415	0.0164416	-0.108031	0.0187739
-3610	-0.0723977	0.0164457	-0.108051	0.0187891
-3609	-0.0723533	0.0164499	-0.108071	0.0188044
-3608	-0.0723083	0.016454	-0.10809	0.0188196
-3607	-0.0722628	0.0164581	-0.108109	0.0188347
-3606	-0.0722166	0.0164621	-0.108126	0.0188498
-3605	-0.0721699	0.0164662	-0.108143	0.0188649
-3604	-0.0721225	0.0164702	-0.108159	0.0188799
-3603	-0.0720746	0.0164742	-0.108174	0.0188948
-3602	-0.072026	0.0164781	-0.108188	0.0189097
-3601	-0.0719769	0.0164821	-0.108201	0.0189246
-3600	-0.0719271	0.016486	-0.108214	0.0189394
-3599	-0.0718768	0.0164899	-0.108225	0.0189541
-3598	-0.0718258	0.0164938	-0.108236	0.0189688
-3597	-0.0717742	0.0164976	-0.108246	0.0189834
-3596	-0.0717221	0.0165014	-0.108255	0.018998
-3595	-0.0716693	0.0165052	-0.108263	0.0190125
-3594	-0.0716159	0.016509	-0.108271	0.0190269
-3593	-0.0715618	0.0165127	-0.108277	0.0190413
-3592	-0.0715072	0.0165164	-0.108283	0.0190556
-3591	-0.0714519	0.01652	-0.108288	0.0190698
-3590	-0.071396	0.0165237	-0.108292	0.019084
-3589	-0.0713395	0.0165273	-0.108295	0.0190981
-3588	-0.0712824	0.0165308	-0.108297	0.0191122
-3587	-0.0712246	0.0165344	-0.108298	0.0191261
-3586	-0.0711662	0.0165379	-0.108299	0.01914
-3585	-0.0711072	0.0165414	-0.108298	0.0191539
-3584	-0.0710476	0.0165448	-0.108297	0.0191676
-3583	-0.0709873	0.0165482	-0.108295	0.0191813
-3582	-0.0709263	0.0165516	-0.108292	0.0191949
-3581	-0.0708648	0.0165549	-0.108288	0.0192085
-3580	-0.0708026	0.0165582	-0.108283	0.0192219
-3579	-0.0707397	0.0165615	-0.108278	0.0192353
-3578	-0.0706763	0.0165647	-0.108271	0.0192486
-3577	-0.0706121	0.0165679	-0.108263	0.0192618
-3576	-0.0705474	0.016571	-0.108255	0.0192749
-3575	-0.0704819	0.0165741	-0.108246	0.019288
-3574	-0.0704159	0.0165772	-0.108236	0.0193009
-3573	-0.0703492	0.0165803	-0.108225	0.0193138
-3572	-0.0702818	0.0165833	-0.108213	0.0193266
-3571	-0.0702138	0.0165862	-0.1082	0.0193393
-3570	-0.0701451	0.0165891	-0.108186	0.0193519
-3569	-0.0700758	0.016592	-0.108171	0.0193644
-3568	-0.0700058	0.0165948	-0.108156	0.0193769
-3567	-0.0699351	0.0165976	-0.108139	0.0193892
-3566	-0.0698638	0.0166004	-0.108122	0.0194015
-3565	-0.0697918	0.0166031	-0.108103	0.0194136
-3564	-0.0697192	0.0166058	-0.108084	0.0194257
-3563	-0.0696459	0.0166084	-0.108064	0.0194376
-3562	-0.0695719	0.016611	-0.108043	0.0194495
-3561	-0.0694973	0.0166135	-0.108021	0.0194613
-3560	-0.069422	0.016616	-0.107998	0.019473
-3559	-0.0693461	0.0166185	-0.107974	0.0194845
-3558	-0.0692694	0.0166209	-0.107949	0.019496
-3557	-0.0691921	0.0166233	-0.107923	0.0195074
-3556	-0.0691142	0.0166256	-0.107897	0.0195186
-3555	-0.0690355	0.0166279	-0.107869	0.0195298
-3554	-0.0689562	0.0166301	-0.107841	0.0195409
-3553	-0.0688762	0.0166323	-0.107811	0.0195518
-3552	-0.0687955	0.0166345	-0.107781	0.0195627
-3551	-0.0687142	0.0166366	-0.107749	0.0195734
-3550	-0.0686322	0.0166386	-0.107717	0.019584
-3549	-0.0685495	0.0166406	-0.107684	0.0195945
-3548	-0.0684661	0.0166426	-0.10765	0.019605
-3547	-0.068382	0.0166445	-0.107615	0.0196153
-3546	-0.0682973	0.0166464	-0.107579	0.0196255
-3545	-0.0682119	0.0166482	-0.107542	0.0196355
-3544	-0.0681258	0.01665	-0.107504	0.0196455
-3543	-0.068039	0.0166517	-0.107465	0.0196553
-3542	-0.0679516	0.0166534	-0.107425	0.0196651
-3541	-0.0678634	0.016655	-0.107385	0.0196747
-3540	-0.0677746	0.0166566	-0.107343	0.0196842
-3539	-0.0676851	0.0166581	-0.1073	0.0196936
-3538	-0.067595	0.0166596	-0.107257	0.0197029
-3537	-0.0675041	0.016661	-0.107212	0.019712
-3536	-0.0674125	0.0166624	-0.107167	0.0197211
-3535	-0.0673203	0.0166638	-0.10712	0.01973
-3534	-0.0672274	0.0166651	-0.107073	0.0197388
-3533	-0.0671338	0.0166663	-0.107025	0.0197474
-3532	-0.0670395	0.0166675	-0.106976	0.019756
-3531	-0.0669446	0.0166687	-0.106925	0.0197644
-3530	-0.0668489	0.0166698	-0.106874	0.0197727
-3529	-0.0667526	0.0166708	-0.106822	0.0197809
-3528	-0.0666556	0.0166718	-0.106769	0.019789
-3527	-0.0665579	0.0166728	-0.106715	0.0197969
-3526	-0.0664596	0.0166737	-0.10666	0.0198047
-3525	-0.0663605	0.0166745	-0.106604	0.0198124
-3524	-0.0662608	0.0166753	-0.106548	0.0198199
-3523	-0.0661604	0.0166761	-0.10649	0.0198274
-3522	-0.0660593	0.0166768	-0.106431	0.0198347
-3521	-0.0659575	0.0166775	-0.106372	0.0198418
-3520	-0.0658551	0.0166781	-0.106311	0.0198489
-3519	-0.0657519	0.0166787	-0.106249	0.0198558
-3518	-0.0656481	0.0166792	-0.106187	0.0198626
-3517	-0.0655437	0.0166797	-0.106124	0.0198692
-3516	-0.0654385	0.0166801	-0.106059	0.0198758
-3515	-0.0653327	0.0166805	-0.105994	0.0198822
-3514	-0.0652262	0.0166808	-0.105928	0.0198884
-3513	-0.065119	0.0166811	-0.10586	0.0198945
-3512	-0.0650111	0.0166813	-0.105792	0.0199005
-3511	-0.0649026	0.0166815	-0.105723	0.0199064
-3510	-0.0647934	0.0166816	-0.105653	0.0199121
-3509	-0.0646835	0.0166817	-0.105582	0.0199177
-3508	-0.064573	0.0166818	-0.10551	0.0199232
-3507	-0.0644618	0.0166818	-0.105438	0.0199285
-3506	-0.0643499	0.0166817	-0.105364	0.0199337
-3505	-0.0642374	0.0166817	-0.105289	0.0199388
-3504	-0.0641242	0.0166815	-0.105213	0.0199437
-3503	-0.0640103	0.0166813	-0.105137	0.0199485
-3502	-0.0638958	0.0166811	-0.105059	0.0199532
-3501	-0.0637806	0.0166808	-0.104981	0.0199577
-3500	-0.0636648	0.0166805	-0.104902	0.0199621
-3499	-0.0635483	0.0166802	-0.104821	0.0199663
-3498	-0.0634311	0.0166798	-0.10474	0.0199704
-3497	-0.0633133	0.0166793	-0.104658	0.0199744
-3496	-0.0631948	0.0166788	-0.104575	0.0199782
-3495	-0.0630757	0.0166783	-0.104491	0.0199819
-3494	-0.062956	0.0166777	-0.104406	0.0199855
-3493	-0.0628355	0.0166771	-0.10432	0.0199889
-3492	-0.0627145	0.0166764	-0.104233	0.0199922
-3491	-0.0625928	0.0166757	-0.104145	0.0199953
-3490	-0.0624704	0.016675	-0.104057	0.0199983
-3489	-0.0623474	0.0166742	-0.103967	0.0200012
-3488	-0.0622238	0.0166733	-0.103877	0.0200039
-3487	-0.0620995	0.0166725	-0.103785	0.0200065
-3486	-0.0619746	0.0166716	-0.103693	0.020009
-3485	-0.061849	0.0166706	-0.1036	0.0200113
-3484	-0.0617229	0.0166696	-0.103506	0.0200135
-3483	-0.0615961	0.0166686	-0.103411	0.0200155
-3482	-0.0614686	0.0166675	-0.103315	0.0200175
-3481	-0.0613406	0.0166664	-0.103218	0.0200192
-3480	-0.0612119	0.0166653	-0.10312	0.0200208
-3479	-0.0610825	0.0166641	-0.103021	0.0200223
-3478	-0.0609526	0.0166629	-0.102922	0.0200237
-3477	-0.0608221	0.0166616	-0.102821	0.0200249
-3476	-0.0606909	0.0166603	-0.10272	0.020026
-3475	-0.0605591	0.016659	-0.102617	0.0200269
-3474	-0.0604267	0.0166577	-0.102514	0.0200277
-3473	-0.0602937	0.0166563	-0.10241	0.0200284
-3472	-0.0601601	0.0166548	-0.102305	0.0200289
-3471	-0.0600258	0.0166534	-0.102199	0.0200293
-3470	-0.059891	0.0166519	-0.102093	0.0200296
-3469	-0.0597555	0.0166503	-0.101985	0.0200297
-3468	-0.0596195	0.0166488	-0.101876	0.0200296
-3467	-0.0594829	0.0166472	-0.101767	0.0200295
-3466	-0.0593456	0.0166456	-0.101657	0.0200292
-3465	-0.0592078	0.0166439	-0.101545	0.0200288
-3464	-0.0590694	0.0166422	-0.101433	0.0200282
-3463	-0.0589304	0.0166405	-0.10132	0.0200275
-3462	-0.0587908	0.0166387	-0.101206	0.0200266
-3461	-0.0586506	0.016637	-0.101092	0.0200257
-3460	-0.0585098	0.0166352	-0.100976	0.0200246
-3459	-0.0583685	0.0166333	-0.100859	0.0200233
-3458	-0.0582265	0.0166315	-0.100742	0.0200219
-3457	-0.058084	0.0166296	-0.100624	0.0200204
-3456	-0.0579409	0.0166277	-0.100505	0.0200188
-3455	-0.0577973	0.0166257	-0.100385	0.020017
-3454	-0.0576531	0.0166238	-0.100264	0.0200151
-3453	-0.0575083	0.0166218	-0.100142	0.020013
-3452	-0.0573629	0.0166198	-0.100019	0.0200109
-3451	-0.057217	0.0166177	-0.0998959	0.0200085
-3450	-0.0570705	0.0166156	-0.0997715	0.0200061
-3449	-0.0569234	0.0166136	-0.0996463	0.0200035
-3448	-0.0567758	0.0166114	-0.0995202	0.0200008
-3447	-0.0566277	0.0166093	-0.0993933	0.019998
-3446	-0.056479	0.0166072	-0.0992655	0.019995
-3445	-0.0563297	0.016605	-0.0991369	0.0199919
-3444	-0.0561799	0.0166028	-0.0990073	0.0199887
-3443	-0.0560295	0.0166006	-0.098877	0.0199853
-3442	-0.0558786	0.0165983	-0.0987458	0.0199818
-3441	-0.0557272	0.0165961	-0.0986137	0.0199782
-3440	-0.0555752	0.0165938	-0.0984808	0.0199745
-3439	-0.0554227	0.0165915	-0.098347	0.0199706
-3438	-0.0552696	0.0165892	-0.0982124	0.0199666
-3437	-0.055116	0.0165869	-0.0980769	0.0199625
-3436	-0.0549619	0.0165845	-0.0979406	0.0199583
-3435	-0.0548073	0.0165822	-0.0978035	0.0199539
-3434	-0.0546521	0.0165798	-0.0976655	0.0199494
-3433	-0.0544964	0.0165774	-0.0975266	0.0199448
-3432	-0.0543401	0.016575	-0.0973869	0.01994
-3431	-0.0541834	0.0165726	-0.0972464	0.0199352
-3430	-0.0540261	0.0165701	-0.097105	0.0199302
-3429	-0.0538683	0.0165677	-0.0969628	0.0199251
-3428	-0.05371	0.0165652	-0.0968198	0.0199198
-3427	-0.0535512	0.0165627	-0.0966759	0.0199145
-3426	-0.0533918	0.0165602	-0.0965312	0.019909
-3425	-0.053232	0.0165577	-0.0963856	0.0199034
-3424	-0.0530716	0.0165552	-0.0962392	0.0198977
-3423	-0.0529108	0.0165527	-0.096092	0.0198919
-3422	-0.0527494	0.0165502	-0.0959439	0.0198859
-3421	-0.0525875	0.0165476	-0.095795	0.0198799
-3420	-0.0524251	0.016545	-0.0956453	0.0198737
-3419	-0.0522623	0.0165425	-0.0954948	0.0198674
-3418	-0.0520989	0.0165399	-0.0953434	0.019861
-3417	-0.051935	0.0165373	-0.0951912	0.0198545
-3416	-0.0517706	0.0165347	-0.0950382	0.0198478
-3415	-0.0516058	0.0165321	-0.0948843	0.0198411
-3414	-0.0514404	0.0165295	-0.0947296	0.0198342
-3413	-0.0512746	0.0165269	-0.0945741	0.0198272
-3412	-0.0511082	0.0165242	-0.0944178	0.0198201
-3411	-0.0509414	0.0165216	-0.0942606	0.0198129
-3410	-0.0507741	0.016519	-0.0941026	0.0198056
-3409	-0.0506063	0.0165163	-0.0939438	0.0197982
-3408	-0.050438	0.0165136	-0.0937842	0.0197907
-3407	-0.0502692	0.016511	-0.0936237	0.0197831
-3406	-0.0501	0.0165083	-0.0934624	0.0197753
-3405	-0.0499303	0.0165056	-0.0933003	0.0197675
-3404	-0.0497601	0.016503	-0.0931374	0.0197595
-3403	-0.0495894	0.0165003	-0.0929737	0.0197514
-3402	-0.0494182	0.0164976	-0.0928091	0.0197433
-3401	-0.0492466	0.0164949	-0.0926437	0.019735
-3400	-0.0490745	0.0164922	-0.0924775	0.0197266
-3399	-0.0489019	0.0164895	-0.0923105	0.0197182
-3398	-0.0487288	0.0164868	-0.0921426	0.0197096
-3397	-0.0485553	0.016484	-0.091974	0.0197009
-3396	-0.0483813	0.0164813	-0.0918045	0.0196921
-3395	-0.0482068	0.0164786	-0.0916342	0.0196833
-3394	-0.0480319	0.0164759	-0.0914631	0.0196743
-3393	-0.0478565	0.0164732	-0.0912911	0.0196652
-3392	-0.0476806	0.0164704	-0.0911184	0.019656
-3391	-0.0475043	0.0164677	-0.0909448	0.0196468
-3390	-0.0473275	0.0164649	-0.0907704	0.0196374
-3389	-0.0471502	0.0164622	-0.0905952	0.019628
-3388	-0.0469725	0.0164595	-0.0904192	0.0196184
-3387	-0.0467943	0.0164567	-0.0902423	0.0196088
-3386	-0.0466156	0.0164539	-0.0900646	0.019599
-3385	-0.0464365	0.0164512	-0.0898862	0.0195892
-3384	-0.0462569	0.0164484	-0.0897069	0.0195793
-3383	-0.0460769	0.0164457	-0.0895267	0.0195693
-3382	-0.0458964	0.0164429	-0.0893458	0.0195592
-3381	-0.0457154	0.0164401	-0.089164	0.019549
-3380	-0.045534	0.0164374	-0.0889815	0.0195387
-3379	-0.0453522	0.0164346	-0.0887981	0.0195283
-3378	-0.0451698	0.0164318	-0.0886138	0.0195179
-3377	-0.044987	0.0164291	-0.0884288	0.0195073
-3376	-0.0448038	0.0164263	-0.088243	0.0194967
-3375	-0.0446201	0.0164235	-0.0880563	0.019486
-3374	-0.0444359	0.0164207	-0.0878688	0.0194752
-3373	-0.0442513	0.0164179	-0.0876805	0.0194643
-3372	-0.0440662	0.0164151	-0.0874913	0.0194534
-3371	-0.0438807	0.0164123	-0.0873014	0.0194423
-3370	-0.0436947	0.0164095	-0.0871106	0.0194312
-3369	-0.0435082	0.0164067	-0.086919	0.01942
-3368	-0.0433213	0.0164039	-0.0867266	0.0194087
-3367	-0.043134	0.0164011	-0.0865333	0.0193973
-3366	-0.0429461	0.0163983	-0.0863393	0.0193859
-3365	-0.0427579	0.0163955	-0.0861444	0.0193744
-3364	-0.0425691	0.0163927	-0.0859487	0.0193628
-3363	-0.04238	0.0163899	-0.0857521	0.0193511
-3362	-0.0421903	0.0163871	-0.0855548	0.0193394
-3361	-0.0420002	0.0163842	-0.0853566	0.0193275
-3360	-0.0418097	0.0163814	-0.0851576	0.0193157
-3359	-0.0416187	0.0163786	-0.0849578	0.0193037
-3358	-0.0414272	0.0163757	-0.0847571	0.0192916
-3357	-0.0412353	0.0163729	-0.0845556	0.0192795
-3356	-0.0410429	0.01637	-0.0843533	0.0192674
-3355	-0.0408501	0.0163672	-0.0841502	0.0192551
-3354	-0.0406568	0.0163643	-0.0839462	0.0192428
-3353	-0.040463	0.0163614	-0.0837415	0.0192304
-3352	-0.0402688	0.0163586	-0.0835359	0.0192179
-3351	-0.0400741	0.0163557	-0.0833294	0.0192054
-3350	-0.039879	0.0163528	-0.0831222	0.0191928
-3349	-0.0396834	0.0163499	-0.0829141	0.0191801
-3348	-0.0394874	0.016347	-0.0827051	0.0191674
-3347	-0.0392909	0.0163441	-0.0824954	0.0191546
-3346	-0.0390939	0.0163412	-0.0822848	0.0191418
-3345	-0.0388965	0.0163383	-0.0820734	0.0191289
-3344	-0.0386986	0.0163354	-0.0818612	0.0191159
-3343	-0.0385003	0.0163324	-0.0816481	0.0191028
-3342	-0.0383015	0.0163295	-0.0814342	0.0190897
-3341	-0.0381022	0.0163266	-0.0812195	0.0190766
-3340	-0.0379025	0.0163236	-0.0810039	0.0190633
-3339	-0.0377023	0.0163206	-0.0807875	0.0190501
-3338	-0.0375017	0.0163177	-0.0805703	0.0190367
-3337	-0.0373006	0.0163147	-0.0803523	0.0190233
-3336	-0.037099	0.0163117	-0.0801334	0.0190099
-3335	-0.036897	0.0163087	-0.0799137	0.0189963
-3334	-0.0366945	0.0163057	-0.0796932	0.0189828
-3333	-0.0364915	0.0163027	-0.0794718	0.0189691
-3332	-0.0362881	0.0162996	-0.0792496	0.0189555
-3331	-0.0360842	0.0162966	-0.0790266	0.0189417
-3330	-0.0358799	0.0162935	-0.0788027	0.0189279
-3329	-0.035675	0.0162905	-0.078578	0.0189141
-3328	-0.0354697	0.0162874	-0.0783525	0.0189002
-3327	-0.035264	0.0162843	-0.0781261	0.0188862
-3326	-0.0350578	0.0162812	-0.0778989	0.0188722
-3325	-0.0348511	0.0162781	-0.0776709	0.0188582
-3324	-0.0346439	0.016275	-0.0774421	0.0188441
-3323	-0.0344363	0.0162719	-0.0772124	0.0188299
-3322	-0.0342282	0.0162687	-0.0769819	0.0188157
-3321	-0.0340196	0.0162655	-0.0767505	0.0188015
-3320	-0.0338106	0.0162624	-0.0765184	0.0187872
-3319	-0.0336011	0.0162592	-0.0762854	0.0187728
-3318	-0.0333911	0.016256	-0.0760516	0.0187584
-3317	-0.0331807	0.0162528	-0.0758169	0.018744
-3316	-0.0329698	0.0162495	-0.0755814	0.0187295
-3315	-0.0327584	0.0162463	-0.0753451	0.018715
-3314	-0.0325466	0.016243	-0.075108	0.0187004
-3313	-0.0323342	0.0162398	-0.07487	0.0186858
-3312	-0.0321215	0.0162365	-0.0746313	0.0186711
-3311	-0.0319082	0.0162332	-0.0743917	0.0186564
-3310	-0.0316945	0.0162298	-0.0741512	0.0186417
-3309	-0.0314803	0.0162265	-0.07391	0.0186269
-3308	-0.0312656	0.0162231	-0.0736679	0.0186121
-3307	-0.0310504	0.0162198	-0.073425	0.0185972
-3306	-0.0308348	0.0162164	-0.0731813	0.0185823
-3305	-0.0306187	0.016213	-0.0729368	0.0185673
-3304	-0.0304022	0.0162095	-0.0726914	0.0185523
-3303	-0.0301851	0.0162061	-0.0724453	0.0185373
-3302	-0.0299676	0.0162026	-0.0721983	0.0185222
-3301	-0.0297496	0.0161992	-0.0719505	0.0185071
-3300	-0.0295312	0.0161957	-0.0717019	0.018492
-3299	-0.0293123	0.0161921	-0.0714525	0.0184768
-3298	-0.0290929	0.0161886	-0.0712023	0.0184616
-3297	-0.028873	0.0161851	-0.0709512	0.0184464
-3296	-0.0286527	0.0161815	-0.0706994	0.0184311
-3295	-0.0284319	0.0161779	-0.0704467	0.0184158
-3294	-0.0282107	0.0161743	-0.0701933	0.0184004
-3293	-0.0279889	0.0161706	-0.0699391	0.018385
-3292	-0.0277667	0.016167	-0.069684	0.0183696
-3291	-0.0275441	0.0161633	-0.0694282	0.0183541
-3290	-0.0273209	0.0161596	-0.0691715	0.0183386
-3289	-0.0270973	0.0161559	-0.0689141	0.0183231
-3288	-0.0268733	0.0161522	-0.0686559	0.0183076
-3287	-0.0266487	0.0161484	-0.0683969	0.018292
-3286	-0.0264237	0.0161447	-0.0681371	0.0182764
-3285	-0.0261983	0.0161409	-0.0678765	0.0182607
-3284	-0.0259723	0.0161371	-0.0676151	0.0182451
-3283	-0.025746	0.0161332	-0.067353	0.0182294
-3282	-0.0255191	0.0161294	-0.0670901	0.0182137
-3281	-0.0252918	0.0161255	-0.0668264	0.0181979
-3280	-0.0250641	0.0161216	-0.0665619	0.0181821
-3279	-0.0248358	0.0161177	-0.0662967	0.0181663
-3278	-0.0246072	0.0161137	-0.0660307	0.0181505
-3277	-0.024378	0.0161098	-0.0657639	0.0181346
-3276	-0.0241485	0.0161058	-0.0654964	0.0181187
-3275	-0.0239184	0.0161018	-0.0652281	0.0181028
-3274	-0.0236879	0.0160977	-0.0649591	0.0180869
-3273	-0.023457	0.0160937	-0.0646893	0.0180709
-3272	-0.0232256	0.0160896	-0.0644188	0.0180549
-3271	-0.0229938	0.0160855	-0.0641475	0.0180389
-3270	-0.0227615	0.0160814	-0.0638755	0.0180229
-3269	-0.0225288	0.0160773	-0.0636027	0.0180069
-3268	-0.0222957	0.0160731	-0.0633293	0.0179908
-3267	-0.0220621	0.0160689	-0.0630551	0.0179747
-3266	-0.0218281	0.0160647	-0.0627801	0.0179586
-3265	-0.0215936	0.0160605	-0.0625045	0.0179424
-3264	-0.0213587	0.0160562	-0.0622281	0.0179263
-3263	-0.0211234	0.016052	-0.061951	0.0179101
-3262	-0.0208876	0.0160477	-0.0616732	0.0178939
-3261	-0.0206515	0.0160434	-0.0613947	0.0178777
-3260	-0.0204149	0.016039	-0.0611155	0.0178615
-3259	-0.0201778	0.0160347	-0.0608357	0.0178452
-3258	-0.0199404	0.0160303	-0.0605551	0.017829
-3257	-0.0197026	0.0160259	-0.0602738	0.0178127
-3256	-0.0194643	0.0160215	-0.0599919	0.0177964
-3255	-0.0192256	0.0160171	-0.0597092	0.0177801
-3254	-0.0189865	0.0160126	-0.059426	0.0177638
-3253	-0.0187471	0.0160081	-0.059142	0.0177474
-3252	-0.0185072	0.0160036	-0.0588574	0.0177311
-3251	-0.0182669	0.0159991	-0.0585721	0.0177147
-3250	-0.0180262	0.0159945	-0.0582862	0.0176983
-3249	-0.0177852	0.01599	-0.0579996	0.017682
-3248	-0.0175437	0.0159854	-0.0577124	0.0176656
-3247	-0.0173019	0.0159808	-0.0574246	0.0176491
-3246	-0.0170596	0.0159762	-0.0571361	0.0176327
-3245	-0.016817	0.0159715	-0.056847	0.0176163
-3244	-0.0165741	0.0159669	-0.0565573	0.0175998
-3243	-0.0163307	0.0159622	-0.0562669	0.0175834
-3242	-0.016087	0.0159575	-0.055976	0.0175669
-3241	-0.015843	0.0159527	-0.0556845	0.0175505
-3240	-0.0155985	0.015948	-0.0553924	0.017534
-3239	-0.0153538	0.0159433	-0.0550997	0.0175175
-3238	-0.0151086	0.0159385	-0.0548064	0.017501
-3237	-0.0148632	0.0159337	-0.0545125	0.0174845
-3236	-0.0146174	0.0159289	-0.0542181	0.017468
-3235	-0.0143712	0.015924	-0.0539231	0.0174515
-3234	-0.0141247	0.0159192	-0.0536276	0.017435
-3233	-0.0138779	0.0159143	-0.0533315	0.0174185
-3232	-0.0136308	0.0159095	-0.0530349	0.017402
-3231	-0.0133833	0.0159046	-0.0527377	0.0173855
-3230	-0.0131356	0.0158997	-0.05244	0.017369
-3229	-0.0128875	0.0158947	-0.0521418	0.0173525
-3228	-0.0126391	0.0158898	-0.0518431	0.0173359
-3227	-0.0123905	0.0158848	-0.0515439	0.0173194
-3226	-0.0121415	0.0158799	-0.0512442	0.0173029
-3225	-0.0118923	0.0158749	-0.050944	0.0172864
-3224	-0.0116427	0.0158699	-0.0506433	0.0172699
-3223	-0.0113929	0.0158649	-0.0503422	0.0172534
-3222	-0.0111428	0.0158599	-0.0500405	0.0172369
-3221	-0.0108925	0.0158548	-0.0497385	0.0172203
-3220	-0.0106419	0.0158498	-0.0494359	0.0172038
-3219	-0.010391	0.0158447	-0.049133	0.0171874
-3218	-0.0101399	0.0158396	-0.0488296	0.0171709
-3217	-0.0098886	0.0158345	-0.0485257	0.0171544
-3216	-0.00963702	0.0158294	-0.0482215	0.0171379
-3215	-0.00938522	0.0158243	-0.0479168	0.0171214
-3214	-0.00913319	0.0158192	-0.0476118	0.017105
-3213	-0.00888094	0.0158141	-0.0473063	0.0170885
-3212	-0.00862849	0.015809	-0.0470005	0.0170721
-3211	-0.00837583	0.0158038	-0.0466943	0.0170556
-3210	-0.00812297	0.0157987	-0.0463878	0.0170392
-3209	-0.00786993	0.0157935	-0.0460808	0.0170228
-3208	-0.0076167	0.0157883	-0.0457736	0.0170064
-3207	-0.00736329	0.0157832	-0.0454659	0.01699
-3206	-0.00710972	0.015778	-0.045158	0.0169736
-3205	-0.00685598	0.0157728	-0.0448497	0.0169573
-3204	-0.00660209	0.0157676	-0.0445412	0.0169409
-3203	-0.00634805	0.0157624	-0.0442323	0.0169246
-3202	-0.00609387	0.0157572	-0.0439231	0.0169083
-3201	-0.00583955	0.015752	-0.0436137	0.016892
-3200	-0.00558511	0.0157467	-0.043304	0.0168757
-3199	-0.00533055	0.0157415	-0.042994	0.0168595
-3198	-0.00507588	0.0157363	-0.0426837	0.0168432
-3197	-0.0048211	0.0157311	-0.0423732	0.016827
-3196	-0.00456623	0.0157258	-0.0420625	0.0168108
-3195	-0.00431127	0.0157206	-0.0417516	0.0167946
-3194	-0.00405624	0.0157154	-0.0414404	0.0167785
-3193	-0.00380113	0.0157102	-0.041129	0.0167623
-3192	-0.00354595	0.0157049	-0.0408175	0.0167462
-3191	-0.00329072	0.0156997	-0.0405057	0.0167301
-3190	-0.00303544	0.0156945	-0.0401938	0.016714
-3189	-0.00278012	0.0156892	-0.0398817	0.016698
-3188	-0.00252477	0.015684	-0.0395694	0.016682
-3187	-0.0022694	0.0156788	-0.039257	0.016666
-3186	-0.00201401	0.0156735	-0.0389445	0.01665
-3185	-0.00175862	0.0156683	-0.0386318	0.0166341
-3184	-0.00150323	0.0156631	-0.038319	0.0166182
-3183	-0.00124784	0.0156579	-0.0380062	0.0166023
-3182	-0.000992484	0.0156527	-0.0376932	0.0165865
-3181	-0.000737151	0.0156474	-0.0373801	0.0165706
-3180	-0.000481856	0.0156422	-0.037067	0.0165549
-3179	-0.000226606	0.015637	-0.0367538	0.0165391
-3178	2.85885e-05	0.0156318	-0.0364406	0.0165234
-3177	0.000283719	0.0156267	-0.0361273	0.0165077
-3176	0.000538778	0.0156215	-0.035814	0.016492
-3175	0.000793754	0.0156163	-0.0355006	0.0164764
-3174	0.00104864	0.0156111	-0.0351873	0.0164609
-3173	0.00130342	0.015606	-0.0348739	0.0164453
-3172	0.0015581	0.0156008	-0.0345606	0.0164298
-3171	0.00181266	0.0155957	-0.0342473	0.0164143
-3170	0.00206709	0.0155906	-0.033934	0.0163989
-3169	0.00232138	0.0155855	-0.0336208	0.0163835
-3168	0.00257553	0.0155803	-0.0333076	0.0163682
-3167	0.00282952	0.0155752	-0.0329945	0.0163528
-3166	0.00308334	0.0155702	-0.0326814	0.0163376
-3165	0.00333699	0.0155651	-0.0323685	0.0163223
-3164	0.00359046	0.01556	-0.0320556	0.0163072
-3163	0.00384373	0.015555	-0.0317429	0.016292
-3162	0.0040968	0.0155499	-0.0314302	0.0162769
-3161	0.00434965	0.0155449	-0.0311177	0.0162619
-3160	0.00460229	0.0155399	-0.0308054	0.0162469
-3159	0.00485469	0.0155349	-0.0304932	0.0162319
-3158	0.00510685	0.0155299	-0.0301811	0.016217
-3157	0.00535875	0.0155249	-0.0298693	0.0162021
-3156	0.0056104	0.01552	-0.0295576	0.0161873
-3155	0.00586177	0.0155151	-0.0292461	0.0161726
-3154	0.00611287	0.0155101	-0.0289348	0.0161578
-3153	0.00636367	0.0155052	-0.0286238	0.0161432
-3152	0.00661417	0.0155003	-0.0283129	0.0161286
-3151	0.00686436	0.0154955	-0.0280024	0.016114
-3150	0.00711423	0.0154906	-0.027692	0.0160995
-3149	0.00736378	0.0154858	-0.0273819	0.016085
-3148	0.00761298	0.015481	-0.0270721	0.0160706
-3147	0.00786183	0.0154762	-0.0267626	0.0160563
-3146	0.00811032	0.0154714	-0.0264533	0.016042
-3145	0.00835845	0.0154666	-0.0261444	0.0160278
-3144	0.00860619	0.0154619	-0.0258358	0.0160136
-3143	0.00885355	0.0154572	-0.0255275	0.0159995
-3142	0.00910051	0.0154525	-0.0252195	0.0159854
-3141	0.00934705	0.0154478	-0.0249119	0.0159714
-3140	0.00959318	0.0154431	-0.0246046	0.0159575
-3139	0.00983889	0.0154385	-0.0242977	0.0159436
-3138	0.0100842	0.0154338	-0.0239912	0.0159298
-3137	0.010329	0.0154292	-0.0236851	0.015916
-3136	0.0105733	0.0154247	-0.0233793	0.0159023
-3135	0.0108172	0.0154201	-0.023074	0.0158887
-3134	0.0110606	0.0154156	-0.0227691	0.0158751
-3133	0.0113036	0.015411	-0.0224646	0.0158616
-3132	0.011546	0.0154066	-0.0221606	0.0158481
-3131	0.0117879	0.0154021	-0.0218569	0.0158347
-3130	0.0120293	0.0153976	-0.0215538	0.0158214
-3129	0.0122702	0.0153932	-0.0212511	0.0158082
-3128	0.0125106	0.0153888	-0.0209489	0.015795
-3127	0.0127504	0.0153844	-0.0206472	0.0157819
-3126	0.0129897	0.0153801	-0.020346	0.0157688
-3125	0.0132284	0.0153757	-0.0200453	0.0157558
-3124	0.0134665	0.0153714	-0.0197451	0.0157429
-3123	0.013704	0.0153671	-0.0194454	0.0157301
-3122	0.013941	0.0153629	-0.0191463	0.0157173
-3121	0.0141773	0.0153586	-0.0188477	0.0157046
-3120	0.0144131	0.0153544	-0.0185496	0.015692
-3119	0.0146482	0.0153502	-0.0182521	0.0156794
-3118	0.0148827	0.0153461	-0.0179552	0.0156669
-3117	0.0151166	0.0153419	-0.0176589	0.0156545
-3116	0.0153498	0.0153378	-0.0173631	0.0156422
-3115	0.0155824	0.0153337	-0.017068	0.0156299
-3114	0.0158143	0.0153296	-0.0167734	0.0156177
-3113	0.0160455	0.0153256	-0.0164795	0.0156056
-3112	0.016276	0.0153216	-0.0161862	0.0155935
-3111	0.0165059	0.0153176	-0.0158935	0.0155816
-3110	0.0167351	0.0153136	-0.0156015	0.0155697
-3109	0.0169635	0.0153097	-0.0153101	0.0155578
-3108	0.0171913	0.0153057	-0.0150194	0.0155461
-3107	0.0174183	0.0153018	-0.0147293	0.0155344
-3106	0.0176446	0.0152979	-0.0144399	0.0155228
-3105	0.0178702	0.0152941	-0.0141512	0.0155113
-3104	0.018095	0.0152903	-0.0138631	0.0154999
-3103	0.0183191	0.0152865	-0.0135758	0.0154885
-3102	0.0185424	0.0152827	-0.0132892	0.0154772
-3101	0.0187649	0.0152789	-0.0130032	0.015466
-3100	0.0189867	0.0152752	-0.012718	0.0154549
-3099	0.0192076	0.0152715	-0.0124335	0.0154438
-3098	0.0194278	0.0152678	-0.0121498	0.0154329
-3097	0.0196472	0.0152641	-0.0118667	0.015422
-3096	0.0198658	0.0152605	-0.0115844	0.0154112
-3095	0.0200835	0.0152569	-0.0113029	0.0154005
-3094	0.0203005	0.0152533	-0.0110221	0.0153898
-3093	0.0205166	0.0152497	-0.0107421	0.0153792
-3092	0.0207319	0.0152461	-0.0104629	0.0153688
-3091	0.0209463	0.0152426	-0.0101844	0.0153584
-3090	0.0211599	0.0152391	-0.00990669	0.015348
-3089	0.0213726	0.0152356	-0.00962978	0.0153378
-3088	0.0215845	0.0152321	-0.00935366	0.0153276
-3087	0.0217955	0.0152287	-0.00907834	0.0153176
-3086	0.0220057	0.0152253	-0.00880382	0.0153076
-3085	0.0222149	0.0152219	-0.00853011	0.0152976
-3084	0.0224233	0.0152185	-0.0082572	0.0152878
-3083	0.0226308	0.0152152	-0.00798512	0.0152781
-3082	0.0228374	0.0152118	-0.00771386	0.0152684
-3081	0.0230431	0.0152085	-0.00744342	0.0152588
-3080	0.0232479	0.0152052	-0.00717382	0.0152493
-3079	0.0234517	0.0152019	-0.00690505	0.0152399
-3078	0.0236547	0.0151987	-0.00663711	0.0152306
-3077	0.0238567	0.0151954	-0.00637003	0.0152213
-3076	0.0240578	0.0151922	-0.00610378	0.0152121
-3075	0.024258	0.015189	-0.00583839	0.0152031
-3074	0.0244572	0.0151858	-0.00557386	0.0151941
-3073	0.0246555	0.0151827	-0.00531018	0.0151851
-3072	0.0248529	0.0151795	-0.00504736	0.0151763
-3071	0.0250493	0.0151764	-0.0047854	0.0151675
-3070	0.0252447	0.0151733	-0.00452431	0.0151589
-3069	0.0254392	0.0151702	-0.0042641	0.0151503
-3068	0.0256328	0.0151671	-0.00400475	0.0151418
-3067	0.0258253	0.015164	-0.00374628	0.0151333
-3066	0.0260169	0.015161	-0.00348868	0.015125
-3065	0.0262076	0.015158	-0.00323196	0.0151167
-3064	0.0263972	0.0151549	-0.00297613	0.0151086
-3063	0.0265859	0.0151519	-0.00272117	0.0151005
-3062	0.0267736	0.0151489	-0.0024671	0.0150924
-3061	0.0269603	0.015146	-0.00221392	0.0150845
-3060	0.0271461	0.015143	-0.00196162	0.0150767
-3059	0.0273308	0.0151401	-0.00171022	0.0150689
-3058	0.0275146	0.0151371	-0.0014597	0.0150612
-3057	0.0276973	0.0151342	-0.00121007	0.0150536
-3056	0.0278791	0.0151313	-0.000961332	0.0150461
-3055	0.0280599	0.0151284	-0.000713486	0.0150386
-3054	0.0282397	0.0151255	-0.000466532	0.0150312
-3053	0.0284184	0.0151227	-0.000220469	0.015024
-3052	0.0285962	0.0151198	2.47006e-05	0.0150168
-3051	0.028773	0.015117	0.000268979	0.0150096
-3050	0.0289488	0.0151141	0.000512365	0.0150026
-3049	0.0291236	0.0151113	0.00075486	0.0149956
-3048	0.0292973	0.0151085	0.000996464	0.0149887
-3047	0.0294701	0.0151057	0.00123718	0.0149819
-3046	0.0296419	0.0151029	0.001477	0.0149752
-3045	0.0298126	0.0151001	0.00171594	0.0149685
-3044	0.0299824	0.0150973	0.00195399	0.0149619
-3043	0.0301511	0.0150945	0.00219115	0.0149554
-3042	0.0303189	0.0150917	0.00242743	0.014949
-3041	0.0304856	0.015089	0.00266283	0.0149427
-3040	0.0306514	0.0150862	0.00289735	0.0149364
-3039	0.0308161	0.0150835	0.00313099	0.0149302
-3038	0.0309798	0.0150807	0.00336375	0.0149241
-3037	0.0311425	0.015078	0.00359563	0.014918
-3036	0.0313043	0.0150753	0.00382665	0.0149121
-3035	0.031465	0.0150726	0.0040568	0.0149062
-3034	0.0316247	0.0150698	0.00428607	0.0149003
-3033	0.0317835	0.0150671	0.00451449	0.0148946
-3032	0.0319412	0.0150644	0.00474204	0.0148889
-3031	0.032098	0.0150617	0.00496874	0.0148833
-3030	0.0322537	0.015059	0.00519458	0.0148778
-3029	0.0324085	0.0150563	0.00541957	0.0148723
-3028	0.0325623	0.0150536	0.00564372	0.0148669
-3027	0.0327151	0.0150509	0.00586702	0.0148616
-3026	0.0328669	0.0150482	0.00608948	0.0148563
-3025	0.0330178	0.0150455	0.0063111	0.0148511
-3024	0.0331677	0.0150429	0.0065319	0.014846
-3023	0.0333166	0.0150402	0.00675186	0.014841
-3022	0.0334645	0.0150375	0.00697101	0.014836
-3021	0.0336115	0.0150348	0.00718933	0.0148311
-3020	0.0337575	0.0150321	0.00740684	0.0148263
-3019	0.0339025	0.0150294	0.00762354	0.0148215
-3018	0.0340466	0.0150268	0.00783944	0.0148168
-3017	0.0341898	0.0150241	0.00805454	0.0148121
-3016	0.034332	0.0150214	0.00826884	0.0148076
-3015	0.0344732	0.0150187	0.00848235	0.0148031
-3014	0.0346136	0.015016	0.00869509	0.0147986
-3013	0.034753	0.0150133	0.00890704	0.0147942
-3012	0.0348914	0.0150107	0.00911822	0.0147899
-3011	0.035029	0.015008	0.00932863	0.0147856
-3010	0.0351656	0.0150053	0.00953829	0.0147815
-3009	0.0353013	0.0150026	0.00974719	0.0147773
-3008	0.0354361	0.0149999	0.00995534	0.0147732
-3007	0.03557	0.0149972	0.0101627	0.0147692
-3006	0.035703	0.0149945	0.0103694	0.0147653
-3005	0.0358351	0.0149918	0.0105754	0.0147614
-3004	0.0359663	0.0149891	0.0107806	0.0147576
-3003	0.0360966	0.0149864	0.0109851	0.0147538
-3002	0.0362261	0.0149837	0.0111889	0.0147501
-3001	0.0363547	0.014981	0.011392	0.0147464
-3000	0.0364824	0.0149782	0.0115943	0.0147428
-2999	0.0366093	0.0149755	0.011796	0.0147393
-2998	0.0367353	0.0149728	0.0119971	0.0147358
-2997	0.0368605	0.0149701	0.0121974	0.0147324
-2996	0.0369848	0.0149673	0.0123971	0.014729
-2995	0.0371083	0.0149646	0.0125961	0.0147257
-2994	0.037231	0.0149618	0.0127945	0.0147224
-2993	0.0373529	0.0149591	0.0129922	0.0147192
-2992	0.0374739	0.0149563	0.0131892	0.0147161
-2991	0.0375942	0.0149536	0.0133857	0.0147129
-2990	0.0377136	0.0149508	0.0135815	0.0147099
-2989	0.0378323	0.0149481	0.0137767	0.0147069
-2988	0.0379501	0.0149453	0.0139713	0.014704
-2987	0.0380672	0.0149425	0.0141653	0.0147011
-2986	0.0381836	0.0149397	0.0143587	0.0146982
-2985	0.0382991	0.0149369	0.0145515	0.0146954
-2984	0.038414	0.0149341	0.0147438	0.0146927
-2983	0.038528	0.0149313	0.0149354	0.01469
-2982	0.0386414	0.0149285	0.0151266	0.0146874
-2981	0.038754	0.0149257	0.0153171	0.0146848
-2980	0.0388658	0.0149229	0.0155071	0.0146822
-2979	0.038977	0.0149201	0.0156966	0.0146797
-2978	0.0390875	0.0149173	0.0158856	0.0146773
-2977	0.0391972	0.0149144	0.016074	0.0146749
-2976	0.0393063	0.0149116	0.0162619	0.0146726
-2975	0.0394147	0.0149088	0.0164493	0.0146703
-2974	0.0395224	0.0149059	0.0166362	0.014668
-2973	0.0396294	0.0149031	0.0168227	0.0146658
-2972	0.0397358	0.0149002	0.0170086	0.0146636
-2971	0.0398416	0.0148973	0.0171941	0.0146615
-2970	0.0399467	0.0148945	0.0173792	0.0146595
-2969	0.0400511	0.0148916	0.0175637	0.0146574
-2968	0.040155	0.0148887	0.0177479	0.0146555
-2967	0.0402582	0.0148858	0.0179316	0.0146535
-2966	0.0403608	0.014883	0.0181148	0.0146516
-2965	0.0404629	0.0148801	0.0182977	0.0146498
-2964	0.0405643	0.0148772	0.0184801	0.014648
-2963	0.0406651	0.0148743	0.0186621	0.0146463
-2962	0.0407654	0.0148714	0.0188438	0.0146446
-2961	0.0408651	0.0148684	0.019025	0.0146429
-2960	0.0409643	0.0148655	0.0192059	0.0146413
-2959	0.0410629	0.0148626	0.0193864	0.0146397
-2958	0.041161	0.0148597	0.0195666	0.0146382
-2957	0.0412585	0.0148568	0.0197464	0.0146367
-2956	0.0413555	0.0148538	0.0199259	0.0146352
-2955	0.0414521	0.0148509	0.020105	0.0146338
-2954	0.0415481	0.014848	0.0202838	0.0146325
-2953	0.0416436	0.014845	0.0204623	0.0146312
-2952	0.0417386	0.0148421	0.0206404	0.0146299
-2951	0.0418332	0.0148391	0.0208183	0.0146287
-2950	0.0419272	0.0148362	0.0209959	0.0146275
-2949	0.0420209	0.0148332	0.0211732	0.0146264
-2948	0.042114	0.0148303	0.0213502	0.0146253
-2947	0.0422068	0.0148273	0.0215269	0.0146242
-2946	0.0422991	0.0148244	0.0217034	0.0146232
-2945	0.0423909	0.0148214	0.0218796	0.0146222
-2944	0.0424824	0.0148185	0.0220556	0.0146213
-2943	0.0425734	0.0148155	0.0222313	0.0146204
-2942	0.0426641	0.0148125	0.0224069	0.0146196
-2941	0.0427543	0.0148096	0.0225822	0.0146188
-2940	0.0428442	0.0148066	0.0227572	0.014618
-2939	0.0429337	0.0148036	0.0229321	0.0146173
-2938	0.0430228	0.0148007	0.0231068	0.0146166
-2937	0.0431116	0.0147977	0.0232813	0.014616
-2936	0.0432	0.0147948	0.0234556	0.0146154
-2935	0.0432881	0.0147918	0.0236297	0.0146149
-2934	0.0433759	0.0147888	0.0238036	0.0146144
-2933	0.0434633	0.0147859	0.0239774	0.014614
-2932	0.0435504	0.0147829	0.0241511	0.0146136
-2931	0.0436373	0.01478	0.0243245	0.0146132
-2930	0.0437238	0.014777	0.0244979	0.0146129
-2929	0.04381	0.0147741	0.0246711	0.0146126
-2928	0.0438959	0.0147711	0.0248442	0.0146124
-2927	0.0439816	0.0147682	0.0250171	0.0146122
-2926	0.044067	0.0147652	0.02519	0.0146121
-2925	0.0441521	0.0147623	0.0253627	0.014612
-2924	0.044237	0.0147594	0.0255354	0.0146119
-2923	0.0443216	0.0147564	0.0257079	0.0146119
-2922	0.044406	0.0147535	0.0258804	0.014612
-2921	0.0444902	0.0147506	0.0260527	0.0146121
-2920	0.0445742	0.0147477	0.026225	0.0146122
-2919	0.0446579	0.0147448	0.0263973	0.0146124
-2918	0.0447414	0.0147418	0.0265694	0.0146126
-2917	0.0448247	0.0147389	0.0267415	0.0146129
-2916	0.0449079	0.0147361	0.0269136	0.0146132
-2915	0.0449908	0.0147332	0.0270856	0.0146136
-2914	0.0450736	0.0147303	0.0272575	0.014614
-2913	0.0451562	0.0147274	0.0274295	0.0146145
-2912	0.0452386	0.0147246	0.0276014	0.014615
-2911	0.0453209	0.0147217	0.0277732	0.0146156
-2910	0.045403	0.0147189	0.0279451	0.0146162
-2909	0.045485	0.014716	0.0281169	0.0146168
-2908	0.0455668	0.0147132	0.0282887	0.0146175
-2907	0.0456485	0.0147104	0.0284605	0.0146183
-2906	0.0457301	0.0147076	0.0286323	0.0146191
-2905	0.0458115	0.0147048	0.0288041	0.0146199
-2904	0.0458929	0.014702	0.0289759	0.0146208
-2903	0.0459741	0.0146992	0.0291478	0.0146218
-2902	0.0460552	0.0146964	0.0293196	0.0146228
-2901	0.0461362	0.0146937	0.0294915	0.0146239
-2900	0.0462172	0.0146909	0.0296633	0.014625
-2899	0.046298	0.0146882	0.0298353	0.0146261
-2898	0.0463788	0.0146855	0.0300072	0.0146273
-2897	0.0464595	0.0146828	0.0301792	0.0146286
-2896	0.0465401	0.0146801	0.0303512	0.0146299
-2895	0.0466207	0.0146774	0.0305232	0.0146313
-2894	0.0467012	0.0146747	0.0306953	0.0146327
-2893	0.0467816	0.0146721	0.0308674	0.0146341
-2892	0.046862	0.0146695	0.0310396	0.0146357
-2891	0.0469424	0.0146668	0.0312118	0.0146372
-2890	0.0470227	0.0146642	0.0313841	0.0146388
-2889	0.0471029	0.0146616	0.0315565	0.0146405
-2888	0.0471832	0.0146591	0.0317289	0.0146423
-2887	0.0472634	0.0146565	0.0319013	0.014644
-2886	0.0473435	0.014654	0.0320738	0.0146459
-2885	0.0474237	0.0146514	0.0322464	0.0146478
-2884	0.0475038	0.0146489	0.0324191	0.0146497
-2883	0.047584	0.0146464	0.0325918	0.0146517
-2882	0.0476641	0.014644	0.0327646	0.0146538
-2881	0.0477442	0.0146415	0.0329375	0.0146559
-2880	0.0478243	0.0146391	0.0331104	0.014658
-2879	0.0479044	0.0146367	0.0332834	0.0146602
-2878	0.0479846	0.0146343	0.0334565	0.0146625
-2877	0.0480647	0.0146319	0.0336296	0.0146648
-2876	0.0481448	0.0146295	0.0338029	0.0146672
-2875	0.048225	0.0146272	0.0339762	0.0146696
-2874	0.0483051	0.0146249	0.0341496	0.0146721
-2873	0.0483853	0.0146226	0.0343231	0.0146747
-2872	0.0484655	0.0146203	0.0344966	0.0146773
-2871	0.0485457	0.0146181	0.0346702	0.0146799
-2870	0.048626	0.0146159	0.034844	0.0146826
-2869	0.0487062	0.0146136	0.0350177	0.0146854
-2868	0.0487865	0.0146115	0.0351916	0.0146882
-2867	0.0488669	0.0146093	0.0353656	0.0146911
-2866	0.0489472	0.0146072	0.0355396	0.014694
-2865	0.0490276	0.0146051	0.0357137	0.014697
-2864	0.0491081	0.014603	0.0358879	0.0147
-2863	0.0491885	0.0146009	0.0360621	0.0147031
-2862	0.0492691	0.0145989	0.0362364	0.0147063
-2861	0.0493496	0.0145968	0.0364109	0.0147095
-2860	0.0494302	0.0145948	0.0365853	0.0147127
-2859	0.0495108	0.0145929	0.0367599	0.014716
-2858	0.0495915	0.0145909	0.0369345	0.0147194
-2857	0.0496722	0.014589	0.0371092	0.0147228
-2856	0.049753	0.0145871	0.037284	0.0147263
-2855	0.0498338	0.0145853	0.0374588	0.0147298
-2854	0.0499146	0.0145834	0.0376337	0.0147334
-2853	0.0499955	0.0145816	0.0378086	0.014737
-2852	0.0500764	0.0145799	0.0379837	0.0147407
-2851	0.0501574	0.0145781	0.0381587	0.0147445
-2850	0.0502384	0.0145764	0.0383339	0.0147483
-2849	0.0503195	0.0145747	0.038509	0.0147521
-2848	0.0504006	0.014573	0.0386843	0.014756
-2847	0.0504817	0.0145714	0.0388596	0.01476
-2846	0.0505629	0.0145698	0.0390349	0.014764
-2845	0.0506442	0.0145682	0.0392103	0.0147681
-2844	0.0507254	0.0145666	0.0393857	0.0147722
-2843	0.0508068	0.0145651	0.0395612	0.0147763
-2842	0.0508881	0.0145636	0.0397367	0.0147805
-2841	0.0509695	0.0145622	0.0399122	0.0147848
-2840	0.0510509	0.0145607	0.0400878	0.0147891
-2839	0.0511324	0.0145593	0.0402634	0.0147935
-2838	0.0512139	0.014558	0.040439	0.0147979
-2837	0.0512954	0.0145566	0.0406146	0.0148024
-2836	0.051377	0.0145553	0.0407902	0.0148069
-2835	0.0514586	0.014554	0.0409659	0.0148114
-2834	0.0515402	0.0145528	0.0411416	0.014816
-2833	0.0516219	0.0145516	0.0413173	0.0148207
-2832	0.0517036	0.0145504	0.0414929	0.0148254
-2831	0.0517853	0.0145492	0.0416686	0.0148302
-2830	0.051867	0.0145481	0.0418443	0.014835
-2829	0.0519487	0.014547	0.04202	0.0148398
-2828	0.0520305	0.014546	0.0421956	0.0148447
-2827	0.0521122	0.014545	0.0423713	0.0148496
-2826	0.052194	0.014544	0.0425469	0.0148546
-2825	0.0522758	0.014543	0.0427225	0.0148596
-2824	0.0523576	0.0145421	0.042898	0.0148647
-2823	0.0524394	0.0145412	0.0430735	0.0148698
-2822	0.0525212	0.0145404	0.043249	0.0148749
-2821	0.052603	0.0145396	0.0434245	0.0148801
-2820	0.0526848	0.0145388	0.0435999	0.0148854
-2819	0.0527665	0.014538	0.0437752	0.0148906
-2818	0.0528483	0.0145373	0.0439505	0.014896
-2817	0.0529301	0.0145366	0.0441257	0.0149013
-2816	0.0530118	0.014536	0.0443009	0.0149067
-2815	0.0530935	0.0145353	0.044476	0.0149121
-2814	0.0531752	0.0145348	0.044651	0.0149176
-2813	0.0532569	0.0145342	0.044826	0.0149231
-2812	0.0533386	0.0145337	0.0450008	0.0149286
-2811	0.0534202	0.0145332	0.0451756	0.0149342
-2810	0.0535017	0.0145328	0.0453503	0.0149398
-2809	0.0535833	0.0145324	0.0455248	0.0149455
-2808	0.0536648	0.014532	0.0456993	0.0149512
-2807	0.0537462	0.0145317	0.0458737	0.0149569
-2806	0.0538276	0.0145314	0.0460479	0.0149626
-2805	0.0539089	0.0145311	0.0462221	0.0149684
-2804	0.0539902	0.0145309	0.0463961	0.0149742
-2803	0.0540714	0.0145307	0.04657	0.01498
-2802	0.0541526	0.0145305	0.0467437	0.0149859
-2801	0.0542336	0.0145304	0.0469173	0.0149918
-2800	0.0543146	0.0145303	0.0470908	0.0149977
-2799	0.0543956	0.0145302	0.0472641	0.0150037
-2798	0.0544764	0.0145302	0.0474373	0.0150097
-2797	0.0545571	0.0145302	0.0476103	0.0150157
-2796	0.0546378	0.0145303	0.0477832	0.0150217
-2795	0.0547184	0.0145303	0.0479558	0.0150278
-2794	0.0547988	0.0145305	0.0481284	0.0150339
-2793	0.0548792	0.0145306	0.0483007	0.01504
-2792	0.0549595	0.0145308	0.0484728	0.0150461
-2791	0.0550396	0.014531	0.0486448	0.0150522
-2790	0.0551197	0.0145313	0.0488166	0.0150584
-2789	0.0551996	0.0145316	0.0489881	0.0150646
-2788	0.0552794	0.0145319	0.0491595	0.0150708
-2787	0.055359	0.0145322	0.0493307	0.015077
-2786	0.0554386	0.0145326	0.0495016	0.0150833
-2785	0.0555179	0.014533	0.0496723	0.0150895
-2784	0.0555972	0.0145335	0.0498428	0.0150958
-2783	0.0556763	0.014534	0.0500131	0.0151021
-2782	0.0557553	0.0145345	0.0501832	0.0151084
-2781	0.0558341	0.0145351	0.050353	0.0151148
-2780	0.0559127	0.0145357	0.0505225	0.0151211
-2779	0.0559912	0.0145363	0.0506919	0.0151275
-2778	0.0560695	0.014537	0.0508609	0.0151338
-2777	0.0561476	0.0145377	0.0510298	0.0151402
-2776	0.0562256	0.0145384	0.0511983	0.0151466
-2775	0.0563034	0.0145391	0.0513666	0.015153
-2774	0.056381	0.0145399	0.0515346	0.0151594
-2773	0.0564584	0.0145408	0.0517024	0.0151658
-2772	0.0565357	0.0145416	0.0518699	0.0151722
-2771	0.0566127	0.0145425	0.0520371	0.0151787
-2770	0.0566895	0.0145434	0.052204	0.0151851
-2769	0.0567661	0.0145444	0.0523706	0.0151915
-2768	0.0568425	0.0145454	0.0525369	0.015198
-2767	0.0569187	0.0145464	0.0527029	0.0152044
-2766	0.0569947	0.0145474	0.0528686	0.0152109
-2765	0.0570705	0.0145485	0.053034	0.0152174
-2764	0.057146	0.0145496	0.0531991	0.0152238
-2763	0.0572213	0.0145507	0.0533639	0.0152303
-2762	0.0572964	0.0145519	0.0535284	0.0152368
-2761	0.0573712	0.0145531	0.0536925	0.0152432
-2760	0.0574458	0.0145543	0.0538563	0.0152497
-2759	0.0575202	0.0145556	0.0540198	0.0152562
-2758	0.0575943	0.0145568	0.0541829	0.0152626
-2757	0.0576681	0.0145582	0.0543457	0.0152691
-2756	0.0577417	0.0145595	0.0545082	0.0152756
-2755	0.057815	0.0145609	0.0546703	0.015282
-2754	0.0578881	0.0145622	0.0548321	0.0152885
-2753	0.0579609	0.0145637	0.0549935	0.0152949
-2752	0.0580334	0.0145651	0.0551546	0.0153014
-2751	0.0581057	0.0145666	0.0553153	0.0153078
-2750	0.0581776	0.0145681	0.0554756	0.0153142
-2749	0.0582493	0.0145696	0.0556356	0.0153207
-2748	0.0583207	0.0145712	0.0557952	0.0153271
-2747	0.0583918	0.0145727	0.0559545	0.0153335
-2746	0.0584627	0.0145743	0.0561134	0.0153399
-2745	0.0585332	0.014576	0.0562719	0.0153463
-2744	0.0586034	0.0145776	0.05643	0.0153527
-2743	0.0586733	0.0145793	0.0565877	0.0153591
-2742	0.058743	0.014581	0.0567451	0.0153654
-2741	0.0588123	0.0145827	0.0569021	0.0153718
-2740	0.0588813	0.0145845	0.0570587	0.0153781
-2739	0.05895	0.0145862	0.0572149	0.0153845
-2738	0.0590183	0.014588	0.0573707	0.0153908
-2737	0.0590864	0.0145898	0.0575261	0.0153971
-2736	0.0591541	0.0145917	0.0576811	0.0154034
-2735	0.0592215	0.0145935	0.0578357	0.0154097
-2734	0.0592886	0.0145954	0.0579899	0.0154159
-2733	0.0593554	0.0145973	0.0581438	0.0154222
-2732	0.0594218	0.0145992	0.0582972	0.0154284
-2731	0.0594879	0.0146011	0.0584502	0.0154346
-2730	0.0595536	0.0146031	0.0586028	0.0154408
-2729	0.0596191	0.014605	0.058755	0.015447
-2728	0.0596841	0.014607	0.0589069	0.0154532
-2727	0.0597489	0.014609	0.0590582	0.0154594
-2726	0.0598133	0.014611	0.0592092	0.0154655
-2725	0.0598773	0.0146131	0.0593598	0.0154716
-2724	0.059941	0.0146151	0.05951	0.0154777
-2723	0.0600043	0.0146172	0.0596597	0.0154838
-2722	0.0600673	0.0146193	0.0598091	0.0154899
-2721	0.06013	0.0146214	0.059958	0.015496
-2720	0.0601923	0.0146235	0.0601065	0.015502
-2719	0.0602542	0.0146256	0.0602547	0.015508
-2718	0.0603158	0.0146278	0.0604024	0.015514
-2717	0.060377	0.0146299	0.0605496	0.01552
-2716	0.0604379	0.0146321	0.0606965	0.015526
-2715	0.0604984	0.0146343	0.060843	0.0155319
-2714	0.0605585	0.0146365	0.060989	0.0155378
-2713	0.0606183	0.0146387	0.0611346	0.0155437
-2712	0.0606778	0.0146409	0.0612799	0.0155496
-2711	0.0607368	0.0146431	0.0614247	0.0155555
-2710	0.0607955	0.0146454	0.0615691	0.0155613
-2709	0.0608539	0.0146476	0.0617131	0.0155671
-2708	0.0609118	0.0146499	0.0618567	0.0155729
-2707	0.0609694	0.0146521	0.0619998	0.0155787
-2706	0.0610267	0.0146544	0.0621426	0.0155845
-2705	0.0610836	0.0146567	0.062285	0.0155902
-2704	0.0611401	0.014659	0.0624269	0.0155959
-2703	0.0611963	0.0146613	0.0625685	0.0156016
-2702	0.0612521	0.0146636	0.0627096	0.0156073
-2701	0.0613075	0.0146659	0.0628504	0.0156129
-2700	0.0613626	0.0146682	0.0629907	0.0156186
-2699	0.0614173	0.0146706	0.0631307	0.0156242
-2698	0.0614716	0.0146729	0.0632702	0.0156298
-2697	0.0615256	0.0146752	0.0634094	0.0156353
-2696	0.0615793	0.0146776	0.0635482	0.0156409
-2695	0.0616325	0.0146799	0.0636866	0.0156464
-2694	0.0616855	0.0146822	0.0638246	0.0156519
-2693	0.061738	0.0146846	0.0639622	0.0156574
-2692	0.0617902	0.0146869	0.0640994	0.0156628
-2691	0.0618421	0.0146893	0.0642363	0.0156683
-2690	0.0618936	0.0146917	0.0643727	0.0156737
-2689	0.0619448	0.014694	0.0645088	0.0156791
-2688	0.0619956	0.0146964	0.0646446	0.0156845
-2687	0.062046	0.0146987	0.0647799	0.0156898
-2686	0.0620962	0.0147011	0.0649149	0.0156952
-2685	0.0621459	0.0147035	0.0650495	0.0157005
-2684	0.0621954	0.0147058	0.0651838	0.0157058
-2683	0.0622445	0.0147082	0.0653177	0.015711
-2682	0.0622933	0.0147105	0.0654513	0.0157163
-2681	0.0623417	0.0147129	0.0655845	0.0157215
-2680	0.0623898	0.0147153	0.0657173	0.0157267
-2679	0.0624376	0.0147176	0.0658498	0.0157319
-2678	0.062485	0.01472	0.065982	0.0157371
-2677	0.0625322	0.0147223	0.0661138	0.0157423
-2676	0.062579	0.0147247	0.0662453	0.0157474
-2675	0.0626255	0.014727	0.0663765	0.0157525
-2674	0.0626717	0.0147293	0.0665073	0.0157576
-2673	0.0627176	0.0147317	0.0666379	0.0157627
-2672	0.0627631	0.014734	0.0667681	0.0157677
-2671	0.0628084	0.0147363	0.066898	0.0157728
-2670	0.0628534	0.0147386	0.0670276	0.0157778
-2669	0.0628981	0.014741	0.0671568	0.0157828
-2668	0.0629424	0.0147433	0.0672858	0.0157878
-2667	0.0629865	0.0147456	0.0674145	0.0157928
-2666	0.0630304	0.0147479	0.0675429	0.0157977
-2665	0.0630739	0.0147502	0.067671	0.0158026
-2664	0.0631172	0.0147524	0.0677988	0.0158076
-2663	0.0631602	0.0147547	0.0679264	0.0158125
-2662	0.0632029	0.014757	0.0680536	0.0158173
-2661	0.0632453	0.0147592	0.0681807	0.0158222
-2660	0.0632875	0.0147615	0.0683074	0.0158271
-2659	0.0633295	0.0147637	0.0684339	0.0158319
-2658	0.0633712	0.014766	0.0685601	0.0158367
-2657	0.0634127	0.0147682	0.0686861	0.0158415
-2656	0.0634539	0.0147704	0.0688118	0.0158463
-2655	0.0634949	0.0147726	0.0689373	0.0158511
-2654	0.0635357	0.0147748	0.0690626	0.0158558
-2653	0.0635762	0.014777	0.0691876	0.0158606
-2652	0.0636165	0.0147792	0.0693125	0.0158653
-2651	0.0636566	0.0147814	0.0694371	0.01587
-2650	0.0636965	0.0147836	0.0695614	0.0158747
-2649	0.0637362	0.0147857	0.0696856	0.0158794
-2648	0.0637758	0.0147879	0.0698096	0.0158841
-2647	0.0638151	0.01479	0.0699334	0.0158888
-2646	0.0638542	0.0147921	0.070057	0.0158934
-2645	0.0638932	0.0147942	0.0701804	0.0158981
-2644	0.063932	0.0147963	0.0703036	0.0159027
-2643	0.0639706	0.0147984	0.0704267	0.0159073
-2642	0.064009	0.0148005	0.0705496	0.0159119
-2641	0.0640474	0.0148025	0.0706723	0.0159165
-2640	0.0640855	0.0148046	0.0707949	0.0159211
-2639	0.0641235	0.0148066	0.0709174	0.0159257
-2638	0.0641614	0.0148087	0.0710396	0.0159303
-2637	0.0641992	0.0148107	0.0711618	0.0159348
-2636	0.0642368	0.0148127	0.0712838	0.0159394
-2635	0.0642744	0.0148147	0.0714057	0.0159439
-2634	0.0643118	0.0148167	0.0715275	0.0159485
-2633	0.0643491	0.0148186	0.0716492	0.015953
-2632	0.0643863	0.0148206	0.0717707	0.0159575
-2631	0.0644235	0.0148226	0.0718922	0.015962
-2630	0.0644605	0.0148245	0.0720135	0.0159665
-2629	0.0644975	0.0148264	0.0721348	0.015971
-2628	0.0645344	0.0148283	0.072256	0.0159755
-2627	0.0645713	0.0148302	0.0723771	0.01598
-2626	0.0646081	0.0148321	0.0724981	0.0159844
-2625	0.0646449	0.014834	0.0726191	0.0159889
-2624	0.0646816	0.0148358	0.07274	0.0159934
-2623	0.0647183	0.0148377	0.0728609	0.0159978
-2622	0.064755	0.0148395	0.0729817	0.0160023
-2621	0.0647916	0.0148413	0.0731025	0.0160067
-2620	0.0648283	0.0148431	0.0732232	0.0160112
-2619	0.064865	0.0148449	0.0733439	0.0160156
-2618	0.0649016	0.0148467	0.0734646	0.01602
-2617	0.0649383	0.0148485	0.0735853	0.0160244
-2616	0.0649751	0.0148502	0.0737059	0.0160289
-2615	0.0650118	0.014852	0.0738266	0.0160333
-2614	0.0650486	0.0148537	0.0739473	0.0160377
-2613	0.0650854	0.0148554	0.0740679	0.0160421
-2612	0.0651223	0.0148571	0.0741886	0.0160465
-2611	0.0651593	0.0148588	0.0743093	0.0160509
-2610	0.0651963	0.0148605	0.0744301	0.0160553
-2609	0.0652335	0.0148622	0.0745508	0.0160597
-2608	0.0652707	0.0148638	0.0746717	0.0160641
-2607	0.065308	0.0148655	0.0747925	0.0160685
-2606	0.0653454	0.0148671	0.0749134	0.0160729
-2605	0.0653829	0.0148687	0.0750344	0.0160773
-2604	0.0654205	0.0148703	0.0751554	0.0160817
-2603	0.0654583	0.0148719	0.0752765	0.0160861
-2602	0.0654962	0.0148735	0.0753977	0.0160905
-2601	0.0655343	0.0148751	0.0755189	0.0160949
-2600	0.0655725	0.0148766	0.0756403	0.0160993
-2599	0.0656109	0.0148782	0.0757617	0.0161037
-2598	0.0656494	0.0148797	0.0758832	0.0161081
-2597	0.0656882	0.0148812	0.0760049	0.0161125
-2596	0.0657271	0.0148827	0.0761266	0.0161169
-2595	0.0657662	0.0148842	0.0762485	0.0161213
-2594	0.0658055	0.0148857	0.0763705	0.0161257
-2593	0.0658451	0.0148872	0.0764926	0.0161301
-2592	0.0658848	0.0148887	0.0766148	0.0161344
-2591	0.0659248	0.0148901	0.0767372	0.0161388
-2590	0.0659651	0.0148916	0.0768598	0.0161432
-2589	0.0660055	0.014893	0.0769824	0.0161476
-2588	0.0660463	0.0148944	0.0771053	0.016152
-2587	0.0660873	0.0148959	0.0772283	0.0161564
-2586	0.0661286	0.0148973	0.0773514	0.0161609
-2585	0.0661701	0.0148987	0.0774748	0.0161653
-2584	0.066212	0.0149	0.0775983	0.0161697
-2583	0.0662541	0.0149014	0.0777219	0.0161741
-2582	0.0662965	0.0149028	0.0778458	0.0161785
-2581	0.0663393	0.0149041	0.0779699	0.0161829
-2580	0.0663824	0.0149055	0.0780941	0.0161873
-2579	0.0664258	0.0149068	0.0782186	0.0161918
-2578	0.0664696	0.0149082	0.0783433	0.0161962
-2577	0.0665137	0.0149095	0.0784682	0.0162006
-2576	0.0665581	0.0149108	0.0785932	0.016205
-2575	0.066603	0.0149121	0.0787186	0.0162095
-2574	0.0666482	0.0149134	0.0788441	0.0162139
-2573	0.0666938	0.0149147	0.0789699	0.0162184
-2572	0.0667397	0.014916	0.0790959	0.0162228
-2571	0.0667861	0.0149173	0.0792221	0.0162272
-2570	0.0668329	0.0149186	0.0793486	0.0162317
-2569	0.0668801	0.0149198	0.0794754	0.0162361
-2568	0.0669277	0.0149211	0.0796023	0.0162406
-2567	0.0669757	0.0149223	0.0797296	0.0162451
-2566	0.0670242	0.0149236	0.0798571	0.0162495
-2565	0.0670731	0.0149248	0.0799849	0.016254
-2564	0.0671225	0.014926	0.0801129	0.0162585
-2563	0.0671723	0.0149273	0.0802412	0.016263
-2562	0.0672226	0.0149285	0.0803698	0.0162674
-2561	0.0672734	0.0149297	0.0804986	0.0162719
-2560	0.0673246	0.0149309	0.0806278	0.0162764
-2559	0.0673764	0.0149321	0.0807572	0.0162809
-2558	0.0674286	0.0149333	0.0808869	0.0162854
-2557	0.0674814	0.0149345	0.081017	0.0162899
-2556	0.0675347	0.0149357	0.0811473	0.0162944
-2555	0.0675885	0.0149369	0.0812779	0.0162989
-2554	0.0676428	0.0149381	0.0814088	0.0163034
-2553	0.0676976	0.0149393	0.08154	0.0163079
-2552	0.067753	0.0149405	0.0816716	0.0163125
-2551	0.067809	0.0149417	0.0818034	0.016317
-2550	0.0678655	0.0149429	0.0819356	0.0163215
-2549	0.0679225	0.014944	0.082068	0.0163261
-2548	0.0679801	0.0149452	0.0822009	0.0163306
-2547	0.0680383	0.0149464	0.082334	0.0163351
-2546	0.0680971	0.0149476	0.0824674	0.0163397
-2545	0.0681565	0.0149487	0.0826012	0.0163442
-2544	0.0682165	0.0149499	0.0827353	0.0163488
-2543	0.068277	0.0149511	0.0828698	0.0163534
-2542	0.0683382	0.0149522	0.0830046	0.0163579
-2541	0.0684	0.0149534	0.0831397	0.0163625
-2540	0.0684624	0.0149546	0.0832751	0.0163671
-2539	0.0685255	0.0149558	0.0834109	0.0163717
-2538	0.0685892	0.0149569	0.0835471	0.0163762
-2537	0.0686535	0.0149581	0.0836836	0.0163808
-2536	0.0687184	0.0149593	0.0838204	0.0163854
-2535	0.068784	0.0149605	0.0839576	0.01639
-2534	0.0688503	0.0149617	0.0840952	0.0163946
-2533	0.0689172	0.0149628	0.084233	0.0163992
-2532	0.0689848	0.014964	0.0843713	0.0164038
-2531	0.0690531	0.0149652	0.0845099	0.0164084
-2530	0.069122	0.0149664	0.0846489	0.0164131
-2529	0.0691916	0.0149676	0.0847882	0.0164177
-2528	0.0692619	0.0149688	0.0849278	0.0164223
-2527	0.0693329	0.01497	0.0850679	0.016427
-2526	0.0694046	0.0149712	0.0852083	0.0164316
-2525	0.069477	0.0149725	0.085349	0.0164362
-2524	0.0695501	0.0149737	0.0854901	0.0164409
-2523	0.0696239	0.0149749	0.0856316	0.0164455
-2522	0.0696984	0.0149761	0.0857734	0.0164502
-2521	0.0697737	0.0149774	0.0859156	0.0164549
-2520	0.0698496	0.0149786	0.0860582	0.0164595
-2519	0.0699263	0.0149799	0.0862011	0.0164642
-2518	0.0700038	0.0149811	0.0863444	0.0164689
-2517	0.0700819	0.0149824	0.0864881	0.0164735
-2516	0.0701608	0.0149837	0.0866321	0.0164782
-2515	0.0702404	0.014985	0.0867765	0.0164829
-2514	0.0703208	0.0149863	0.0869212	0.0164876
-2513	0.0704019	0.0149876	0.0870663	0.0164923
-2512	0.0704838	0.0149889	0.0872118	0.016497
-2511	0.0705664	0.0149902	0.0873577	0.0165017
-2510	0.0706498	0.0149916	0.0875038	0.0165064
-2509	0.0707339	0.0149929	0.0876504	0.0165112
-2508	0.0708188	0.0149943	0.0877973	0.0165159
-2507	0.0709045	0.0149956	0.0879446	0.0165206
-2506	0.0709909	0.014997	0.0880923	0.0165253
-2505	0.0710781	0.0149984	0.0882403	0.0165301
-2504	0.0711661	0.0149998	0.0883886	0.0165348
-2503	0.0712549	0.0150012	0.0885373	0.0165396
-2502	0.0713444	0.0150027	0.0886864	0.0165443
-2501	0.0714347	0.0150041	0.0888358	0.0165491
-2500	0.0715258	0.0150056	0.0889856	0.0165539
-2499	0.0716176	0.015007	0.0891357	0.0165586
-2498	0.0717103	0.0150085	0.0892862	0.0165634
-2497	0.0718037	0.01501	0.089437	0.0165682
-2496	0.0718979	0.0150116	0.0895882	0.016573
-2495	0.0719929	0.0150131	0.0897397	0.0165778
-2494	0.0720887	0.0150146	0.0898916	0.0165825
-2493	0.0721852	0.0150162	0.0900438	0.0165874
-2492	0.0722826	0.0150178	0.0901964	0.0165922
-2491	0.0723807	0.0150194	0.0903493	0.016597
-2490	0.0724796	0.015021	0.0905025	0.0166018
-2489	0.0725793	0.0150227	0.090656	0.0166066
-2488	0.0726798	0.0150243	0.0908099	0.0166114
-2487	0.0727811	0.015026	0.0909642	0.0166163
-2486	0.0728832	0.0150277	0.0911187	0.0166211
-2485	0.0729861	0.0150294	0.0912736	0.016626
-2484	0.0730897	0.0150312	0.0914288	0.0166308
-2483	0.0731942	0.0150329	0.0915843	0.0166357
-2482	0.0732994	0.0150347	0.0917402	0.0166406
-2481	0.0734054	0.0150365	0.0918963	0.0166454
-2480	0.0735122	0.0150383	0.0920528	0.0166503
-2479	0.0736198	0.0150402	0.0922096	0.0166552
-2478	0.0737281	0.0150421	0.0923667	0.0166601
-2477	0.0738373	0.0150439	0.0925241	0.016665
-2476	0.0739472	0.0150459	0.0926818	0.0166699
-2475	0.0740579	0.0150478	0.0928398	0.0166748
-2474	0.0741694	0.0150498	0.0929981	0.0166798
-2473	0.0742816	0.0150518	0.0931567	0.0166847
-2472	0.0743946	0.0150538	0.0933156	0.0166896
-2471	0.0745084	0.0150558	0.0934748	0.0166946
-2470	0.074623	0.0150579	0.0936342	0.0166995
-2469	0.0747383	0.01506	0.093794	0.0167045
-2468	0.0748544	0.0150621	0.093954	0.0167094
-2467	0.0749713	0.0150643	0.0941143	0.0167144
-2466	0.0750889	0.0150665	0.0942749	0.0167194
-2465	0.0752072	0.0150687	0.0944357	0.0167244
-2464	0.0753263	0.0150709	0.0945968	0.0167294
-2463	0.0754462	0.0150732	0.0947582	0.0167344
-2462	0.0755668	0.0150755	0.0949198	0.0167394
-2461	0.0756882	0.0150778	0.0950817	0.0167444
-2460	0.0758103	0.0150802	0.0952439	0.0167495
-2459	0.0759331	0.0150826	0.0954062	0.0167545
-2458	0.0760567	0.015085	0.0955689	0.0167595
-2457	0.076181	0.0150874	0.0957318	0.0167646
-2456	0.076306	0.0150899	0.0958949	0.0167697
-2455	0.0764318	0.0150924	0.0960582	0.0167747
-2454	0.0765582	0.015095	0.0962218	0.0167798
-2453	0.0766854	0.0150976	0.0963856	0.0167849
-2452	0.0768133	0.0151002	0.0965496	0.01679
-2451	0.0769419	0.0151029	0.0967139	0.0167951
-2450	0.0770712	0.0151056	0.0968784	0.0168003
-2449	0.0772011	0.0151083	0.097043	0.0168054
-2448	0.0773318	0.015111	0.0972079	0.0168105
-2447	0.0774632	0.0151138	0.097373	0.0168157
-2446	0.0775952	0.0151167	0.0975383	0.0168208
-2445	0.077728	0.0151196	0.0977038	0.016826
-2444	0.0778614	0.0151225	0.0978695	0.0168312
-2443	0.0779954	0.0151254	0.0980354	0.0168364
-2442	0.0781301	0.0151284	0.0982015	0.0168416
-2441	0.0782655	0.0151314	0.0983677	0.0168468
-2440	0.0784016	0.0151345	0.0985341	0.016852
-2439	0.0785382	0.0151376	0.0987007	0.0168572
-2438	0.0786756	0.0151407	0.0988675	0.0168625
-2437	0.0788135	0.0151439	0.0990344	0.0168677
-2436	0.0789521	0.0151471	0.0992015	0.016873
-2435	0.0790913	0.0151504	0.0993688	0.0168783
-2434	0.0792311	0.0151537	0.0995362	0.0168836
-2433	0.0793715	0.0151571	0.0997037	0.0168889
-2432	0.0795126	0.0151605	0.0998715	0.0168942
-2431	0.0796542	0.0151639	0.100039	0.0168995
-2430	0.0797964	0.0151674	0.100207	0.0169048
-2429	0.0799392	0.0151709	0.100375	0.0169101
-2428	0.0800826	0.0151745	0.100544	0.0169155
-2427	0.0802266	0.0151781	0.100712	0.0169209
-2426	0.0803711	0.0151817	0.100881	0.0169262
-2425	0.0805162	0.0151854	0.101049	0.0169316
-2424	0.0806619	0.0151892	0.101218	0.016937
-2423	0.0808081	0.015193	0.101387	0.0169424
-2422	0.0809548	0.0151968	0.101556	0.0169479
-2421	0.0811021	0.0152007	0.101725	0.0169533
-2420	0.0812499	0.0152046	0.101894	0.0169587
-2419	0.0813982	0.0152086	0.102063	0.0169642
-2418	0.081547	0.0152126	0.102233	0.0169697
-2417	0.0816963	0.0152167	0.102402	0.0169751
-2416	0.0818462	0.0152208	0.102571	0.0169806
-2415	0.0819965	0.0152249	0.102741	0.0169861
-2414	0.0821473	0.0152292	0.102911	0.0169916
-2413	0.0822986	0.0152334	0.10308	0.0169972
-2412	0.0824503	0.0152377	0.10325	0.0170027
-2411	0.0826025	0.0152421	0.10342	0.0170083
-2410	0.0827552	0.0152465	0.10359	0.0170138
-2409	0.0829083	0.015251	0.10376	0.0170194
-2408	0.0830619	0.0152555	0.10393	0.017025
-2407	0.0832158	0.01526	0.1041	0.0170306
-2406	0.0833703	0.0152646	0.10427	0.0170362
-2405	0.0835251	0.0152693	0.104441	0.0170418
-2404	0.0836803	0.015274	0.104611	0.0170475
-2403	0.083836	0.0152788	0.104781	0.0170531
-2402	0.083992	0.0152836	0.104951	0.0170588
-2401	0.0841484	0.0152885	0.105122	0.0170645
-2400	0.0843052	0.0152934	0.105292	0.0170701
-2399	0.0844624	0.0152983	0.105462	0.0170758
-2398	0.0846199	0.0153034	0.105633	0.0170815
-2397	0.0847778	0.0153084	0.105803	0.0170873
-2396	0.0849361	0.0153136	0.105974	0.017093
-2395	0.0850947	0.0153187	0.106144	0.0170987
-2394	0.0852536	0.015324	0.106315	0.0171045
-2393	0.0854128	0.0153293	0.106485	0.0171103
-2392	0.0855724	0.0153346	0.106655	0.017116
-2391	0.0857323	0.01534	0.106826	0.0171218
-2390	0.0858924	0.0153454	0.106996	0.0171276
-2389	0.0860529	0.0153509	0.107167	0.0171334
-2388	0.0862136	0.0153565	0.107337	0.0171392
-2387	0.0863747	0.0153621	0.107507	0.0171451
-2386	0.086536	0.0153678	0.107678	0.0171509
-2385	0.0866975	0.0153735	0.107848	0.0171568
-2384	0.0868593	0.0153793	0.108018	0.0171626
-2383	0.0870214	0.0153851	0.108189	0.0171685
-2382	0.0871837	0.015391	0.108359	0.0171744
-2381	0.0873462	0.0153969	0.108529	0.0171803
-2380	0.087509	0.0154029	0.108699	0.0171862
-2379	0.087672	0.0154089	0.108869	0.0171921
-2378	0.0878351	0.015415	0.109039	0.017198
-2377	0.0879985	0.0154212	0.109209	0.017204
-2376	0.0881621	0.0154274	0.109379	0.0172099
-2375	0.0883259	0.0154336	0.109549	0.0172159
-2374	0.0884898	0.01544	0.109719	0.0172218
-2373	0.0886539	0.0154463	0.109889	0.0172278
-2372	0.0888182	0.0154528	0.110059	0.0172338
-2371	0.0889826	0.0154592	0.110228	0.0172397
-2370	0.0891472	0.0154658	0.110398	0.0172457
-2369	0.0893119	0.0154724	0.110567	0.0172517
-2368	0.0894767	0.015479	0.110737	0.0172577
-2367	0.0896417	0.0154857	0.110906	0.0172637
-2366	0.0898068	0.0154925	0.111075	0.0172698
-2365	0.089972	0.0154993	0.111245	0.0172758
-2364	0.0901373	0.0155061	0.111414	0.0172818
-2363	0.0903026	0.0155131	0.111583	0.0172879
-2362	0.0904681	0.01552	0.111752	0.0172939
-2361	0.0906337	0.0155271	0.111921	0.0173
-2360	0.0907993	0.0155341	0.112089	0.017306
-2359	0.090965	0.0155413	0.112258	0.0173121
-2358	0.0911308	0.0155485	0.112427	0.0173182
-2357	0.0912966	0.0155557	0.112595	0.0173242
-2356	0.0914624	0.015563	0.112764	0.0173303
-2355	0.0916283	0.0155704	0.112932	0.0173364
-2354	0.0917942	0.0155778	0.1131	0.0173425
-2353	0.0919602	0.0155852	0.113268	0.0173485
-2352	0.0921261	0.0155927	0.113436	0.0173546
-2351	0.0922921	0.0156003	0.113604	0.0173607
-2350	0.0924581	0.0156079	0.113771	0.0173668
-2349	0.0926241	0.0156156	0.113939	0.0173729
-2348	0.09279	0.0156233	0.114107	0.017379
-2347	0.092956	0.0156311	0.114274	0.0173851
-2346	0.0931219	0.0156389	0.114441	0.0173912
-2345	0.0932878	0.0156468	0.114608	0.0173973
-2344	0.0934536	0.0156547	0.114775	0.0174034
-2343	0.0936195	0.0156627	0.114942	0.0174095
-2342	0.0937852	0.0156708	0.115109	0.0174156
-2341	0.093951	0.0156789	0.115275	0.0174217
-2340	0.0941166	0.015687	0.115442	0.0174278
-2339	0.0942822	0.0156952	0.115608	0.0174339
-2338	0.0944477	0.0157034	0.115774	0.01744
-2337	0.0946132	0.0157117	0.11594	0.017446
-2336	0.0947785	0.0157201	0.116106	0.0174521
-2335	0.0949438	0.0157285	0.116272	0.0174582
-2334	0.095109	0.0157369	0.116438	0.0174643
-2333	0.0952741	0.0157454	0.116603	0.0174704
-2332	0.095439	0.0157539	0.116768	0.0174764
-2331	0.0956039	0.0157625	0.116934	0.0174825
-2330	0.0957686	0.0157712	0.117099	0.0174885
-2329	0.0959332	0.0157798	0.117263	0.0174946
-2328	0.0960977	0.0157886	0.117428	0.0175006
-2327	0.0962621	0.0157974	0.117593	0.0175066
-2326	0.0964263	0.0158062	0.117757	0.0175127
-2325	0.0965904	0.0158151	0.117921	0.0175187
-2324	0.0967543	0.015824	0.118085	0.0175247
-2323	0.0969181	0.015833	0.118249	0.0175307
-2322	0.0970817	0.015842	0.118413	0.0175367
-2321	0.0972451	0.015851	0.118577	0.0175426
-2320	0.0974084	0.0158602	0.11874	0.0175486
-2319	0.0975716	0.0158693	0.118903	0.0175546
-2318	0.0977345	0.0158785	0.119066	0.0175605
-2317	0.0978973	0.0158877	0.119229	0.0175664
-2316	0.0980598	0.015897	0.119392	0.0175723
-2315	0.0982222	0.0159064	0.119554	0.0175782
-2314	0.0983844	0.0159157	0.119717	0.0175841
-2313	0.0985464	0.0159252	0.119879	0.01759
-2312	0.0987082	0.0159346	0.120041	0.0175959
-2311	0.0988698	0.0159441	0.120203	0.0176017
-2310	0.0990312	0.0159537	0.120364	0.0176075
-2309	0.0991924	0.0159633	0.120526	0.0176133
-2308	0.0993533	0.0159729	0.120687	0.0176191
-2307	0.0995141	0.0159826	0.120848	0.0176249
-2306	0.0996746	0.0159923	0.121009	0.0176307
-2305	0.0998349	0.016002	0.12117	0.0176364
-2304	0.0999949	0.0160118	0.12133	0.0176421
-2303	0.100155	0.0160216	0.12149	0.0176478
-2302	0.100314	0.0160315	0.12165	0.0176535
-2301	0.100474	0.0160414	0.12181	0.0176592
-2300	0.100633	0.0160514	0.12197	0.0176648
-2299	0.100792	0.0160614	0.12213	0.0176704
-2298	0.10095	0.0160714	0.122289	0.017676
-2297	0.101109	0.0160814	0.122448	0.0176816
-2296	0.101267	0.0160915	0.122607	0.0176871
-2295	0.101425	0.0161017	0.122766	0.0176926
-2294	0.101582	0.0161118	0.122924	0.0176981
-2293	0.10174	0.016122	0.123082	0.0177036
-2292	0.101897	0.0161323	0.12324	0.017709
-2291	0.102054	0.0161426	0.123398	0.0177144
-2290	0.10221	0.0161529	0.123556	0.0177198
-2289	0.102366	0.0161632	0.123713	0.0177252
-2288	0.102522	0.0161736	0.12387	0.0177305
-2287	0.102678	0.016184	0.124027	0.0177358
-2286	0.102834	0.0161944	0.124184	0.0177411
-2285	0.102989	0.0162049	0.124341	0.0177464
-2284	0.103144	0.0162154	0.124497	0.0177516
-2283	0.103298	0.0162259	0.124653	0.0177568
-2282	0.103453	0.0162365	0.124809	0.0177619
-2281	0.103607	0.0162471	0.124965	0.0177671
-2280	0.103761	0.0162577	0.12512	0.0177722
-2279	0.103914	0.0162684	0.125275	0.0177772
-2278	0.104067	0.0162791	0.12543	0.0177822
-2277	0.10422	0.0162898	0.125585	0.0177872
-2276	0.104373	0.0163005	0.12574	0.0177922
-2275	0.104525	0.0163113	0.125894	0.0177971
-2274	0.104677	0.0163221	0.126048	0.017802
-2273	0.104829	0.0163329	0.126202	0.0178069
-2272	0.104981	0.0163437	0.126355	0.0178117
-2271	0.105132	0.0163546	0.126508	0.0178165
-2270	0.105283	0.0163655	0.126662	0.0178212
-2269	0.105433	0.0163764	0.126814	0.0178259
-2268	0.105584	0.0163874	0.126967	0.0178306
-2267	0.105734	0.0163984	0.127119	0.0178352
-2266	0.105884	0.0164094	0.127271	0.0178398
-2265	0.106033	0.0164204	0.127423	0.0178444
-2264	0.106182	0.0164314	0.127575	0.0178489
-2263	0.106331	0.0164425	0.127726	0.0178533
-2262	0.10648	0.0164536	0.127877	0.0178578
-2261	0.106628	0.0164647	0.128028	0.0178622
-2260	0.106776	0.0164758	0.128178	0.0178665
-2259	0.106924	0.016487	0.128328	0.0178708
-2258	0.107071	0.0164981	0.128478	0.0178751
-2257	0.107218	0.0165093	0.128628	0.0178793
-2256	0.107365	0.0165205	0.128778	0.0178835
-2255	0.107512	0.0165317	0.128927	0.0178876
-2254	0.107658	0.016543	0.129076	0.0178917
-2253	0.107804	0.0165543	0.129224	0.0178958
-2252	0.10795	0.0165655	0.129373	0.0178998
-2251	0.108095	0.0165768	0.129521	0.0179038
-2250	0.10824	0.0165881	0.129668	0.0179077
-2249	0.108385	0.0165995	0.129816	0.0179115
-2248	0.10853	0.0166108	0.129963	0.0179154
-2247	0.108674	0.0166221	0.13011	0.0179192
-2246	0.108818	0.0166335	0.130257	0.0179229
-2245	0.108962	0.0166449	0.130403	0.0179266
-2244	0.109105	0.0166563	0.130549	0.0179302
-2243	0.109249	0.0166677	0.130695	0.0179338
-2242	0.109391	0.0166791	0.13084	0.0179374
-2241	0.109534	0.0166906	0.130986	0.0179409
-2240	0.109676	0.016702	0.13113	0.0179443
-2239	0.109819	0.0167135	0.131275	0.0179477
-2238	0.10996	0.0167249	0.131419	0.0179511
-2237	0.110102	0.0167364	0.131563	0.0179544
-2236	0.110243	0.0167479	0.131707	0.0179577
-2235	0.110384	0.0167594	0.13185	0.0179609
-2234	0.110525	0.0167709	0.131993	0.017964
-2233	0.110666	0.0167824	0.132136	0.0179671
-2232	0.110806	0.0167939	0.132278	0.0179702
-2231	0.110946	0.0168054	0.132421	0.0179732
-2230	0.111086	0.0168169	0.132562	0.0179762
-2229	0.111225	0.0168285	0.132704	0.0179791
-2228	0.111364	0.01684	0.132845	0.017982
-2227	0.111503	0.0168516	0.132986	0.0179848
-2226	0.111642	0.0168631	0.133126	0.0179876
-2225	0.111781	0.0168747	0.133266	0.0179903
-2224	0.111919	0.0168862	0.133406	0.017993
-2223	0.112057	0.0168978	0.133546	0.0179956
-2222	0.112195	0.0169093	0.133685	0.0179981
-2221	0.112333	0.0169209	0.133823	0.0180007
-2220	0.11247	0.0169325	0.133962	0.0180031
-2219	0.112607	0.016944	0.1341	0.0180056
-2218	0.112744	0.0169556	0.134238	0.0180079
-2217	0.112881	0.0169672	0.134375	0.0180102
-2216	0.113017	0.0169788	0.134512	0.0180125
-2215	0.113153	0.0169903	0.134649	0.0180147
-2214	0.113289	0.0170019	0.134785	0.0180169
-2213	0.113425	0.0170134	0.134921	0.018019
-2212	0.113561	0.017025	0.135057	0.0180211
-2211	0.113696	0.0170366	0.135192	0.0180231
-2210	0.113832	0.0170481	0.135327	0.0180251
-2209	0.113967	0.0170597	0.135462	0.018027
-2208	0.114101	0.0170712	0.135596	0.0180289
-2207	0.114236	0.0170828	0.13573	0.0180307
-2206	0.11437	0.0170943	0.135863	0.0180325
-2205	0.114505	0.0171058	0.135996	0.0180342
-2204	0.114639	0.0171174	0.136129	0.0180359
-2203	0.114773	0.0171289	0.136262	0.0180375
-2202	0.114906	0.0171404	0.136394	0.0180391
-2201	0.11504	0.0171519	0.136525	0.0180406
-2200	0.115173	0.0171634	0.136656	0.0180421
-2199	0.115306	0.0171749	0.136787	0.0180435
-2198	0.115439	0.0171864	0.136918	0.0180449
-2197	0.115572	0.0171979	0.137048	0.0180462
-2196	0.115705	0.0172093	0.137177	0.0180475
-2195	0.115838	0.0172208	0.137307	0.0180488
-2194	0.11597	0.0172322	0.137436	0.01805
-2193	0.116102	0.0172437	0.137564	0.0180511
-2192	0.116234	0.0172551	0.137692	0.0180522
-2191	0.116366	0.0172665	0.13782	0.0180533
-2190	0.116498	0.0172779	0.137947	0.0180543
-2189	0.11663	0.0172893	0.138074	0.0180553
-2188	0.116761	0.0173006	0.138201	0.0180562
-2187	0.116892	0.017312	0.138327	0.0180571
-2186	0.117024	0.0173233	0.138452	0.0180579
-2185	0.117155	0.0173347	0.138578	0.0180587
-2184	0.117286	0.017346	0.138702	0.0180594
-2183	0.117417	0.0173573	0.138827	0.0180601
-2182	0.117547	0.0173685	0.138951	0.0180608
-2181	0.117678	0.0173798	0.139075	0.0180614
-2180	0.117809	0.017391	0.139198	0.018062
-2179	0.117939	0.0174023	0.139321	0.0180625
-2178	0.118069	0.0174135	0.139443	0.018063
-2177	0.1182	0.0174247	0.139565	0.0180634
-2176	0.11833	0.0174359	0.139687	0.0180638
-2175	0.11846	0.017447	0.139808	0.0180642
-2174	0.11859	0.0174581	0.139928	0.0180645
-2173	0.118719	0.0174693	0.140049	0.0180648
-2172	0.118849	0.0174804	0.140168	0.018065
-2171	0.118979	0.0174914	0.140288	0.0180652
-2170	0.119108	0.0175025	0.140407	0.0180654
-2169	0.119238	0.0175135	0.140525	0.0180655
-2168	0.119367	0.0175245	0.140644	0.0180656
-2167	0.119496	0.0175355	0.140761	0.0180657
-2166	0.119626	0.0175465	0.140878	0.0180657
-2165	0.119755	0.0175574	0.140995	0.0180657
-2164	0.119884	0.0175683	0.141112	0.0180656
-2163	0.120013	0.0175792	0.141228	0.0180655
-2162	0.120142	0.0175901	0.141343	0.0180654
-2161	0.120271	0.0176009	0.141458	0.0180652
-2160	0.1204	0.0176117	0.141573	0.018065
-2159	0.120529	0.0176225	0.141687	0.0180648
-2158	0.120658	0.0176333	0.141801	0.0180645
-2157	0.120786	0.017644	0.141914	0.0180642
-2156	0.120915	0.0176548	0.142027	0.0180639
-2155	0.121044	0.0176655	0.142139	0.0180636
-2154	0.121172	0.0176761	0.142251	0.0180632
-2153	0.121301	0.0176867	0.142363	0.0180627
-2152	0.121429	0.0176973	0.142474	0.0180623
-2151	0.121558	0.0177079	0.142584	0.0180618
-2150	0.121686	0.0177185	0.142694	0.0180613
-2149	0.121815	0.017729	0.142804	0.0180607
-2148	0.121943	0.0177395	0.142913	0.0180602
-2147	0.122072	0.0177499	0.143022	0.0180596
-2146	0.1222	0.0177604	0.14313	0.0180589
-2145	0.122328	0.0177708	0.143238	0.0180583
-2144	0.122457	0.0177811	0.143346	0.0180576
-2143	0.122585	0.0177915	0.143453	0.0180569
-2142	0.122713	0.0178018	0.143559	0.0180562
-2141	0.122842	0.017812	0.143665	0.0180554
-2140	0.12297	0.0178223	0.143771	0.0180546
-2139	0.123098	0.0178325	0.143876	0.0180538
-2138	0.123226	0.0178426	0.143981	0.018053
-2137	0.123355	0.0178528	0.144085	0.0180521
-2136	0.123483	0.0178629	0.144189	0.0180512
-2135	0.123611	0.017873	0.144292	0.0180503
-2134	0.123739	0.017883	0.144395	0.0180494
-2133	0.123868	0.017893	0.144498	0.0180485
-2132	0.123996	0.017903	0.1446	0.0180475
-2131	0.124124	0.0179129	0.144701	0.0180465
-2130	0.124253	0.0179228	0.144802	0.0180455
-2129	0.124381	0.0179327	0.144903	0.0180445
-2128	0.124509	0.0179425	0.145003	0.0180435
-2127	0.124638	0.0179523	0.145103	0.0180424
-2126	0.124766	0.0179621	0.145202	0.0180413
-2125	0.124894	0.0179718	0.145301	0.0180402
-2124	0.125023	0.0179815	0.145399	0.0180391
-2123	0.125151	0.0179911	0.145497	0.018038
-2122	0.125279	0.0180007	0.145594	0.0180368
-2121	0.125408	0.0180103	0.145691	0.0180356
-2120	0.125536	0.0180199	0.145788	0.0180345
-2119	0.125665	0.0180294	0.145884	0.0180333
-2118	0.125793	0.0180388	0.14598	0.018032
-2117	0.125922	0.0180482	0.146075	0.0180308
-2116	0.12605	0.0180576	0.14617	0.0180296
-2115	0.126179	0.018067	0.146264	0.0180283
-2114	0.126308	0.0180763	0.146358	0.0180271
-2113	0.126436	0.0180856	0.146451	0.0180258
-2112	0.126565	0.0180948	0.146544	0.0180245
-2111	0.126693	0.018104	0.146636	0.0180232
-2110	0.126822	0.0181131	0.146728	0.0180219
-2109	0.126951	0.0181223	0.14682	0.0180205
-2108	0.12708	0.0181313	0.146911	0.0180192
-2107	0.127208	0.0181404	0.147002	0.0180178
-2106	0.127337	0.0181494	0.147092	0.0180165
-2105	0.127466	0.0181583	0.147182	0.0180151
-2104	0.127595	0.0181673	0.147271	0.0180137
-2103	0.127724	0.0181761	0.14736	0.0180124
-2102	0.127853	0.018185	0.147449	0.018011
-2101	0.127982	0.0181938	0.147537	0.0180095
-2100	0.128111	0.0182025	0.147624	0.0180081
-2099	0.12824	0.0182112	0.147711	0.0180067
-2098	0.128369	0.0182199	0.147798	0.0180053
-2097	0.128498	0.0182285	0.147884	0.0180039
-2096	0.128627	0.0182371	0.14797	0.0180024
-2095	0.128756	0.0182457	0.148056	0.018001
-2094	0.128885	0.0182542	0.148141	0.0179995
-2093	0.129014	0.0182627	0.148225	0.017998
-2092	0.129143	0.0182711	0.148309	0.0179966
-2091	0.129273	0.0182795	0.148393	0.0179951
-2090	0.129402	0.0182879	0.148476	0.0179936
-2089	0.129531	0.0182962	0.148559	0.0179921
-2088	0.12966	0.0183044	0.148642	0.0179907
-2087	0.12979	0.0183127	0.148724	0.0179892
-2086	0.129919	0.0183208	0.148805	0.0179877
-2085	0.130048	0.018329	0.148887	0.0179862
-2084	0.130178	0.0183371	0.148967	0.0179847
-2083	0.130307	0.0183451	0.149048	0.0179831
-2082	0.130436	0.0183532	0.149128	0.0179816
-2081	0.130566	0.0183612	0.149207	0.0179801
-2080	0.130695	0.0183691	0.149286	0.0179786
-2079	0.130824	0.018377	0.149365	0.0179771
-2078	0.130954	0.0183848	0.149443	0.0179756
-2077	0.131083	0.0183927	0.149521	0.017974
-2076	0.131213	0.0184004	0.149598	0.0179725
-2075	0.131342	0.0184082	0.149675	0.017971
-2074	0.131471	0.0184159	0.149752	0.0179695
-2073	0.131601	0.0184235	0.149828	0.0179679
-2072	0.13173	0.0184311	0.149904	0.0179664
-2071	0.13186	0.0184387	0.149979	0.0179648
-2070	0.131989	0.0184462	0.150054	0.0179633
-2069	0.132119	0.0184537	0.150129	0.0179618
-2068	0.132248	0.0184612	0.150203	0.0179602
-2067	0.132377	0.0184686	0.150277	0.0179587
-2066	0.132507	0.018476	0.150351	0.0179572
-2065	0.132636	0.0184833	0.150424	0.0179556
-2064	0.132765	0.0184906	0.150496	0.0179541
-2063	0.132895	0.0184978	0.150568	0.0179525
-2062	0.133024	0.018505	0.15064	0.017951
-2061	0.133153	0.0185122	0.150712	0.0179494
-2060	0.133282	0.0185193	0.150783	0.0179479
-2059	0.133412	0.0185264	0.150854	0.0179464
-2058	0.133541	0.0185335	0.150924	0.0179448
-2057	0.13367	0.0185405	0.150994	0.0179433
-2056	0.133799	0.0185475	0.151063	0.0179417
-2055	0.133928	0.0185544	0.151133	0.0179402
-2054	0.134057	0.0185613	0.151201	0.0179387
-2053	0.134186	0.0185681	0.15127	0.0179371
-2052	0.134315	0.018575	0.151338	0.0179356
-2051	0.134444	0.0185817	0.151406	0.017934
-2050	0.134573	0.0185885	0.151473	0.0179325
-2049	0.134701	0.0185952	0.15154	0.017931
-2048	0.13483	0.0186018	0.151606	0.0179294
-2047	0.134959	0.0186085	0.151673	0.0179279
-2046	0.135087	0.0186151	0.151738	0.0179264
-2045	0.135216	0.0186216	0.151804	0.0179248
-2044	0.135344	0.0186281	0.151869	0.0179233
-2043	0.135472	0.0186346	0.151934	0.0179218
-2042	0.135601	0.0186411	0.151998	0.0179202
-2041	0.135729	0.0186475	0.152062	0.0179187
-2040	0.135857	0.0186538	0.152126	0.0179172
-2039	0.135985	0.0186602	0.152189	0.0179156
-2038	0.136113	0.0186664	0.152252	0.0179141
-2037	0.136241	0.0186727	0.152315	0.0179126
-2036	0.136368	0.0186789	0.152377	0.017911
-2035	0.136496	0.0186851	0.152439	0.0179095
-2034	0.136624	0.0186913	0.1525	0.017908
-2033	0.136751	0.0186974	0.152561	0.0179065
-2032	0.136878	0.0187035	0.152622	0.0179049
-2031	0.137005	0.0187095	0.152683	0.0179034
-2030	0.137132	0.0187155	0.152743	0.0179019
-2029	0.137259	0.0187215	0.152802	0.0179004
-2028	0.137386	0.0187274	0.152862	0.0178988
-2027	0.137513	0.0187334	0.152921	0.0178973
-2026	0.137639	0.0187392	0.15298	0.0178958
-2025	0.137766	0.0187451	0.153038	0.0178943
-2024	0.137892	0.0187509	0.153096	0.0178928
-2023	0.138018	0.0187566	0.153154	0.0178913
-2022	0.138144	0.0187624	0.153211	0.0178897
-2021	0.13827	0.0187681	0.153268	0.0178882
-2020	0.138396	0.0187738	0.153325	0.0178867
-2019	0.138521	0.0187794	0.153381	0.0178852
-2018	0.138646	0.018785	0.153437	0.0178837
-2017	0.138772	0.0187906	0.153492	0.0178822
-2016	0.138897	0.0187961	0.153548	0.0178807
-2015	0.139021	0.0188017	0.153603	0.0178791
-2014	0.139146	0.0188071	0.153657	0.0178776
-2013	0.13927	0.0188126	0.153712	0.0178761
-2012	0.139395	0.018818	0.153765	0.0178746
-2011	0.139519	0.0188234	0.153819	0.0178731
-2010	0.139643	0.0188287	0.153872	0.0178716
-2009	0.139766	0.0188341	0.153925	0.0178701
-2008	0.13989	0.0188394	0.153978	0.0178686
-2007	0.140013	0.0188446	0.15403	0.017867
-2006	0.140136	0.0188499	0.154082	0.0178655
-2005	0.140259	0.0188551	0.154133	0.017864
-2004	0.140382	0.0188602	0.154185	0.0178625
-2003	0.140504	0.0188654	0.154236	0.017861
[truncated: 7,003 more rows]

## Sheet: Fig6b
	Incongruent - Congruent Trials
time since stimulus	pupil	SEM
-4000	-0.01337	0.0198728
-3999	-0.0133898	0.0198826
-3998	-0.0134097	0.0198924
-3997	-0.0134297	0.0199023
-3996	-0.0134498	0.0199122
-3995	-0.0134701	0.0199221
-3994	-0.0134906	0.0199321
-3993	-0.0135111	0.0199421
-3992	-0.0135318	0.0199521
-3991	-0.0135526	0.0199622
-3990	-0.0135736	0.0199723
-3989	-0.0135947	0.0199824
-3988	-0.013616	0.0199925
-3987	-0.0136373	0.0200027
-3986	-0.0136589	0.0200129
-3985	-0.0136806	0.0200232
-3984	-0.0137024	0.0200334
-3983	-0.0137244	0.0200437
-3982	-0.0137465	0.0200541
-3981	-0.0137687	0.0200644
-3980	-0.0137912	0.0200748
-3979	-0.0138138	0.0200852
-3978	-0.0138365	0.0200956
-3977	-0.0138594	0.0201061
-3976	-0.0138824	0.0201165
-3975	-0.0139056	0.020127
-3974	-0.013929	0.0201375
-3973	-0.0139526	0.0201481
-3972	-0.0139763	0.0201586
-3971	-0.0140001	0.0201692
-3970	-0.0140242	0.0201798
-3969	-0.0140484	0.0201904
-3968	-0.0140727	0.020201
-3967	-0.0140973	0.0202116
-3966	-0.014122	0.0202223
-3965	-0.0141469	0.0202329
-3964	-0.014172	0.0202436
-3963	-0.0141972	0.0202543
-3962	-0.0142227	0.020265
-3961	-0.0142483	0.0202758
-3960	-0.0142741	0.0202865
-3959	-0.0143001	0.0202972
-3958	-0.0143262	0.020308
-3957	-0.0143526	0.0203187
-3956	-0.0143792	0.0203295
-3955	-0.0144059	0.0203403
-3954	-0.0144328	0.0203511
-3953	-0.01446	0.0203618
-3952	-0.0144873	0.0203726
-3951	-0.0145148	0.0203834
-3950	-0.0145426	0.0203942
-3949	-0.0145705	0.020405
-3948	-0.0145987	0.0204158
-3947	-0.014627	0.0204267
-3946	-0.0146555	0.0204375
-3945	-0.0146843	0.0204483
-3944	-0.0147133	0.0204591
-3943	-0.0147425	0.0204699
-3942	-0.0147719	0.0204807
-3941	-0.0148015	0.0204915
-3940	-0.0148313	0.0205023
-3939	-0.0148613	0.0205131
-3938	-0.0148916	0.0205239
-3937	-0.0149221	0.0205347
-3936	-0.0149528	0.0205455
-3935	-0.0149838	0.0205563
-3934	-0.0150149	0.020567
-3933	-0.0150463	0.0205778
-3932	-0.0150779	0.0205886
-3931	-0.0151098	0.0205993
-3930	-0.0151419	0.0206101
-3929	-0.0151742	0.0206208
-3928	-0.0152067	0.0206315
-3927	-0.0152395	0.0206422
-3926	-0.0152726	0.0206529
-3925	-0.0153058	0.0206636
-3924	-0.0153394	0.0206743
-3923	-0.0153731	0.0206849
-3922	-0.0154071	0.0206956
-3921	-0.0154414	0.0207062
-3920	-0.0154759	0.0207168
-3919	-0.0155106	0.0207274
-3918	-0.0155456	0.020738
-3917	-0.0155809	0.0207486
-3916	-0.0156164	0.0207592
-3915	-0.0156521	0.0207697
-3914	-0.0156881	0.0207802
-3913	-0.0157244	0.0207907
-3912	-0.0157609	0.0208012
-3911	-0.0157977	0.0208117
-3910	-0.0158348	0.0208221
-3909	-0.0158721	0.0208325
-3908	-0.0159097	0.020843
-3907	-0.0159475	0.0208533
-3906	-0.0159856	0.0208637
-3905	-0.016024	0.0208741
-3904	-0.0160626	0.0208844
-3903	-0.0161015	0.0208947
-3902	-0.0161407	0.020905
-3901	-0.0161802	0.0209152
-3900	-0.0162199	0.0209255
-3899	-0.0162599	0.0209357
-3898	-0.0163002	0.0209459
-3897	-0.0163407	0.0209561
-3896	-0.0163815	0.0209662
-3895	-0.0164226	0.0209763
-3894	-0.016464	0.0209864
-3893	-0.0165057	0.0209965
-3892	-0.0165476	0.0210066
-3891	-0.0165898	0.0210166
-3890	-0.0166323	0.0210266
-3889	-0.0166751	0.0210366
-3888	-0.0167182	0.0210466
-3887	-0.0167616	0.0210565
-3886	-0.0168052	0.0210664
-3885	-0.0168491	0.0210763
-3884	-0.0168933	0.0210862
-3883	-0.0169378	0.021096
-3882	-0.0169826	0.0211058
-3881	-0.0170277	0.0211156
-3880	-0.017073	0.0211254
-3879	-0.0171187	0.0211351
-3878	-0.0171646	0.0211449
-3877	-0.0172109	0.0211546
-3876	-0.0172574	0.0211642
-3875	-0.0173042	0.0211739
-3874	-0.0173513	0.0211835
-3873	-0.0173987	0.0211931
-3872	-0.0174464	0.0212027
-3871	-0.0174944	0.0212123
-3870	-0.0175426	0.0212218
-3869	-0.0175912	0.0212313
-3868	-0.01764	0.0212408
-3867	-0.0176892	0.0212503
-3866	-0.0177386	0.0212597
-3865	-0.0177884	0.0212692
-3864	-0.0178384	0.0212786
-3863	-0.0178887	0.021288
-3862	-0.0179393	0.0212973
-3861	-0.0179902	0.0213067
-3860	-0.0180414	0.021316
-3859	-0.0180929	0.0213253
-3858	-0.0181447	0.0213346
-3857	-0.0181968	0.0213439
-3856	-0.0182492	0.0213532
-3855	-0.0183018	0.0213624
-3854	-0.0183548	0.0213717
-3853	-0.0184081	0.0213809
-3852	-0.0184616	0.0213901
-3851	-0.0185154	0.0213992
-3850	-0.0185696	0.0214084
-3849	-0.018624	0.0214176
-3848	-0.0186787	0.0214267
-3847	-0.0187337	0.0214358
-3846	-0.018789	0.021445
-3845	-0.0188445	0.0214541
-3844	-0.0189004	0.0214632
-3843	-0.0189565	0.0214722
-3842	-0.019013	0.0214813
-3841	-0.0190697	0.0214904
-3840	-0.0191267	0.0214994
-3839	-0.019184	0.0215085
-3838	-0.0192416	0.0215175
-3837	-0.0192994	0.0215266
-3836	-0.0193576	0.0215356
-3835	-0.019416	0.0215446
-3834	-0.0194747	0.0215537
-3833	-0.0195337	0.0215627
-3832	-0.019593	0.0215717
-3831	-0.0196525	0.0215807
-3830	-0.0197123	0.0215897
-3829	-0.0197724	0.0215988
-3828	-0.0198328	0.0216078
-3827	-0.0198934	0.0216168
-3826	-0.0199543	0.0216258
-3825	-0.0200155	0.0216348
-3824	-0.020077	0.0216439
-3823	-0.0201387	0.0216529
-3822	-0.0202007	0.021662
-3821	-0.020263	0.021671
-3820	-0.0203255	0.0216801
-3819	-0.0203883	0.0216891
-3818	-0.0204513	0.0216982
-3817	-0.0205146	0.0217073
-3816	-0.0205782	0.0217164
-3815	-0.020642	0.0217255
-3814	-0.0207061	0.0217347
-3813	-0.0207705	0.0217438
-3812	-0.0208351	0.021753
-3811	-0.0208999	0.0217621
-3810	-0.020965	0.0217713
-3809	-0.0210303	0.0217805
-3808	-0.0210959	0.0217898
-3807	-0.0211618	0.021799
-3806	-0.0212278	0.0218083
-3805	-0.0212942	0.0218176
-3804	-0.0213607	0.0218269
-3803	-0.0214275	0.0218362
-3802	-0.0214945	0.0218456
-3801	-0.0215618	0.021855
-3800	-0.0216293	0.0218644
-3799	-0.021697	0.0218739
-3798	-0.021765	0.0218834
-3797	-0.0218332	0.0218929
-3796	-0.0219016	0.0219024
-3795	-0.0219702	0.021912
-3794	-0.0220391	0.0219216
-3793	-0.0221081	0.0219312
-3792	-0.0221774	0.0219409
-3791	-0.0222469	0.0219506
-3790	-0.0223166	0.0219604
-3789	-0.0223866	0.0219702
-3788	-0.0224567	0.02198
-3787	-0.022527	0.0219899
-3786	-0.0225976	0.0219998
-3785	-0.0226683	0.0220098
-3784	-0.0227392	0.0220198
-3783	-0.0228104	0.0220298
-3782	-0.0228817	0.0220399
-3781	-0.0229532	0.0220501
-3780	-0.0230249	0.0220602
-3779	-0.0230968	0.0220705
-3778	-0.0231689	0.0220808
-3777	-0.0232411	0.0220911
-3776	-0.0233135	0.0221015
-3775	-0.0233862	0.0221119
-3774	-0.0234589	0.0221224
-3773	-0.0235319	0.022133
-3772	-0.023605	0.0221436
-3771	-0.0236783	0.0221543
-3770	-0.0237518	0.022165
-3769	-0.0238254	0.0221758
-3768	-0.0238991	0.0221866
-3767	-0.0239731	0.0221975
-3766	-0.0240472	0.0222085
-3765	-0.0241214	0.0222195
-3764	-0.0241958	0.0222306
-3763	-0.0242703	0.0222417
-3762	-0.024345	0.0222529
-3761	-0.0244198	0.0222642
-3760	-0.0244947	0.0222755
-3759	-0.0245698	0.0222869
-3758	-0.024645	0.0222984
-3757	-0.0247203	0.02231
-3756	-0.0247958	0.0223216
-3755	-0.0248714	0.0223333
-3754	-0.0249471	0.022345
-3753	-0.0250229	0.0223569
-3752	-0.0250988	0.0223688
-3751	-0.0251749	0.0223807
-3750	-0.025251	0.0223928
-3749	-0.0253273	0.0224049
-3748	-0.0254036	0.0224171
-3747	-0.0254801	0.0224294
-3746	-0.0255567	0.0224417
-3745	-0.0256333	0.0224541
-3744	-0.0257101	0.0224667
-3743	-0.0257869	0.0224792
-3742	-0.0258638	0.0224919
-3741	-0.0259408	0.0225046
-3740	-0.0260179	0.0225175
-3739	-0.026095	0.0225304
-3738	-0.0261723	0.0225433
-3737	-0.0262496	0.0225564
-3736	-0.0263269	0.0225695
-3735	-0.0264044	0.0225828
-3734	-0.0264818	0.0225961
-3733	-0.0265594	0.0226095
-3732	-0.026637	0.0226229
-3731	-0.0267146	0.0226365
-3730	-0.0267923	0.0226501
-3729	-0.0268701	0.0226639
-3728	-0.0269479	0.0226777
-3727	-0.0270257	0.0226916
-3726	-0.0271036	0.0227055
-3725	-0.0271815	0.0227196
-3724	-0.0272594	0.0227338
-3723	-0.0273374	0.022748
-3722	-0.0274154	0.0227623
-3721	-0.0274934	0.0227767
-3720	-0.0275714	0.0227912
-3719	-0.0276495	0.0228058
-3718	-0.0277275	0.0228205
-3717	-0.0278056	0.0228352
-3716	-0.0278837	0.0228501
-3715	-0.0279617	0.022865
-3714	-0.0280398	0.02288
-3713	-0.0281179	0.0228951
-3712	-0.028196	0.0229103
-3711	-0.028274	0.0229256
-3710	-0.0283521	0.0229409
-3709	-0.0284301	0.0229564
-3708	-0.0285082	0.0229719
-3707	-0.0285862	0.0229876
-3706	-0.0286641	0.0230033
-3705	-0.0287421	0.0230191
-3704	-0.02882	0.0230349
-3703	-0.0288979	0.0230509
-3702	-0.0289758	0.0230669
-3701	-0.0290536	0.0230831
-3700	-0.0291314	0.0230993
-3699	-0.0292091	0.0231156
-3698	-0.0292868	0.023132
-3697	-0.0293645	0.0231485
-3696	-0.0294421	0.023165
-3695	-0.0295196	0.0231816
-3694	-0.0295971	0.0231984
-3693	-0.0296745	0.0232152
-3692	-0.0297519	0.023232
-3691	-0.0298292	0.023249
-3690	-0.0299064	0.023266
-3689	-0.0299836	0.0232832
-3688	-0.0300607	0.0233004
-3687	-0.0301377	0.0233177
-3686	-0.0302146	0.023335
-3685	-0.0302915	0.0233524
-3684	-0.0303682	0.02337
-3683	-0.0304449	0.0233875
-3682	-0.0305215	0.0234052
-3681	-0.030598	0.0234229
-3680	-0.0306744	0.0234408
-3679	-0.0307507	0.0234586
-3678	-0.0308269	0.0234766
-3677	-0.030903	0.0234946
-3676	-0.030979	0.0235127
-3675	-0.0310549	0.0235309
-3674	-0.0311307	0.0235491
-3673	-0.0312063	0.0235674
-3672	-0.0312819	0.0235858
-3671	-0.0313573	0.0236043
-3670	-0.0314326	0.0236228
-3669	-0.0315078	0.0236413
-3668	-0.0315829	0.02366
-3667	-0.0316578	0.0236787
-3666	-0.0317327	0.0236974
-3665	-0.0318073	0.0237162
-3664	-0.0318819	0.0237351
-3663	-0.0319563	0.023754
-3662	-0.0320306	0.023773
-3661	-0.0321047	0.0237921
-3660	-0.0321787	0.0238112
-3659	-0.0322525	0.0238303
-3658	-0.0323262	0.0238495
-3657	-0.0323998	0.0238688
-3656	-0.0324732	0.0238881
-3655	-0.0325464	0.0239075
-3654	-0.0326195	0.0239269
-3653	-0.0326924	0.0239463
-3652	-0.0327652	0.0239658
-3651	-0.0328378	0.0239854
-3650	-0.0329102	0.0240049
-3649	-0.0329825	0.0240246
-3648	-0.0330546	0.0240442
-3647	-0.0331266	0.0240639
-3646	-0.0331983	0.0240837
-3645	-0.0332699	0.0241034
-3644	-0.0333413	0.0241232
-3643	-0.0334126	0.0241431
-3642	-0.0334836	0.0241629
-3641	-0.0335545	0.0241828
-3640	-0.0336252	0.0242028
-3639	-0.0336957	0.0242227
-3638	-0.0337661	0.0242427
-3637	-0.0338362	0.0242627
-3636	-0.0339062	0.0242827
-3635	-0.0339759	0.0243028
-3634	-0.0340455	0.0243228
-3633	-0.0341149	0.0243429
-3632	-0.0341841	0.024363
-3631	-0.034253	0.0243831
-3630	-0.0343218	0.0244033
-3629	-0.0343904	0.0244234
-3628	-0.0344588	0.0244435
-3627	-0.034527	0.0244637
-3626	-0.0345949	0.0244839
-3625	-0.0346627	0.024504
-3624	-0.0347303	0.0245242
-3623	-0.0347976	0.0245443
-3622	-0.0348648	0.0245645
-3621	-0.0349317	0.0245847
-3620	-0.0349984	0.0246048
-3619	-0.0350649	0.024625
-3618	-0.0351312	0.0246451
-3617	-0.0351973	0.0246653
-3616	-0.0352632	0.0246854
-3615	-0.0353288	0.0247055
-3614	-0.0353942	0.0247256
-3613	-0.0354594	0.0247457
-3612	-0.0355244	0.0247658
-3611	-0.0355891	0.0247858
-3610	-0.0356537	0.0248058
-3609	-0.035718	0.0248258
-3608	-0.035782	0.0248458
-3607	-0.0358459	0.0248658
-3606	-0.0359095	0.0248857
-3605	-0.0359729	0.0249056
-3604	-0.0360361	0.0249254
-3603	-0.036099	0.0249452
-3602	-0.0361617	0.024965
-3601	-0.0362242	0.0249848
-3600	-0.0362864	0.0250045
-3599	-0.0363484	0.0250241
-3598	-0.0364101	0.0250438
-3597	-0.0364717	0.0250633
-3596	-0.0365329	0.0250829
-3595	-0.036594	0.0251024
-3594	-0.0366548	0.0251218
-3593	-0.0367154	0.0251412
-3592	-0.0367757	0.0251605
-3591	-0.0368358	0.0251797
-3590	-0.0368956	0.025199
-3589	-0.0369552	0.0252181
-3588	-0.0370146	0.0252372
-3587	-0.0370737	0.0252562
-3586	-0.0371326	0.0252752
-3585	-0.0371912	0.0252941
-3584	-0.0372496	0.0253129
-3583	-0.0373077	0.0253316
-3582	-0.0373656	0.0253503
-3581	-0.0374233	0.0253689
-3580	-0.0374807	0.0253874
-3579	-0.0375378	0.0254059
-3578	-0.0375947	0.0254242
-3577	-0.0376513	0.0254425
-3576	-0.0377077	0.0254607
-3575	-0.0377639	0.0254788
-3574	-0.0378198	0.0254969
-3573	-0.0378754	0.0255148
-3572	-0.0379308	0.0255326
-3571	-0.037986	0.0255504
-3570	-0.0380408	0.025568
-3569	-0.0380955	0.0255856
-3568	-0.0381499	0.0256031
-3567	-0.038204	0.0256204
-3566	-0.0382578	0.0256377
-3565	-0.0383115	0.0256548
-3564	-0.0383648	0.0256719
-3563	-0.0384179	0.0256888
-3562	-0.0384708	0.0257057
-3561	-0.0385234	0.0257224
-3560	-0.0385757	0.025739
-3559	-0.0386278	0.0257555
-3558	-0.0386796	0.0257719
-3557	-0.0387312	0.0257882
-3556	-0.0387825	0.0258043
-3555	-0.0388336	0.0258204
-3554	-0.0388844	0.0258363
-3553	-0.0389349	0.0258521
-3552	-0.0389852	0.0258677
-3551	-0.0390352	0.0258833
-3550	-0.0390849	0.0258987
-3549	-0.0391344	0.0259139
-3548	-0.0391837	0.0259291
-3547	-0.0392327	0.0259441
-3546	-0.0392814	0.025959
-3545	-0.0393298	0.0259737
-3544	-0.039378	0.0259883
-3543	-0.039426	0.0260028
-3542	-0.0394737	0.0260171
-3541	-0.0395211	0.0260313
-3540	-0.0395682	0.0260454
-3539	-0.0396151	0.0260593
-3538	-0.0396617	0.026073
-3537	-0.0397081	0.0260866
-3536	-0.0397542	0.0261001
-3535	-0.0398001	0.0261134
-3534	-0.0398456	0.0261265
-3533	-0.0398909	0.0261395
-3532	-0.039936	0.0261524
-3531	-0.0399808	0.0261651
-3530	-0.0400253	0.0261776
-3529	-0.0400696	0.02619
-3528	-0.0401135	0.0262023
-3527	-0.0401573	0.0262143
-3526	-0.0402007	0.0262262
-3525	-0.0402439	0.026238
-3524	-0.0402869	0.0262496
-3523	-0.0403295	0.026261
-3522	-0.0403719	0.0262723
-3521	-0.0404141	0.0262834
-3520	-0.0404559	0.0262943
-3519	-0.0404975	0.026305
-3518	-0.0405389	0.0263156
-3517	-0.0405799	0.0263261
-3516	-0.0406207	0.0263363
-3515	-0.0406612	0.0263464
-3514	-0.0407015	0.0263563
-3513	-0.0407415	0.026366
-3512	-0.0407812	0.0263756
-3511	-0.0408207	0.026385
-3510	-0.0408599	0.0263942
-3509	-0.0408988	0.0264032
-3508	-0.0409374	0.0264121
-3507	-0.0409758	0.0264208
-3506	-0.0410139	0.0264293
-3505	-0.0410517	0.0264376
-3504	-0.0410893	0.0264457
-3503	-0.0411266	0.0264537
-3502	-0.0411636	0.0264615
-3501	-0.0412003	0.0264691
-3500	-0.0412368	0.0264765
-3499	-0.041273	0.0264838
-3498	-0.0413089	0.0264908
-3497	-0.0413445	0.0264977
-3496	-0.0413799	0.0265044
-3495	-0.041415	0.0265109
-3494	-0.0414498	0.0265172
-3493	-0.0414844	0.0265234
-3492	-0.0415186	0.0265293
-3491	-0.0415526	0.0265351
-3490	-0.0415863	0.0265407
-3489	-0.0416198	0.0265461
-3488	-0.0416529	0.0265513
-3487	-0.0416858	0.0265563
-3486	-0.0417184	0.0265612
-3485	-0.0417507	0.0265658
-3484	-0.0417828	0.0265703
-3483	-0.0418145	0.0265746
-3482	-0.041846	0.0265787
-3481	-0.0418772	0.0265826
-3480	-0.0419081	0.0265863
-3479	-0.0419387	0.0265898
-3478	-0.0419691	0.0265932
-3477	-0.0419991	0.0265963
-3476	-0.0420289	0.0265993
-3475	-0.0420584	0.0266021
-3474	-0.0420876	0.0266047
-3473	-0.0421165	0.0266071
-3472	-0.0421452	0.0266094
-3471	-0.0421735	0.0266114
-3470	-0.0422016	0.0266133
-3469	-0.0422293	0.0266149
-3468	-0.0422568	0.0266164
-3467	-0.042284	0.0266177
-3466	-0.0423109	0.0266189
-3465	-0.0423375	0.0266198
-3464	-0.0423638	0.0266205
-3463	-0.0423898	0.0266211
-3462	-0.0424155	0.0266215
-3461	-0.042441	0.0266217
-3460	-0.0424661	0.0266217
-3459	-0.0424909	0.0266216
-3458	-0.0425155	0.0266212
-3457	-0.0425397	0.0266207
-3456	-0.0425637	0.02662
-3455	-0.0425873	0.0266191
-3454	-0.0426106	0.026618
-3453	-0.0426337	0.0266168
-3452	-0.0426564	0.0266154
-3451	-0.0426789	0.0266138
-3450	-0.042701	0.026612
-3449	-0.0427229	0.0266101
-3448	-0.0427444	0.0266079
-3447	-0.0427656	0.0266056
-3446	-0.0427865	0.0266031
-3445	-0.0428071	0.0266005
-3444	-0.0428274	0.0265977
-3443	-0.0428474	0.0265947
-3442	-0.0428671	0.0265915
-3441	-0.0428865	0.0265882
-3440	-0.0429056	0.0265847
-3439	-0.0429243	0.026581
-3438	-0.0429428	0.0265771
-3437	-0.0429609	0.0265731
-3436	-0.0429787	0.0265689
-3435	-0.0429962	0.0265646
-3434	-0.0430134	0.0265601
-3433	-0.0430302	0.0265554
-3432	-0.0430468	0.0265506
-3431	-0.043063	0.0265456
-3430	-0.0430789	0.0265404
-3429	-0.0430945	0.0265351
-3428	-0.0431098	0.0265296
-3427	-0.0431247	0.026524
-3426	-0.0431393	0.0265182
-3425	-0.0431536	0.0265122
-3424	-0.0431676	0.0265061
-3423	-0.0431812	0.0264998
-3422	-0.0431945	0.0264934
-3421	-0.0432075	0.0264868
-3420	-0.0432202	0.0264801
-3419	-0.0432325	0.0264732
-3418	-0.0432445	0.0264662
-3417	-0.0432562	0.026459
-3416	-0.0432675	0.0264517
-3415	-0.0432785	0.0264442
-3414	-0.0432892	0.0264366
-3413	-0.0432995	0.0264289
-3412	-0.0433095	0.0264209
-3411	-0.0433192	0.0264129
-3410	-0.0433285	0.0264047
-3409	-0.0433375	0.0263964
-3408	-0.0433462	0.0263879
-3407	-0.0433545	0.0263793
-3406	-0.0433624	0.0263706
-3405	-0.0433701	0.0263617
-3404	-0.0433773	0.0263527
-3403	-0.0433843	0.0263435
-3402	-0.0433909	0.0263342
-3401	-0.0433971	0.0263248
-3400	-0.043403	0.0263153
-3399	-0.0434086	0.0263056
-3398	-0.0434138	0.0262958
-3397	-0.0434187	0.0262859
-3396	-0.0434232	0.0262758
-3395	-0.0434274	0.0262656
-3394	-0.0434312	0.0262553
-3393	-0.0434346	0.0262449
-3392	-0.0434378	0.0262343
-3391	-0.0434405	0.0262236
-3390	-0.0434429	0.0262128
-3389	-0.043445	0.0262019
-3388	-0.0434467	0.0261909
-3387	-0.043448	0.0261797
-3386	-0.043449	0.0261685
-3385	-0.0434496	0.0261571
-3384	-0.0434499	0.0261456
-3383	-0.0434498	0.026134
-3382	-0.0434494	0.0261223
-3381	-0.0434486	0.0261105
-3380	-0.0434474	0.0260985
-3379	-0.0434459	0.0260865
-3378	-0.043444	0.0260743
-3377	-0.0434418	0.0260621
-3376	-0.0434392	0.0260497
-3375	-0.0434362	0.0260372
-3374	-0.0434329	0.0260246
-3373	-0.0434292	0.026012
-3372	-0.0434251	0.0259992
-3371	-0.0434207	0.0259863
-3370	-0.0434159	0.0259733
-3369	-0.0434108	0.0259603
-3368	-0.0434053	0.0259471
-3367	-0.0433994	0.0259338
-3366	-0.0433931	0.0259205
-3365	-0.0433865	0.025907
-3364	-0.0433795	0.0258934
-3363	-0.0433722	0.0258798
-3362	-0.0433645	0.0258661
-3361	-0.0433564	0.0258522
-3360	-0.0433479	0.0258383
-3359	-0.0433391	0.0258243
-3358	-0.0433299	0.0258102
-3357	-0.0433204	0.025796
-3356	-0.0433104	0.0257818
-3355	-0.0433002	0.0257674
-3354	-0.0432895	0.025753
-3353	-0.0432785	0.0257384
-3352	-0.0432671	0.0257238
-3351	-0.0432553	0.0257092
-3350	-0.0432431	0.0256944
-3349	-0.0432306	0.0256795
-3348	-0.0432177	0.0256646
-3347	-0.0432045	0.0256496
-3346	-0.0431909	0.0256345
-3345	-0.0431769	0.0256193
-3344	-0.0431625	0.0256041
-3343	-0.0431478	0.0255888
-3342	-0.0431327	0.0255734
-3341	-0.0431172	0.0255579
-3340	-0.0431014	0.0255424
-3339	-0.0430852	0.0255268
-3338	-0.0430686	0.0255111
-3337	-0.0430517	0.0254953
-3336	-0.0430344	0.0254795
-3335	-0.0430167	0.0254636
-3334	-0.0429987	0.0254477
-3333	-0.0429803	0.0254316
-3332	-0.0429615	0.0254155
-3331	-0.0429423	0.0253993
-3330	-0.0429228	0.0253831
-3329	-0.042903	0.0253668
-3328	-0.0428827	0.0253504
-3327	-0.0428621	0.025334
-3326	-0.0428412	0.0253175
-3325	-0.0428198	0.0253009
-3324	-0.0427981	0.0252843
-3323	-0.0427761	0.0252676
-3322	-0.0427537	0.0252509
-3321	-0.0427309	0.0252341
-3320	-0.0427078	0.0252172
-3319	-0.0426843	0.0252002
-3318	-0.0426604	0.0251832
-3317	-0.0426362	0.0251662
-3316	-0.0426116	0.0251491
-3315	-0.0425867	0.0251319
-3314	-0.0425614	0.0251147
-3313	-0.0425358	0.0250974
-3312	-0.0425098	0.02508
-3311	-0.0424835	0.0250626
-3310	-0.0424568	0.0250451
-3309	-0.0424297	0.0250276
-3308	-0.0424023	0.0250101
-3307	-0.0423746	0.0249924
-3306	-0.0423465	0.0249747
-3305	-0.0423181	0.024957
-3304	-0.0422893	0.0249392
-3303	-0.0422601	0.0249213
-3302	-0.0422307	0.0249034
-3301	-0.0422008	0.0248855
-3300	-0.0421707	0.0248675
-3299	-0.0421402	0.0248494
-3298	-0.0421094	0.0248313
-3297	-0.0420782	0.0248131
-3296	-0.0420467	0.0247949
-3295	-0.0420148	0.0247766
-3294	-0.0419826	0.0247583
-3293	-0.0419501	0.0247399
-3292	-0.0419173	0.0247215
-3291	-0.0418841	0.024703
-3290	-0.0418506	0.0246845
-3289	-0.0418168	0.0246659
-3288	-0.0417826	0.0246473
-3287	-0.0417481	0.0246286
-3286	-0.0417133	0.0246099
-3285	-0.0416782	0.0245911
-3284	-0.0416428	0.0245723
-3283	-0.041607	0.0245534
-3282	-0.0415709	0.0245345
-3281	-0.0415345	0.0245155
-3280	-0.0414978	0.0244965
-3279	-0.0414608	0.0244774
-3278	-0.0414235	0.0244583
-3277	-0.0413859	0.0244391
-3276	-0.0413479	0.0244199
-3275	-0.0413097	0.0244006
-3274	-0.0412711	0.0243813
-3273	-0.0412323	0.0243619
-3272	-0.0411931	0.0243425
-3271	-0.0411537	0.0243231
-3270	-0.0411139	0.0243035
-3269	-0.0410739	0.024284
-3268	-0.0410336	0.0242644
-3267	-0.040993	0.0242447
-3266	-0.0409521	0.024225
-3265	-0.0409109	0.0242053
-3264	-0.0408694	0.0241855
-3263	-0.0408276	0.0241657
-3262	-0.0407856	0.0241458
-3261	-0.0407433	0.0241258
-3260	-0.0407007	0.0241059
-3259	-0.0406578	0.0240858
-3258	-0.0406147	0.0240658
-3257	-0.0405713	0.0240456
-3256	-0.0405276	0.0240255
-3255	-0.0404836	0.0240053
-3254	-0.0404394	0.023985
-3253	-0.0403949	0.0239647
-3252	-0.0403502	0.0239443
-3251	-0.0403052	0.0239239
-3250	-0.04026	0.0239035
-3249	-0.0402144	0.023883
-3248	-0.0401687	0.0238624
-3247	-0.0401227	0.0238418
-3246	-0.0400764	0.0238212
-3245	-0.0400299	0.0238005
-3244	-0.0399832	0.0237798
-3243	-0.0399362	0.023759
-3242	-0.039889	0.0237382
-3241	-0.0398415	0.0237173
-3240	-0.0397938	0.0236964
-3239	-0.0397459	0.0236754
-3238	-0.0396977	0.0236544
-3237	-0.0396494	0.0236333
-3236	-0.0396007	0.0236122
-3235	-0.0395519	0.023591
-3234	-0.0395029	0.0235698
-3233	-0.0394536	0.0235486
-3232	-0.0394041	0.0235273
-3231	-0.0393544	0.0235059
-3230	-0.0393045	0.0234845
-3229	-0.0392543	0.0234631
-3228	-0.039204	0.0234416
-3227	-0.0391534	0.02342
-3226	-0.0391027	0.0233985
-3225	-0.0390517	0.0233768
-3224	-0.0390006	0.0233551
-3223	-0.0389492	0.0233334
-3222	-0.0388977	0.0233116
-3221	-0.038846	0.0232898
-3220	-0.038794	0.0232679
-3219	-0.0387419	0.023246
-3218	-0.0386896	0.0232241
-3217	-0.0386371	0.0232021
-3216	-0.0385845	0.02318
-3215	-0.0385316	0.0231579
-3214	-0.0384786	0.0231357
-3213	-0.0384254	0.0231135
-3212	-0.038372	0.0230913
-3211	-0.0383185	0.023069
-3210	-0.0382648	0.0230467
-3209	-0.0382109	0.0230243
-3208	-0.0381569	0.0230018
-3207	-0.0381027	0.0229793
-3206	-0.0380483	0.0229568
-3205	-0.0379938	0.0229342
-3204	-0.0379391	0.0229116
-3203	-0.0378843	0.022889
-3202	-0.0378293	0.0228662
-3201	-0.0377741	0.0228435
-3200	-0.0377189	0.0228207
-3199	-0.0376634	0.0227978
-3198	-0.0376079	0.0227749
-3197	-0.0375521	0.022752
-3196	-0.0374963	0.022729
-3195	-0.0374403	0.022706
-3194	-0.0373842	0.0226829
-3193	-0.0373279	0.0226597
-3192	-0.0372715	0.0226366
-3191	-0.037215	0.0226134
-3190	-0.0371583	0.0225901
-3189	-0.0371015	0.0225668
-3188	-0.0370446	0.0225435
-3187	-0.0369876	0.0225201
-3186	-0.0369305	0.0224966
-3185	-0.0368732	0.0224731
-3184	-0.0368158	0.0224496
-3183	-0.0367583	0.0224261
-3182	-0.0367007	0.0224025
-3181	-0.036643	0.0223788
-3180	-0.0365851	0.0223551
-3179	-0.0365272	0.0223314
-3178	-0.0364692	0.0223076
-3177	-0.036411	0.0222838
-3176	-0.0363527	0.0222599
-3175	-0.0362944	0.0222361
-3174	-0.0362359	0.0222121
-3173	-0.0361773	0.0221881
-3172	-0.0361187	0.0221641
-3171	-0.0360599	0.0221401
-3170	-0.0360011	0.022116
-3169	-0.0359421	0.0220919
-3168	-0.0358831	0.0220677
-3167	-0.035824	0.0220435
-3166	-0.0357648	0.0220193
-3165	-0.0357055	0.021995
-3164	-0.0356461	0.0219707
-3163	-0.0355866	0.0219463
-3162	-0.035527	0.0219219
-3161	-0.0354674	0.0218975
-3160	-0.0354077	0.0218731
-3159	-0.0353479	0.0218486
-3158	-0.035288	0.0218241
-3157	-0.035228	0.0217995
-3156	-0.035168	0.021775
-3155	-0.0351079	0.0217504
-3154	-0.0350477	0.0217257
-3153	-0.0349874	0.0217011
-3152	-0.0349271	0.0216764
-3151	-0.0348667	0.0216516
-3150	-0.0348062	0.0216269
-3149	-0.0347457	0.0216021
-3148	-0.0346851	0.0215773
-3147	-0.0346244	0.0215525
-3146	-0.0345637	0.0215276
-3145	-0.0345029	0.0215027
-3144	-0.034442	0.0214778
-3143	-0.034381	0.0214529
-3142	-0.03432	0.0214279
-3141	-0.034259	0.021403
-3140	-0.0341978	0.021378
-3139	-0.0341366	0.021353
-3138	-0.0340754	0.0213279
-3137	-0.034014	0.0213029
-3136	-0.0339527	0.0212778
-3135	-0.0338912	0.0212528
-3134	-0.0338297	0.0212277
-3133	-0.0337682	0.0212025
-3132	-0.0337066	0.0211774
-3131	-0.0336449	0.0211523
-3130	-0.0335831	0.0211271
-3129	-0.0335214	0.021102
-3128	-0.0334595	0.0210768
-3127	-0.0333976	0.0210516
-3126	-0.0333356	0.0210264
-3125	-0.0332736	0.0210012
-3124	-0.0332115	0.020976
-3123	-0.0331494	0.0209508
-3122	-0.0330872	0.0209256
-3121	-0.033025	0.0209003
-3120	-0.0329627	0.0208751
-3119	-0.0329003	0.0208499
-3118	-0.0328379	0.0208246
-3117	-0.0327754	0.0207994
-3116	-0.0327129	0.0207742
-3115	-0.0326503	0.0207489
-3114	-0.0325877	0.0207237
-3113	-0.032525	0.0206985
-3112	-0.0324622	0.0206733
-3111	-0.0323994	0.0206481
-3110	-0.0323366	0.0206229
-3109	-0.0322736	0.0205977
-3108	-0.0322107	0.0205725
-3107	-0.0321476	0.0205473
-3106	-0.0320845	0.0205221
-3105	-0.0320214	0.020497
-3104	-0.0319582	0.0204718
-3103	-0.0318949	0.0204467
-3102	-0.0318315	0.0204216
-3101	-0.0317681	0.0203965
-3100	-0.0317047	0.0203714
-3099	-0.0316412	0.0203463
-3098	-0.0315776	0.0203213
-3097	-0.0315139	0.0202963
-3096	-0.0314502	0.0202713
-3095	-0.0313864	0.0202463
-3094	-0.0313226	0.0202213
-3093	-0.0312587	0.0201964
-3092	-0.0311947	0.0201715
-3091	-0.0311307	0.0201466
-3090	-0.0310666	0.0201218
-3089	-0.0310024	0.020097
-3088	-0.0309382	0.0200722
-3087	-0.0308739	0.0200474
-3086	-0.0308095	0.0200227
-3085	-0.030745	0.019998
-3084	-0.0306805	0.0199733
-3083	-0.0306159	0.0199487
-3082	-0.0305512	0.0199241
-3081	-0.0304865	0.0198996
-3080	-0.0304217	0.0198751
-3079	-0.0303568	0.0198506
-3078	-0.0302918	0.0198262
-3077	-0.0302267	0.0198018
-3076	-0.0301616	0.0197775
-3075	-0.0300964	0.0197532
-3074	-0.0300311	0.0197289
-3073	-0.0299657	0.0197047
-3072	-0.0299002	0.0196805
-3071	-0.0298347	0.0196564
-3070	-0.0297691	0.0196324
-3069	-0.0297033	0.0196084
-3068	-0.0296375	0.0195844
-3067	-0.0295716	0.0195605
-3066	-0.0295056	0.0195366
-3065	-0.0294395	0.0195128
-3064	-0.0293734	0.0194891
-3063	-0.0293071	0.0194654
-3062	-0.0292407	0.0194418
-3061	-0.0291743	0.0194182
-3060	-0.0291077	0.0193947
-3059	-0.029041	0.0193712
-3058	-0.0289743	0.0193478
-3057	-0.0289074	0.0193245
-3056	-0.0288404	0.0193012
-3055	-0.0287734	0.019278
-3054	-0.0287062	0.0192549
-3053	-0.0286389	0.0192318
-3052	-0.0285715	0.0192088
-3051	-0.028504	0.0191859
-3050	-0.0284364	0.019163
-3049	-0.0283687	0.0191402
-3048	-0.0283009	0.0191175
-3047	-0.0282329	0.0190948
-3046	-0.0281649	0.0190722
-3045	-0.0280967	0.0190497
-3044	-0.0280284	0.0190273
-3043	-0.02796	0.0190049
-3042	-0.0278914	0.0189826
-3041	-0.0278228	0.0189604
-3040	-0.027754	0.0189382
-3039	-0.0276851	0.0189161
-3038	-0.0276161	0.0188942
-3037	-0.0275469	0.0188722
-3036	-0.0274776	0.0188504
-3035	-0.0274082	0.0188286
-3034	-0.0273387	0.018807
-3033	-0.027269	0.0187854
-3032	-0.0271992	0.0187639
-3031	-0.0271292	0.0187424
-3030	-0.0270592	0.0187211
-3029	-0.0269889	0.0186998
-3028	-0.0269186	0.0186786
-3027	-0.0268481	0.0186575
-3026	-0.0267775	0.0186365
-3025	-0.0267067	0.0186156
-3024	-0.0266358	0.0185947
-3023	-0.0265647	0.0185739
-3022	-0.0264935	0.0185533
-3021	-0.0264221	0.0185327
-3020	-0.0263506	0.0185122
-3019	-0.026279	0.0184918
-3018	-0.0262072	0.0184714
-3017	-0.0261353	0.0184512
-3016	-0.0260631	0.0184311
-3015	-0.0259909	0.018411
-3014	-0.0259185	0.018391
-3013	-0.0258459	0.0183711
-3012	-0.0257732	0.0183514
-3011	-0.0257003	0.0183317
-3010	-0.0256273	0.0183121
-3009	-0.0255541	0.0182925
-3008	-0.0254808	0.0182731
-3007	-0.0254072	0.0182538
-3006	-0.0253336	0.0182345
-3005	-0.0252597	0.0182154
-3004	-0.0251857	0.0181963
-3003	-0.0251116	0.0181774
-3002	-0.0250372	0.0181585
-3001	-0.0249627	0.0181397
-3000	-0.0248881	0.0181211
-2999	-0.0248132	0.0181025
-2998	-0.0247382	0.018084
-2997	-0.0246631	0.0180656
-2996	-0.0245877	0.0180473
-2995	-0.0245122	0.0180291
-2994	-0.0244365	0.0180109
-2993	-0.0243607	0.0179929
-2992	-0.0242847	0.017975
-2991	-0.0242085	0.0179572
-2990	-0.0241321	0.0179394
-2989	-0.0240555	0.0179218
-2988	-0.0239788	0.0179042
-2987	-0.0239019	0.0178868
-2986	-0.0238249	0.0178694
-2985	-0.0237476	0.0178522
-2984	-0.0236702	0.017835
-2983	-0.0235926	0.0178179
-2982	-0.0235148	0.017801
-2981	-0.0234368	0.0177841
-2980	-0.0233587	0.0177673
-2979	-0.0232804	0.0177506
-2978	-0.0232019	0.017734
-2977	-0.0231232	0.0177175
-2976	-0.0230444	0.0177011
-2975	-0.0229654	0.0176848
-2974	-0.0228862	0.0176686
-2973	-0.0228068	0.0176525
-2972	-0.0227272	0.0176365
-2971	-0.0226474	0.0176206
-2970	-0.0225675	0.0176048
-2969	-0.0224874	0.0175891
-2968	-0.0224071	0.0175734
-2967	-0.0223267	0.0175579
-2966	-0.022246	0.0175425
-2965	-0.0221652	0.0175271
-2964	-0.0220842	0.0175119
-2963	-0.022003	0.0174967
-2962	-0.0219216	0.0174817
-2961	-0.0218401	0.0174667
-2960	-0.0217584	0.0174519
-2959	-0.0216765	0.0174371
-2958	-0.0215944	0.0174224
-2957	-0.0215121	0.0174079
-2956	-0.0214297	0.0173934
-2955	-0.0213471	0.017379
-2954	-0.0212643	0.0173647
-2953	-0.0211813	0.0173506
-2952	-0.0210982	0.0173365
-2951	-0.0210149	0.0173225
-2950	-0.0209314	0.0173086
-2949	-0.0208477	0.0172948
-2948	-0.0207639	0.0172811
-2947	-0.0206798	0.0172675
-2946	-0.0205957	0.017254
-2945	-0.0205113	0.0172406
-2944	-0.0204268	0.0172273
-2943	-0.0203421	0.017214
-2942	-0.0202572	0.0172009
-2941	-0.0201722	0.0171879
-2940	-0.020087	0.017175
-2939	-0.0200016	0.0171622
-2938	-0.0199161	0.0171494
-2937	-0.0198304	0.0171368
-2936	-0.0197445	0.0171243
-2935	-0.0196585	0.0171118
-2934	-0.0195723	0.0170995
-2933	-0.0194859	0.0170872
-2932	-0.0193994	0.0170751
-2931	-0.0193127	0.0170631
-2930	-0.0192259	0.0170511
-2929	-0.0191389	0.0170393
-2928	-0.0190518	0.0170275
-2927	-0.0189645	0.0170159
-2926	-0.018877	0.0170043
-2925	-0.0187894	0.0169928
-2924	-0.0187016	0.0169815
-2923	-0.0186137	0.0169702
-2922	-0.0185257	0.0169591
-2921	-0.0184375	0.016948
-2920	-0.0183491	0.0169371
-2919	-0.0182606	0.0169262
-2918	-0.018172	0.0169154
-2917	-0.0180832	0.0169048
-2916	-0.0179943	0.0168942
-2915	-0.0179052	0.0168838
-2914	-0.017816	0.0168734
-2913	-0.0177267	0.0168632
-2912	-0.0176373	0.016853
-2911	-0.0175477	0.016843
-2910	-0.0174579	0.016833
-2909	-0.0173681	0.0168232
-2908	-0.0172781	0.0168134
-2907	-0.017188	0.0168038
-2906	-0.0170978	0.0167943
-2905	-0.0170074	0.0167848
-2904	-0.0169169	0.0167755
-2903	-0.0168263	0.0167663
-2902	-0.0167356	0.0167571
-2901	-0.0166448	0.0167481
-2900	-0.0165538	0.0167392
-2899	-0.0164628	0.0167304
-2898	-0.0163716	0.0167217
-2897	-0.0162803	0.0167131
-2896	-0.016189	0.0167046
-2895	-0.0160975	0.0166962
-2894	-0.0160059	0.0166879
-2893	-0.0159142	0.0166797
-2892	-0.0158224	0.0166717
-2891	-0.0157305	0.0166637
-2890	-0.0156385	0.0166558
-2889	-0.0155465	0.0166481
-2888	-0.0154543	0.0166404
-2887	-0.015362	0.0166329
-2886	-0.0152697	0.0166255
-2885	-0.0151773	0.0166182
-2884	-0.0150848	0.0166109
-2883	-0.0149922	0.0166038
-2882	-0.0148995	0.0165968
-2881	-0.0148068	0.01659
-2880	-0.0147139	0.0165832
-2879	-0.014621	0.0165765
-2878	-0.0145281	0.01657
-2877	-0.014435	0.0165635
-2876	-0.0143419	0.0165572
-2875	-0.0142488	0.016551
-2874	-0.0141555	0.0165449
-2873	-0.0140622	0.0165389
-2872	-0.0139689	0.016533
-2871	-0.0138755	0.0165272
-2870	-0.013782	0.0165216
-2869	-0.0136885	0.016516
-2868	-0.0135949	0.0165106
-2867	-0.0135013	0.0165053
-2866	-0.0134077	0.0165
-2865	-0.013314	0.0164949
-2864	-0.0132202	0.01649
-2863	-0.0131264	0.0164851
-2862	-0.0130326	0.0164803
-2861	-0.0129388	0.0164757
-2860	-0.0128449	0.0164712
-2859	-0.0127509	0.0164668
-2858	-0.012657	0.0164625
-2857	-0.012563	0.0164583
-2856	-0.012469	0.0164542
-2855	-0.012375	0.0164503
-2854	-0.0122809	0.0164464
-2853	-0.0121869	0.0164427
-2852	-0.0120928	0.0164391
-2851	-0.0119987	0.0164356
-2850	-0.0119046	0.0164323
-2849	-0.0118104	0.016429
-2848	-0.0117163	0.0164259
-2847	-0.0116222	0.0164229
-2846	-0.011528	0.01642
-2845	-0.0114339	0.0164172
-2844	-0.0113397	0.0164145
-2843	-0.0112456	0.016412
-2842	-0.0111514	0.0164095
-2841	-0.0110573	0.0164072
-2840	-0.0109632	0.016405
-2839	-0.0108691	0.0164029
-2838	-0.0107749	0.016401
-2837	-0.0106808	0.0163991
-2836	-0.0105868	0.0163974
-2835	-0.0104927	0.0163958
-2834	-0.0103986	0.0163943
-2833	-0.0103046	0.0163929
-2832	-0.0102106	0.0163916
-2831	-0.0101166	0.0163905
-2830	-0.0100227	0.0163895
-2829	-0.00992874	0.0163885
-2828	-0.00983484	0.0163878
-2827	-0.00974097	0.0163871
-2826	-0.00964714	0.0163865
-2825	-0.00955333	0.0163861
-2824	-0.00945957	0.0163858
-2823	-0.00936584	0.0163856
-2822	-0.00927214	0.0163855
-2821	-0.00917849	0.0163855
-2820	-0.00908489	0.0163857
-2819	-0.00899132	0.0163859
-2818	-0.0088978	0.0163863
-2817	-0.00880433	0.0163868
-2816	-0.00871091	0.0163874
-2815	-0.00861754	0.0163882
-2814	-0.00852421	0.016389
-2813	-0.00843094	0.01639
-2812	-0.00833773	0.016391
-2811	-0.00824457	0.0163922
-2810	-0.00815146	0.0163936
-2809	-0.00805842	0.016395
-2808	-0.00796543	0.0163965
-2807	-0.00787251	0.0163982
-2806	-0.00777964	0.0164
-2805	-0.00768684	0.0164019
-2804	-0.0075941	0.0164039
-2803	-0.00750143	0.016406
-2802	-0.00740883	0.0164082
-2801	-0.00731629	0.0164106
-2800	-0.00722382	0.016413
-2799	-0.00713142	0.0164156
-2798	-0.00703909	0.0164183
-2797	-0.00694683	0.0164211
-2796	-0.00685464	0.016424
-2795	-0.00676253	0.0164271
-2794	-0.00667049	0.0164302
-2793	-0.00657853	0.0164335
-2792	-0.00648664	0.0164368
-2791	-0.00639483	0.0164403
-2790	-0.0063031	0.0164439
-2789	-0.00621144	0.0164476
-2788	-0.00611987	0.0164514
-2787	-0.00602837	0.0164553
-2786	-0.00593695	0.0164594
-2785	-0.00584561	0.0164635
-2784	-0.00575436	0.0164678
-2783	-0.00566318	0.0164721
-2782	-0.00557209	0.0164766
-2781	-0.00548108	0.0164812
-2780	-0.00539016	0.0164859
-2779	-0.00529932	0.0164907
-2778	-0.00520856	0.0164956
-2777	-0.00511788	0.0165006
-2776	-0.0050273	0.0165057
-2775	-0.00493679	0.016511
-2774	-0.00484637	0.0165163
-2773	-0.00475604	0.0165217
-2772	-0.00466579	0.0165273
-2771	-0.00457563	0.0165329
-2770	-0.00448555	0.0165387
-2769	-0.00439556	0.0165446
-2768	-0.00430566	0.0165505
-2767	-0.00421584	0.0165566
-2766	-0.00412611	0.0165628
-2765	-0.00403646	0.016569
-2764	-0.0039469	0.0165754
-2763	-0.00385743	0.0165819
-2762	-0.00376804	0.0165885
-2761	-0.00367873	0.0165952
-2760	-0.00358952	0.0166019
-2759	-0.00350039	0.0166088
-2758	-0.00341134	0.0166158
-2757	-0.00332238	0.0166229
-2756	-0.0032335	0.0166301
-2755	-0.00314471	0.0166373
-2754	-0.003056	0.0166447
-2753	-0.00296737	0.0166522
-2752	-0.00287883	0.0166598
-2751	-0.00279037	0.0166674
-2750	-0.00270199	0.0166752
-2749	-0.0026137	0.016683
-2748	-0.00252548	0.016691
-2747	-0.00243735	0.016699
-2746	-0.00234929	0.0167072
-2745	-0.00226132	0.0167154
-2744	-0.00217343	0.0167237
-2743	-0.00208561	0.0167321
-2742	-0.00199787	0.0167406
-2741	-0.00191021	0.0167492
-2740	-0.00182262	0.0167579
-2739	-0.00173512	0.0167667
-2738	-0.00164768	0.0167756
-2737	-0.00156032	0.0167845
-2736	-0.00147303	0.0167935
-2735	-0.00138582	0.0168027
-2734	-0.00129868	0.0168119
-2733	-0.00121161	0.0168212
-2732	-0.00112461	0.0168306
-2731	-0.00103768	0.01684
-2730	-0.000950812	0.0168496
-2729	-0.000864016	0.0168592
-2728	-0.000777287	0.0168689
-2727	-0.000690624	0.0168787
-2726	-0.000604025	0.0168886
-2725	-0.000517491	0.0168985
-2724	-0.000431019	0.0169086
-2723	-0.000344609	0.0169187
-2722	-0.000258259	0.0169289
-2721	-0.00017197	0.0169391
-2720	-8.57391e-05	0.0169495
-2719	4.33839e-07	0.0169599
-2718	8.655e-05	0.0169704
-2717	0.00017261	0.016981
-2716	0.000258616	0.0169916
-2715	0.000344568	0.0170023
-2714	0.000430468	0.0170131
-2713	0.000516316	0.0170239
-2712	0.000602114	0.0170349
-2711	0.000687863	0.0170458
-2710	0.000773563	0.0170569
-2709	0.000859217	0.017068
-2708	0.000944824	0.0170792
-2707	0.00103039	0.0170905
-2706	0.0011159	0.0171018
-2705	0.00120138	0.0171132
-2704	0.00128681	0.0171246
-2703	0.00137221	0.0171361
-2702	0.00145756	0.0171477
-2701	0.00154288	0.0171593
-2700	0.00162816	0.017171
-2699	0.0017134	0.0171827
-2698	0.00179861	0.0171945
-2697	0.00188378	0.0172064
-2696	0.00196892	0.0172183
-2695	0.00205403	0.0172302
-2694	0.00213911	0.0172423
-2693	0.00222415	0.0172543
-2692	0.00230917	0.0172664
-2691	0.00239416	0.0172786
-2690	0.00247913	0.0172908
-2689	0.00256406	0.0173031
-2688	0.00264898	0.0173154
-2687	0.00273387	0.0173277
-2686	0.00281873	0.0173401
-2685	0.00290358	0.0173525
-2684	0.0029884	0.017365
-2683	0.00307321	0.0173775
-2682	0.00315799	0.0173901
-2681	0.00324275	0.0174027
-2680	0.0033275	0.0174153
-2679	0.00341223	0.017428
-2678	0.00349695	0.0174407
-2677	0.00358165	0.0174534
-2676	0.00366633	0.0174662
-2675	0.00375101	0.017479
-2674	0.00383566	0.0174918
-2673	0.00392031	0.0175046
-2672	0.00400494	0.0175175
-2671	0.00408957	0.0175304
-2670	0.00417418	0.0175433
-2669	0.00425878	0.0175563
-2668	0.00434338	0.0175693
-2667	0.00442796	0.0175823
-2666	0.00451254	0.0175953
-2665	0.00459711	0.0176083
-2664	0.00468167	0.0176214
-2663	0.00476622	0.0176344
-2662	0.00485077	0.0176475
-2661	0.00493531	0.0176606
-2660	0.00501985	0.0176737
-2659	0.00510438	0.0176868
-2658	0.0051889	0.0176999
-2657	0.00527342	0.0177131
-2656	0.00535793	0.0177262
-2655	0.00544244	0.0177393
-2654	0.00552694	0.0177525
-2653	0.00561144	0.0177656
-2652	0.00569593	0.0177788
-2651	0.00578042	0.0177919
-2650	0.00586491	0.0178051
-2649	0.00594938	0.0178182
-2648	0.00603386	0.0178313
-2647	0.00611832	0.0178445
-2646	0.00620278	0.0178576
-2645	0.00628724	0.0178707
-2644	0.00637169	0.0178838
-2643	0.00645613	0.0178969
-2642	0.00654056	0.01791
-2641	0.00662499	0.017923
-2640	0.00670941	0.0179361
-2639	0.00679382	0.0179491
-2638	0.00687822	0.0179621
-2637	0.00696261	0.0179751
-2636	0.00704699	0.0179881
-2635	0.00713136	0.018001
-2634	0.00721572	0.0180139
-2633	0.00730006	0.0180268
-2632	0.00738439	0.0180397
-2631	0.00746871	0.0180525
-2630	0.00755301	0.0180653
-2629	0.00763729	0.0180781
-2628	0.00772155	0.0180909
-2627	0.0078058	0.0181036
-2626	0.00789003	0.0181162
-2625	0.00797423	0.0181289
-2624	0.00805841	0.0181415
-2623	0.00814257	0.018154
-2622	0.0082267	0.0181665
-2621	0.00831081	0.018179
-2620	0.00839488	0.0181914
-2619	0.00847893	0.0182038
-2618	0.00856295	0.0182161
-2617	0.00864693	0.0182284
-2616	0.00873088	0.0182406
-2615	0.00881479	0.0182528
-2614	0.00889866	0.018265
-2613	0.0089825	0.018277
-2612	0.00906629	0.018289
-2611	0.00915004	0.018301
-2610	0.00923374	0.0183129
-2609	0.00931739	0.0183247
-2608	0.009401	0.0183365
-2607	0.00948455	0.0183482
-2606	0.00956805	0.0183599
-2605	0.00965149	0.0183715
-2604	0.00973487	0.018383
-2603	0.0098182	0.0183945
-2602	0.00990145	0.0184058
-2601	0.00998465	0.0184172
-2600	0.0100678	0.0184284
-2599	0.0101508	0.0184396
-2598	0.0102338	0.0184507
-2597	0.0103167	0.0184617
-2596	0.0103995	0.0184726
-2595	0.0104823	0.0184835
-2594	0.0105649	0.0184943
-2593	0.0106475	0.018505
-2592	0.01073	0.0185156
-2591	0.0108124	0.0185261
-2590	0.0108947	0.0185366
-2589	0.0109769	0.0185469
-2588	0.011059	0.0185572
-2587	0.011141	0.0185674
-2586	0.0112229	0.0185775
-2585	0.0113046	0.0185875
-2584	0.0113863	0.0185974
-2583	0.0114678	0.0186072
-2582	0.0115493	0.0186169
-2581	0.0116306	0.0186266
-2580	0.0117117	0.0186361
-2579	0.0117928	0.0186456
-2578	0.0118737	0.0186549
-2577	0.0119545	0.0186641
-2576	0.0120351	0.0186733
-2575	0.0121156	0.0186823
-2574	0.0121959	0.0186912
-2573	0.0122761	0.0187001
-2572	0.0123561	0.0187088
-2571	0.012436	0.0187174
-2570	0.0125157	0.0187259
-2569	0.0125953	0.0187343
-2568	0.0126747	0.0187426
-2567	0.0127539	0.0187508
-2566	0.0128329	0.0187589
-2565	0.0129117	0.0187668
-2564	0.0129904	0.0187747
-2563	0.0130689	0.0187824
-2562	0.0131472	0.01879
-2561	0.0132252	0.0187975
-2560	0.0133031	0.0188049
-2559	0.0133808	0.0188122
-2558	0.0134583	0.0188193
-2557	0.0135355	0.0188263
-2556	0.0136126	0.0188333
-2555	0.0136894	0.01884
-2554	0.013766	0.0188467
-2553	0.0138424	0.0188533
-2552	0.0139185	0.0188597
-2551	0.0139944	0.018866
-2550	0.0140701	0.0188722
-2549	0.0141455	0.0188782
-2548	0.0142207	0.0188841
-2547	0.0142956	0.01889
-2546	0.0143703	0.0188956
-2545	0.0144447	0.0189012
-2544	0.0145189	0.0189066
-2543	0.0145927	0.0189119
-2542	0.0146663	0.018917
-2541	0.0147397	0.0189221
-2540	0.0148127	0.018927
-2539	0.0148855	0.0189318
-2538	0.0149579	0.0189364
-2537	0.0150301	0.0189409
-2536	0.015102	0.0189453
-2535	0.0151736	0.0189495
-2534	0.0152449	0.0189537
-2533	0.0153158	0.0189576
-2532	0.0153865	0.0189615
-2531	0.0154568	0.0189652
-2530	0.0155268	0.0189688
-2529	0.0155965	0.0189722
-2528	0.0156659	0.0189755
-2527	0.0157349	0.0189787
-2526	0.0158036	0.0189818
-2525	0.015872	0.0189847
-2524	0.01594	0.0189874
-2523	0.0160077	0.0189901
-2522	0.016075	0.0189926
-2521	0.016142	0.018995
-2520	0.0162086	0.0189972
-2519	0.0162748	0.0189993
-2518	0.0163407	0.0190012
-2517	0.0164062	0.0190031
-2516	0.0164713	0.0190048
-2515	0.0165361	0.0190063
-2514	0.0166004	0.0190077
-2513	0.0166644	0.019009
-2512	0.016728	0.0190101
-2511	0.0167912	0.0190111
-2510	0.016854	0.019012
-2509	0.0169165	0.0190128
-2508	0.0169785	0.0190134
-2507	0.0170401	0.0190138
-2506	0.0171013	0.0190142
-2505	0.0171621	0.0190143
-2504	0.0172225	0.0190144
-2503	0.0172825	0.0190143
-2502	0.017342	0.0190141
-2501	0.0174011	0.0190138
-2500	0.0174598	0.0190133
-2499	0.0175181	0.0190127
-2498	0.0175759	0.019012
-2497	0.0176334	0.0190111
-2496	0.0176903	0.0190101
-2495	0.0177469	0.019009
-2494	0.0178029	0.0190077
-2493	0.0178586	0.0190063
-2492	0.0179138	0.0190048
-2491	0.0179686	0.0190031
-2490	0.0180229	0.0190013
-2489	0.0180767	0.0189994
-2488	0.0181301	0.0189974
-2487	0.018183	0.0189952
-2486	0.0182355	0.0189929
-2485	0.0182875	0.0189905
-2484	0.0183391	0.0189879
-2483	0.0183902	0.0189853
-2482	0.0184408	0.0189825
-2481	0.0184909	0.0189795
-2480	0.0185406	0.0189765
-2479	0.0185898	0.0189733
-2478	0.0186386	0.0189701
-2477	0.0186868	0.0189666
-2476	0.0187346	0.0189631
-2475	0.0187819	0.0189595
-2474	0.0188287	0.0189557
-2473	0.0188751	0.0189518
-2472	0.0189209	0.0189478
-2471	0.0189663	0.0189437
-2470	0.0190112	0.0189395
-2469	0.0190557	0.0189352
-2468	0.0190996	0.0189307
-2467	0.019143	0.0189262
-2466	0.019186	0.0189215
-2465	0.0192285	0.0189167
-2464	0.0192705	0.0189118
-2463	0.019312	0.0189068
-2462	0.019353	0.0189017
-2461	0.0193935	0.0188965
-2460	0.0194336	0.0188912
-2459	0.0194731	0.0188858
-2458	0.0195122	0.0188803
-2457	0.0195508	0.0188747
-2456	0.0195889	0.0188689
-2455	0.0196265	0.0188631
-2454	0.0196636	0.0188572
-2453	0.0197002	0.0188512
-2452	0.0197364	0.0188451
-2451	0.019772	0.0188389
-2450	0.0198072	0.0188326
-2449	0.0198419	0.0188262
-2448	0.0198761	0.0188198
-2447	0.0199098	0.0188132
-2446	0.0199431	0.0188065
-2445	0.0199759	0.0187998
-2444	0.0200082	0.018793
-2443	0.02004	0.0187861
-2442	0.0200713	0.0187791
-2441	0.0201022	0.018772
-2440	0.0201326	0.0187649
-2439	0.0201625	0.0187577
-2438	0.0201919	0.0187504
-2437	0.0202209	0.018743
-2436	0.0202494	0.0187356
-2435	0.0202775	0.018728
-2434	0.0203051	0.0187204
-2433	0.0203322	0.0187128
-2432	0.0203589	0.018705
-2431	0.0203851	0.0186972
-2430	0.0204109	0.0186894
-2429	0.0204362	0.0186814
-2428	0.020461	0.0186735
-2427	0.0204854	0.0186654
-2426	0.0205094	0.0186573
-2425	0.0205329	0.0186491
-2424	0.020556	0.0186409
-2423	0.0205787	0.0186326
-2422	0.0206009	0.0186243
-2421	0.0206227	0.0186159
-2420	0.0206441	0.0186074
-2419	0.020665	0.0185989
-2418	0.0206855	0.0185904
-2417	0.0207056	0.0185818
-2416	0.0207253	0.0185732
-2415	0.0207446	0.0185645
-2414	0.0207635	0.0185558
-2413	0.0207819	0.018547
-2412	0.0208	0.0185382
-2411	0.0208177	0.0185294
-2410	0.0208349	0.0185205
-2409	0.0208518	0.0185116
-2408	0.0208683	0.0185026
-2407	0.0208844	0.0184937
-2406	0.0209002	0.0184846
-2405	0.0209155	0.0184756
-2404	0.0209305	0.0184665
-2403	0.0209452	0.0184574
-2402	0.0209594	0.0184483
-2401	0.0209733	0.0184392
-2400	0.0209869	0.01843
-2399	0.0210001	0.0184208
-2398	0.0210129	0.0184116
-2397	0.0210254	0.0184024
-2396	0.0210376	0.0183931
-2395	0.0210494	0.0183838
-2394	0.021061	0.0183746
-2393	0.0210721	0.0183653
-2392	0.021083	0.018356
-2391	0.0210936	0.0183466
-2390	0.0211038	0.0183373
-2389	0.0211137	0.018328
-2388	0.0211234	0.0183186
-2387	0.0211327	0.0183093
-2386	0.0211418	0.0182999
-2385	0.0211505	0.0182906
-2384	0.021159	0.0182812
-2383	0.0211672	0.0182719
-2382	0.0211751	0.0182625
-2381	0.0211828	0.0182531
-2380	0.0211902	0.0182438
-2379	0.0211973	0.0182344
-2378	0.0212042	0.0182251
-2377	0.0212108	0.0182157
-2376	0.0212172	0.0182064
-2375	0.0212233	0.0181971
-2374	0.0212292	0.0181877
-2373	0.0212349	0.0181784
-2372	0.0212404	0.0181691
-2371	0.0212456	0.0181598
-2370	0.0212506	0.0181505
-2369	0.0212555	0.0181413
-2368	0.0212601	0.018132
-2367	0.0212645	0.0181228
-2366	0.0212687	0.0181136
-2365	0.0212727	0.0181044
-2364	0.0212765	0.0180952
-2363	0.0212802	0.018086
-2362	0.0212837	0.0180768
-2361	0.021287	0.0180677
-2360	0.0212901	0.0180586
-2359	0.0212931	0.0180495
-2358	0.0212959	0.0180404
-2357	0.0212986	0.0180314
-2356	0.0213011	0.0180224
-2355	0.0213035	0.0180134
-2354	0.0213057	0.0180044
-2353	0.0213078	0.0179955
-2352	0.0213098	0.0179865
-2351	0.0213117	0.0179776
-2350	0.0213134	0.0179688
-2349	0.021315	0.0179599
-2348	0.0213166	0.0179511
-2347	0.021318	0.0179423
-2346	0.0213193	0.0179336
-2345	0.0213205	0.0179248
-2344	0.0213216	0.0179161
-2343	0.0213226	0.0179075
-2342	0.0213236	0.0178988
-2341	0.0213245	0.0178902
-2340	0.0213252	0.0178816
-2339	0.021326	0.0178731
-2338	0.0213266	0.0178646
-2337	0.0213272	0.0178561
-2336	0.0213278	0.0178476
-2335	0.0213282	0.0178392
-2334	0.0213287	0.0178308
-2333	0.0213291	0.0178224
-2332	0.0213294	0.0178141
-2331	0.0213297	0.0178058
-2330	0.02133	0.0177975
-2329	0.0213302	0.0177893
-2328	0.0213304	0.0177811
-2327	0.0213306	0.0177729
-2326	0.0213308	0.0177648
-2325	0.0213309	0.0177567
-2324	0.021331	0.0177486
-2323	0.0213311	0.0177405
-2322	0.0213313	0.0177325
-2321	0.0213314	0.0177245
-2320	0.0213315	0.0177166
-2319	0.0213316	0.0177086
-2318	0.0213317	0.0177007
-2317	0.0213318	0.0176929
-2316	0.0213319	0.017685
-2315	0.0213321	0.0176772
-2314	0.0213322	0.0176695
-2313	0.0213324	0.0176617
-2312	0.0213326	0.017654
-2311	0.0213328	0.0176463
-2310	0.021333	0.0176386
-2309	0.0213333	0.017631
-2308	0.0213336	0.0176234
-2307	0.0213339	0.0176158
-2306	0.0213343	0.0176082
-2305	0.0213347	0.0176007
-2304	0.0213351	0.0175932
-2303	0.0213356	0.0175857
-2302	0.0213361	0.0175783
-2301	0.0213366	0.0175708
-2300	0.0213372	0.0175634
-2299	0.0213378	0.017556
-2298	0.0213385	0.0175486
-2297	0.0213393	0.0175413
-2296	0.02134	0.017534
-2295	0.0213409	0.0175266
-2294	0.0213417	0.0175194
-2293	0.0213427	0.0175121
-2292	0.0213436	0.0175048
-2291	0.0213447	0.0174976
-2290	0.0213458	0.0174904
-2289	0.0213469	0.0174832
-2288	0.0213481	0.017476
-2287	0.0213493	0.0174688
-2286	0.0213506	0.0174617
-2285	0.021352	0.0174545
-2284	0.0213534	0.0174474
-2283	0.0213549	0.0174403
-2282	0.0213564	0.0174331
-2281	0.021358	0.017426
-2280	0.0213596	0.0174189
-2279	0.0213613	0.0174119
-2278	0.021363	0.0174048
-2277	0.0213648	0.0173977
-2276	0.0213666	0.0173907
-2275	0.0213685	0.0173836
-2274	0.0213705	0.0173766
-2273	0.0213724	0.0173695
-2272	0.0213745	0.0173625
-2271	0.0213766	0.0173554
-2270	0.0213787	0.0173484
-2269	0.0213809	0.0173413
-2268	0.0213831	0.0173343
-2267	0.0213853	0.0173273
-2266	0.0213876	0.0173202
-2265	0.0213899	0.0173132
-2264	0.0213923	0.0173061
-2263	0.0213947	0.0172991
-2262	0.0213971	0.017292
-2261	0.0213996	0.017285
-2260	0.0214021	0.0172779
-2259	0.0214046	0.0172708
-2258	0.0214072	0.0172638
-2257	0.0214097	0.0172567
-2256	0.0214123	0.0172496
-2255	0.0214149	0.0172425
-2254	0.0214175	0.0172354
-2253	0.0214202	0.0172282
-2252	0.0214228	0.0172211
-2251	0.0214254	0.0172139
-2250	0.0214281	0.0172068
-2249	0.0214307	0.0171996
-2248	0.0214334	0.0171924
-2247	0.021436	0.0171852
-2246	0.0214386	0.017178
-2245	0.0214413	0.0171707
-2244	0.0214439	0.0171635
-2243	0.0214464	0.0171562
-2242	0.021449	0.0171489
-2241	0.0214515	0.0171416
-2240	0.021454	0.0171342
-2239	0.0214565	0.0171269
-2238	0.0214589	0.0171195
-2237	0.0214613	0.0171121
-2236	0.0214637	0.0171047
-2235	0.021466	0.0170972
-2234	0.0214682	0.0170898
-2233	0.0214704	0.0170823
-2232	0.0214726	0.0170748
-2231	0.0214746	0.0170672
-2230	0.0214766	0.0170596
-2229	0.0214786	0.0170521
-2228	0.0214804	0.0170444
-2227	0.0214822	0.0170368
-2226	0.0214839	0.0170291
-2225	0.0214855	0.0170214
-2224	0.021487	0.0170137
-2223	0.0214884	0.0170059
-2222	0.0214897	0.0169981
-2221	0.0214909	0.0169903
-2220	0.021492	0.0169825
-2219	0.021493	0.0169746
-2218	0.0214938	0.0169667
-2217	0.0214945	0.0169588
-2216	0.0214951	0.0169508
-2215	0.0214956	0.0169428
-2214	0.0214959	0.0169348
-2213	0.0214961	0.0169267
-2212	0.0214961	0.0169186
-2211	0.021496	0.0169105
-2210	0.0214957	0.0169023
-2209	0.0214952	0.0168941
-2208	0.0214946	0.0168859
-2207	0.0214938	0.0168776
-2206	0.0214929	0.0168694
-2205	0.0214917	0.016861
-2204	0.0214904	0.0168527
-2203	0.0214888	0.0168443
-2202	0.0214871	0.0168359
-2201	0.0214852	0.0168274
-2200	0.021483	0.0168189
-2199	0.0214807	0.0168104
-2198	0.0214781	0.0168018
-2197	0.0214753	0.0167932
-2196	0.0214723	0.0167846
-2195	0.0214691	0.016776
-2194	0.0214656	0.0167673
-2193	0.0214619	0.0167586
-2192	0.0214579	0.0167498
-2191	0.0214537	0.016741
-2190	0.0214492	0.0167322
-2189	0.0214444	0.0167233
-2188	0.0214394	0.0167145
-2187	0.0214341	0.0167055
-2186	0.0214286	0.0166966
-2185	0.0214228	0.0166876
-2184	0.0214166	0.0166786
-2183	0.0214102	0.0166695
-2182	0.0214035	0.0166605
-2181	0.0213965	0.0166514
-2180	0.0213892	0.0166422
-2179	0.0213816	0.016633
-2178	0.0213737	0.0166238
-2177	0.0213655	0.0166146
-2176	0.0213569	0.0166054
-2175	0.021348	0.0165961
-2174	0.0213388	0.0165867
-2173	0.0213293	0.0165774
-2172	0.0213194	0.016568
-2171	0.0213091	0.0165586
-2170	0.0212986	0.0165492
-2169	0.0212876	0.0165398
-2168	0.0212764	0.0165303
-2167	0.0212647	0.0165208
-2166	0.0212527	0.0165112
-2165	0.0212403	0.0165017
-2164	0.0212276	0.0164921
-2163	0.0212145	0.0164825
-2162	0.021201	0.0164729
-2161	0.0211871	0.0164632
-2160	0.0211728	0.0164535
-2159	0.0211581	0.0164439
-2158	0.0211431	0.0164341
-2157	0.0211276	0.0164244
-2156	0.0211118	0.0164147
-2155	0.0210955	0.0164049
-2154	0.0210789	0.0163951
-2153	0.0210618	0.0163853
-2152	0.0210443	0.0163755
-2151	0.0210264	0.0163656
-2150	0.0210081	0.0163558
-2149	0.0209894	0.0163459
-2148	0.0209702	0.016336
-2147	0.0209506	0.0163261
-2146	0.0209306	0.0163162
-2145	0.0209101	0.0163062
-2144	0.0208892	0.0162963
-2143	0.0208679	0.0162864
-2142	0.0208461	0.0162764
-2141	0.0208239	0.0162664
-2140	0.0208012	0.0162564
-2139	0.0207781	0.0162465
-2138	0.0207545	0.0162365
-2137	0.0207305	0.0162265
-2136	0.020706	0.0162165
-2135	0.0206811	0.0162064
-2134	0.0206557	0.0161964
-2133	0.0206299	0.0161864
-2132	0.0206036	0.0161764
-2131	0.0205768	0.0161664
-2130	0.0205496	0.0161563
-2129	0.0205219	0.0161463
-2128	0.0204937	0.0161363
-2127	0.0204651	0.0161262
-2126	0.020436	0.0161162
-2125	0.0204064	0.0161062
-2124	0.0203764	0.0160962
-2123	0.0203459	0.0160862
-2122	0.0203149	0.0160762
-2121	0.0202835	0.0160662
-2120	0.0202516	0.0160562
-2119	0.0202192	0.0160462
-2118	0.0201863	0.0160362
-2117	0.0201529	0.0160262
-2116	0.0201191	0.0160163
-2115	0.0200848	0.0160063
-2114	0.0200501	0.0159964
-2113	0.0200148	0.0159865
-2112	0.0199791	0.0159766
-2111	0.0199429	0.0159667
-2110	0.0199062	0.0159568
-2109	0.0198691	0.015947
-2108	0.0198315	0.0159371
-2107	0.0197934	0.0159273
-2106	0.0197548	0.0159175
-2105	0.0197158	0.0159077
-2104	0.0196763	0.0158979
-2103	0.0196364	0.0158882
-2102	0.0195959	0.0158785
-2101	0.019555	0.0158688
-2100	0.0195137	0.0158591
-2099	0.0194718	0.0158494
-2098	0.0194295	0.0158398
-2097	0.0193868	0.0158302
-2096	0.0193436	0.0158206
-2095	0.0192999	0.0158111
-2094	0.0192558	0.0158016
-2093	0.0192112	0.0157921
-2092	0.0191661	0.0157826
-2091	0.0191206	0.0157732
-2090	0.0190747	0.0157638
-2089	0.0190283	0.0157544
-2088	0.0189815	0.0157451
-2087	0.0189342	0.0157358
-2086	0.0188865	0.0157266
-2085	0.0188383	0.0157173
-2084	0.0187898	0.0157081
-2083	0.0187407	0.015699
-2082	0.0186913	0.0156899
-2081	0.0186414	0.0156808
-2080	0.0185911	0.0156718
-2079	0.0185404	0.0156628
-2078	0.0184892	0.0156538
-2077	0.0184377	0.0156449
-2076	0.0183857	0.015636
-2075	0.0183333	0.0156272
-2074	0.0182805	0.0156184
-2073	0.0182273	0.0156097
-2072	0.0181737	0.015601
-2071	0.0181197	0.0155924
-2070	0.0180653	0.0155837
-2069	0.0180105	0.0155752
-2068	0.0179554	0.0155667
-2067	0.0178998	0.0155582
-2066	0.0178439	0.0155498
-2065	0.0177876	0.0155415
-2064	0.0177309	0.0155331
-2063	0.0176738	0.0155249
-2062	0.0176164	0.0155167
-2061	0.0175586	0.0155085
-2060	0.0175005	0.0155004
-2059	0.017442	0.0154923
-2058	0.0173832	0.0154843
-2057	0.017324	0.0154764
-2056	0.0172644	0.0154685
-2055	0.0172046	0.0154607
-2054	0.0171444	0.0154529
-2053	0.0170838	0.0154452
-2052	0.017023	0.0154375
-2051	0.0169618	0.0154299
-2050	0.0169003	0.0154223
-2049	0.0168385	0.0154148
-2048	0.0167763	0.0154074
-2047	0.0167139	0.0154
-2046	0.0166512	0.0153926
-2045	0.0165882	0.0153854
-2044	0.0165248	0.0153782
-2043	0.0164612	0.015371
-2042	0.0163973	0.0153639
-2041	0.0163332	0.0153569
-2040	0.0162687	0.0153499
-2039	0.016204	0.015343
-2038	0.016139	0.0153362
-2037	0.0160738	0.0153294
-2036	0.0160083	0.0153226
-2035	0.0159426	0.015316
-2034	0.0158766	0.0153094
-2033	0.0158103	0.0153028
-2032	0.0157438	0.0152963
-2031	0.0156771	0.0152899
-2030	0.0156102	0.0152835
-2029	0.015543	0.0152773
-2028	0.0154756	0.015271
-2027	0.015408	0.0152648
-2026	0.0153402	0.0152587
-2025	0.0152721	0.0152527
-2024	0.0152039	0.0152467
-2023	0.0151355	0.0152408
-2022	0.0150668	0.0152349
-2021	0.014998	0.0152291
-2020	0.014929	0.0152234
-2019	0.0148598	0.0152177
-2018	0.0147904	0.0152121
-2017	0.0147209	0.0152066
-2016	0.0146512	0.0152011
-2015	0.0145813	0.0151956
-2014	0.0145112	0.0151903
-2013	0.014441	0.015185
-2012	0.0143707	0.0151797
-2011	0.0143002	0.0151746
-2010	0.0142295	0.0151694
-2009	0.0141588	0.0151644
-2008	0.0140878	0.0151594
-2007	0.0140168	0.0151544
-2006	0.0139456	0.0151496
-2005	0.0138743	0.0151448
-2004	0.0138028	0.01514
-2003	0.0137313	0.0151353
[truncated: 7,003 more rows]

## Sheet: Fig6c
	II - Trials		CI - Trials
time since stimulus	pupil	SEM	pupil	SEM
-4000	-0.075306	0.0200217	-0.0752994	0.0172858
-3999	-0.0753265	0.0200376	-0.0753293	0.0172823
-3998	-0.0753477	0.0200536	-0.07536	0.0172788
-3997	-0.0753699	0.0200695	-0.0753915	0.0172754
-3996	-0.0753928	0.0200855	-0.0754237	0.017272
-3995	-0.0754166	0.0201015	-0.0754568	0.0172687
-3994	-0.0754412	0.0201176	-0.0754906	0.0172654
-3993	-0.0754667	0.0201336	-0.0755252	0.0172622
-3992	-0.075493	0.0201497	-0.0755606	0.017259
-3991	-0.0755202	0.0201659	-0.0755968	0.0172558
-3990	-0.0755482	0.020182	-0.0756337	0.0172527
-3989	-0.075577	0.0201982	-0.0756714	0.0172496
-3988	-0.0756067	0.0202144	-0.0757099	0.0172466
-3987	-0.0756373	0.0202306	-0.0757492	0.0172436
-3986	-0.0756687	0.0202469	-0.0757892	0.0172406
-3985	-0.075701	0.0202632	-0.07583	0.0172377
-3984	-0.0757341	0.0202795	-0.0758716	0.0172348
-3983	-0.0757681	0.0202958	-0.0759139	0.0172319
-3982	-0.0758029	0.0203122	-0.0759569	0.0172291
-3981	-0.0758386	0.0203286	-0.0760008	0.0172263
-3980	-0.0758752	0.020345	-0.0760453	0.0172236
-3979	-0.0759126	0.0203614	-0.0760907	0.0172209
-3978	-0.0759509	0.0203778	-0.0761368	0.0172182
-3977	-0.07599	0.0203943	-0.0761836	0.0172156
-3976	-0.07603	0.0204108	-0.0762311	0.0172129
-3975	-0.0760709	0.0204273	-0.0762795	0.0172104
-3974	-0.0761126	0.0204438	-0.0763285	0.0172078
-3973	-0.0761552	0.0204603	-0.0763783	0.0172053
-3972	-0.0761986	0.0204769	-0.0764288	0.0172028
-3971	-0.0762429	0.0204935	-0.07648	0.0172004
-3970	-0.0762881	0.02051	-0.076532	0.017198
-3969	-0.0763342	0.0205266	-0.0765847	0.0171956
-3968	-0.0763811	0.0205433	-0.0766381	0.0171932
-3967	-0.0764288	0.0205599	-0.0766922	0.0171909
-3966	-0.0764775	0.0205765	-0.0767471	0.0171886
-3965	-0.076527	0.0205932	-0.0768027	0.0171863
-3964	-0.0765773	0.0206099	-0.0768589	0.0171841
-3963	-0.0766286	0.0206266	-0.0769159	0.0171819
-3962	-0.0766807	0.0206433	-0.0769736	0.0171797
-3961	-0.0767336	0.02066	-0.077032	0.0171775
-3960	-0.0767874	0.0206767	-0.077091	0.0171754
-3959	-0.0768421	0.0206934	-0.0771508	0.0171733
-3958	-0.0768977	0.0207102	-0.0772112	0.0171712
-3957	-0.0769541	0.0207269	-0.0772724	0.0171692
-3956	-0.0770113	0.0207437	-0.0773342	0.0171672
-3955	-0.0770694	0.0207604	-0.0773967	0.0171652
-3954	-0.0771284	0.0207772	-0.0774599	0.0171632
-3953	-0.0771882	0.020794	-0.0775237	0.0171612
-3952	-0.0772489	0.0208108	-0.0775882	0.0171593
-3951	-0.0773105	0.0208275	-0.0776534	0.0171574
-3950	-0.0773729	0.0208443	-0.0777193	0.0171555
-3949	-0.0774361	0.0208611	-0.0777858	0.0171537
-3948	-0.0775002	0.0208779	-0.0778529	0.0171518
-3947	-0.0775652	0.0208947	-0.0779207	0.01715
-3946	-0.077631	0.0209116	-0.0779892	0.0171483
-3945	-0.0776976	0.0209284	-0.0780582	0.0171465
-3944	-0.0777651	0.0209452	-0.078128	0.0171448
-3943	-0.0778334	0.020962	-0.0781983	0.017143
-3942	-0.0779026	0.0209788	-0.0782693	0.0171413
-3941	-0.0779725	0.0209956	-0.0783409	0.0171397
-3940	-0.0780434	0.0210124	-0.0784132	0.017138
-3939	-0.078115	0.0210292	-0.078486	0.0171364
-3938	-0.0781875	0.0210461	-0.0785595	0.0171348
-3937	-0.0782608	0.0210629	-0.0786335	0.0171332
-3936	-0.078335	0.0210797	-0.0787082	0.0171316
-3935	-0.0784099	0.0210965	-0.0787835	0.01713
-3934	-0.0784857	0.0211133	-0.0788594	0.0171285
-3933	-0.0785623	0.0211301	-0.0789358	0.017127
-3932	-0.0786397	0.0211469	-0.0790129	0.0171255
-3931	-0.078718	0.0211636	-0.0790905	0.017124
-3930	-0.078797	0.0211804	-0.0791687	0.0171226
-3929	-0.0788768	0.0211972	-0.0792475	0.0171212
-3928	-0.0789574	0.021214	-0.0793269	0.0171198
-3927	-0.0790389	0.0212307	-0.0794068	0.0171184
-3926	-0.0791211	0.0212475	-0.0794873	0.017117
-3925	-0.0792041	0.0212642	-0.0795683	0.0171156
-3924	-0.0792879	0.0212809	-0.0796499	0.0171143
-3923	-0.0793724	0.0212977	-0.079732	0.017113
-3922	-0.0794578	0.0213144	-0.0798147	0.0171117
-3921	-0.0795439	0.0213311	-0.0798979	0.0171104
-3920	-0.0796308	0.0213478	-0.0799816	0.0171091
-3919	-0.0797184	0.0213645	-0.0800659	0.0171079
-3918	-0.0798069	0.0213811	-0.0801506	0.0171067
-3917	-0.079896	0.0213978	-0.0802359	0.0171055
-3916	-0.0799859	0.0214145	-0.0803217	0.0171043
-3915	-0.0800766	0.0214311	-0.0804081	0.0171031
-3914	-0.080168	0.0214477	-0.0804949	0.017102
-3913	-0.0802602	0.0214643	-0.0805822	0.0171008
-3912	-0.080353	0.0214809	-0.08067	0.0170997
-3911	-0.0804466	0.0214975	-0.0807583	0.0170986
-3910	-0.080541	0.021514	-0.0808471	0.0170975
-3909	-0.080636	0.0215306	-0.0809363	0.0170965
-3908	-0.0807317	0.0215471	-0.081026	0.0170954
-3907	-0.0808282	0.0215636	-0.0811162	0.0170944
-3906	-0.0809253	0.0215801	-0.0812069	0.0170934
-3905	-0.0810232	0.0215966	-0.081298	0.0170924
-3904	-0.0811217	0.0216131	-0.0813895	0.0170915
-3903	-0.0812209	0.0216295	-0.0814815	0.0170905
-3902	-0.0813208	0.021646	-0.0815739	0.0170896
-3901	-0.0814214	0.0216624	-0.0816668	0.0170887
-3900	-0.0815226	0.0216788	-0.0817601	0.0170878
-3899	-0.0816245	0.0216951	-0.0818538	0.0170869
-3898	-0.0817271	0.0217115	-0.081948	0.0170861
-3897	-0.0818303	0.0217278	-0.0820425	0.0170853
-3896	-0.0819341	0.0217441	-0.0821375	0.0170845
-3895	-0.0820385	0.0217604	-0.0822328	0.0170837
-3894	-0.0821436	0.0217767	-0.0823286	0.0170829
-3893	-0.0822493	0.0217929	-0.0824247	0.0170821
-3892	-0.0823556	0.0218092	-0.0825213	0.0170814
-3891	-0.0824626	0.0218254	-0.0826182	0.0170807
-3890	-0.0825701	0.0218416	-0.0827155	0.01708
-3889	-0.0826782	0.0218577	-0.0828131	0.0170793
-3888	-0.0827869	0.0218739	-0.0829111	0.0170787
-3887	-0.0828962	0.02189	-0.0830095	0.0170781
-3886	-0.083006	0.0219061	-0.0831083	0.0170775
-3885	-0.0831164	0.0219221	-0.0832073	0.0170769
-3884	-0.0832274	0.0219382	-0.0833068	0.0170763
-3883	-0.0833389	0.0219542	-0.0834065	0.0170758
-3882	-0.083451	0.0219702	-0.0835066	0.0170753
-3881	-0.0835635	0.0219862	-0.083607	0.0170748
-3880	-0.0836767	0.0220021	-0.0837078	0.0170743
-3879	-0.0837903	0.0220181	-0.0838088	0.0170738
-3878	-0.0839044	0.022034	-0.0839102	0.0170734
-3877	-0.0840191	0.0220499	-0.0840118	0.017073
-3876	-0.0841342	0.0220657	-0.0841138	0.0170726
-3875	-0.0842498	0.0220816	-0.0842161	0.0170723
-3874	-0.0843659	0.0220974	-0.0843186	0.0170719
-3873	-0.0844825	0.0221131	-0.0844214	0.0170716
-3872	-0.0845995	0.0221289	-0.0845245	0.0170714
-3871	-0.084717	0.0221446	-0.0846279	0.0170711
-3870	-0.0848349	0.0221603	-0.0847315	0.0170709
-3869	-0.0849533	0.022176	-0.0848354	0.0170707
-3868	-0.0850721	0.0221917	-0.0849396	0.0170705
-3867	-0.0851913	0.0222073	-0.085044	0.0170703
-3866	-0.0853109	0.0222229	-0.0851486	0.0170702
-3865	-0.0854309	0.0222385	-0.0852535	0.0170701
-3864	-0.0855513	0.0222541	-0.0853586	0.01707
-3863	-0.0856721	0.0222696	-0.0854639	0.01707
-3862	-0.0857933	0.0222851	-0.0855695	0.01707
-3861	-0.0859148	0.0223006	-0.0856753	0.01707
-3860	-0.0860367	0.022316	-0.0857813	0.01707
-3859	-0.0861589	0.0223315	-0.0858875	0.0170701
-3858	-0.0862815	0.0223469	-0.0859939	0.0170702
-3857	-0.0864044	0.0223623	-0.0861005	0.0170703
-3856	-0.0865277	0.0223776	-0.0862072	0.0170705
-3855	-0.0866512	0.022393	-0.0863142	0.0170707
-3854	-0.0867751	0.0224083	-0.0864214	0.0170709
-3853	-0.0868992	0.0224236	-0.0865287	0.0170712
-3852	-0.0870236	0.0224388	-0.0866362	0.0170714
-3851	-0.0871484	0.0224541	-0.0867438	0.0170718
-3850	-0.0872733	0.0224693	-0.0868516	0.0170721
-3849	-0.0873986	0.0224845	-0.0869596	0.0170725
-3848	-0.087524	0.0224996	-0.0870677	0.0170729
-3847	-0.0876498	0.0225148	-0.087176	0.0170734
-3846	-0.0877757	0.0225299	-0.0872844	0.0170738
-3845	-0.0879019	0.022545	-0.0873929	0.0170743
-3844	-0.0880282	0.0225601	-0.0875016	0.0170749
-3843	-0.0881548	0.0225752	-0.0876104	0.0170755
-3842	-0.0882816	0.0225902	-0.0877193	0.0170761
-3841	-0.0884085	0.0226052	-0.0878283	0.0170768
-3840	-0.0885357	0.0226202	-0.0879375	0.0170775
-3839	-0.0886629	0.0226352	-0.0880467	0.0170782
-3838	-0.0887904	0.0226501	-0.088156	0.017079
-3837	-0.088918	0.0226651	-0.0882655	0.0170798
-3836	-0.0890457	0.02268	-0.088375	0.0170806
-3835	-0.0891735	0.0226949	-0.0884846	0.0170815
-3834	-0.0893015	0.0227098	-0.0885943	0.0170824
-3833	-0.0894295	0.0227246	-0.0887041	0.0170834
-3832	-0.0895577	0.0227395	-0.0888139	0.0170844
-3831	-0.0896859	0.0227543	-0.0889238	0.0170854
-3830	-0.0898143	0.0227691	-0.0890338	0.0170865
-3829	-0.0899427	0.0227839	-0.0891438	0.0170876
-3828	-0.0900711	0.0227987	-0.0892539	0.0170888
-3827	-0.0901996	0.0228134	-0.089364	0.01709
-3826	-0.0903281	0.0228282	-0.0894742	0.0170913
-3825	-0.0904567	0.0228429	-0.0895844	0.0170926
-3824	-0.0905853	0.0228576	-0.0896947	0.0170939
-3823	-0.0907139	0.0228723	-0.089805	0.0170953
-3822	-0.0908425	0.022887	-0.0899153	0.0170967
-3821	-0.0909711	0.0229017	-0.0900257	0.0170982
-3820	-0.0910996	0.0229164	-0.090136	0.0170997
-3819	-0.0912282	0.022931	-0.0902464	0.0171013
-3818	-0.0913567	0.0229457	-0.0903568	0.0171029
-3817	-0.0914851	0.0229603	-0.0904672	0.0171045
-3816	-0.0916135	0.0229749	-0.0905776	0.0171062
-3815	-0.0917419	0.0229896	-0.090688	0.017108
-3814	-0.0918701	0.0230042	-0.0907984	0.0171098
-3813	-0.0919983	0.0230188	-0.0909088	0.0171116
-3812	-0.0921264	0.0230334	-0.0910192	0.0171135
-3811	-0.0922543	0.023048	-0.0911296	0.0171154
-3810	-0.0923822	0.0230625	-0.0912399	0.0171174
-3809	-0.09251	0.0230771	-0.0913502	0.0171195
-3808	-0.0926376	0.0230917	-0.0914606	0.0171216
-3807	-0.092765	0.0231063	-0.0915708	0.0171237
-3806	-0.0928924	0.0231208	-0.0916811	0.0171259
-3805	-0.0930195	0.0231354	-0.0917913	0.0171281
-3804	-0.0931465	0.02315	-0.0919014	0.0171304
-3803	-0.0932734	0.0231645	-0.0920116	0.0171328
-3802	-0.0934	0.0231791	-0.0921217	0.0171352
-3801	-0.0935264	0.0231936	-0.0922317	0.0171376
-3800	-0.0936527	0.0232082	-0.0923417	0.0171401
-3799	-0.0937787	0.0232228	-0.0924516	0.0171427
-3798	-0.0939045	0.0232373	-0.0925614	0.0171453
-3797	-0.0940301	0.0232519	-0.0926712	0.017148
-3796	-0.0941554	0.0232665	-0.092781	0.0171507
-3795	-0.0942805	0.0232811	-0.0928906	0.0171535
-3794	-0.0944054	0.0232957	-0.0930002	0.0171563
-3793	-0.0945299	0.0233103	-0.0931097	0.0171592
-3792	-0.0946542	0.0233249	-0.0932192	0.0171622
-3791	-0.0947782	0.0233395	-0.0933285	0.0171652
-3790	-0.094902	0.0233541	-0.0934378	0.0171683
-3789	-0.0950254	0.0233687	-0.093547	0.0171714
-3788	-0.0951485	0.0233833	-0.0936561	0.0171746
-3787	-0.0952713	0.023398	-0.0937651	0.0171778
-3786	-0.0953938	0.0234127	-0.093874	0.0171811
-3785	-0.0955159	0.0234273	-0.0939828	0.0171845
-3784	-0.0956378	0.023442	-0.0940915	0.0171879
-3783	-0.0957592	0.0234567	-0.0942002	0.0171914
-3782	-0.0958803	0.0234714	-0.0943087	0.0171949
-3781	-0.0960011	0.0234862	-0.0944171	0.0171985
-3780	-0.0961214	0.0235009	-0.0945254	0.0172022
-3779	-0.0962414	0.0235157	-0.0946335	0.0172059
-3778	-0.096361	0.0235304	-0.0947416	0.0172097
-3777	-0.0964802	0.0235452	-0.0948495	0.0172135
-3776	-0.096599	0.0235601	-0.0949574	0.0172175
-3775	-0.0967174	0.0235749	-0.0950651	0.0172214
-3774	-0.0968354	0.0235898	-0.0951726	0.0172255
-3773	-0.0969529	0.0236047	-0.0952801	0.0172296
-3772	-0.09707	0.0236196	-0.0953874	0.0172338
-3771	-0.0971867	0.0236345	-0.0954946	0.017238
-3770	-0.0973029	0.0236494	-0.0956017	0.0172423
-3769	-0.0974187	0.0236644	-0.0957086	0.0172467
-3768	-0.097534	0.0236794	-0.0958154	0.0172511
-3767	-0.0976488	0.0236945	-0.095922	0.0172556
-3766	-0.0977632	0.0237095	-0.0960285	0.0172601
-3765	-0.097877	0.0237246	-0.0961349	0.0172648
-3764	-0.0979904	0.0237397	-0.0962411	0.0172695
-3763	-0.0981033	0.0237549	-0.0963471	0.0172742
-3762	-0.0982157	0.02377	-0.096453	0.0172791
-3761	-0.0983275	0.0237852	-0.0965588	0.017284
-3760	-0.0984389	0.0238005	-0.0966644	0.017289
-3759	-0.0985497	0.0238157	-0.0967698	0.017294
-3758	-0.0986599	0.023831	-0.0968751	0.0172991
-3757	-0.0987697	0.0238464	-0.0969802	0.0173043
-3756	-0.0988789	0.0238617	-0.0970852	0.0173095
-3755	-0.0989875	0.0238771	-0.09719	0.0173148
-3754	-0.0990956	0.0238926	-0.0972946	0.0173202
-3753	-0.0992031	0.023908	-0.0973991	0.0173257
-3752	-0.0993101	0.0239236	-0.0975034	0.0173312
-3751	-0.0994165	0.0239391	-0.0976075	0.0173368
-3750	-0.0995222	0.0239547	-0.0977115	0.0173425
-3749	-0.0996274	0.0239703	-0.0978152	0.0173482
-3748	-0.099732	0.023986	-0.0979188	0.0173541
-3747	-0.099836	0.0240017	-0.0980223	0.0173599
-3746	-0.0999394	0.0240174	-0.0981255	0.0173659
-3745	-0.100042	0.0240332	-0.0982286	0.0173719
-3744	-0.100144	0.024049	-0.0983314	0.017378
-3743	-0.100246	0.0240649	-0.0984341	0.0173842
-3742	-0.100347	0.0240808	-0.0985366	0.0173905
-3741	-0.100447	0.0240968	-0.0986389	0.0173968
-3740	-0.100547	0.0241128	-0.098741	0.0174032
-3739	-0.100646	0.0241288	-0.098843	0.0174097
-3738	-0.100744	0.0241449	-0.0989447	0.0174162
-3737	-0.100842	0.024161	-0.0990462	0.0174228
-3736	-0.100939	0.0241772	-0.0991476	0.0174295
-3735	-0.101035	0.0241934	-0.0992487	0.0174363
-3734	-0.101131	0.0242097	-0.0993496	0.0174431
-3733	-0.101226	0.024226	-0.0994503	0.01745
-3732	-0.10132	0.0242423	-0.0995509	0.017457
-3731	-0.101414	0.0242587	-0.0996512	0.0174641
-3730	-0.101507	0.0242752	-0.0997513	0.0174713
-3729	-0.101599	0.0242917	-0.0998512	0.0174785
-3728	-0.10169	0.0243083	-0.0999509	0.0174858
-3727	-0.101781	0.0243249	-0.10005	0.0174931
-3726	-0.101871	0.0243415	-0.10015	0.0175006
-3725	-0.101961	0.0243582	-0.100249	0.0175081
-3724	-0.102049	0.024375	-0.100347	0.0175157
-3723	-0.102137	0.0243917	-0.100446	0.0175234
-3722	-0.102225	0.0244086	-0.100544	0.0175311
-3721	-0.102311	0.0244255	-0.100643	0.017539
-3720	-0.102397	0.0244424	-0.10074	0.0175469
-3719	-0.102482	0.0244594	-0.100838	0.0175548
-3718	-0.102566	0.0244765	-0.100936	0.0175629
-3717	-0.10265	0.0244936	-0.101033	0.017571
-3716	-0.102732	0.0245107	-0.10113	0.0175792
-3715	-0.102814	0.0245279	-0.101227	0.0175875
-3714	-0.102896	0.0245452	-0.101323	0.0175959
-3713	-0.102976	0.0245625	-0.101419	0.0176043
-3712	-0.103056	0.0245799	-0.101515	0.0176128
-3711	-0.103135	0.0245973	-0.101611	0.0176214
-3710	-0.103213	0.0246147	-0.101707	0.01763
-3709	-0.10329	0.0246323	-0.101802	0.0176388
-3708	-0.103367	0.0246498	-0.101897	0.0176476
-3707	-0.103442	0.0246674	-0.101992	0.0176565
-3706	-0.103517	0.0246851	-0.102086	0.0176654
-3705	-0.103592	0.0247028	-0.102181	0.0176745
-3704	-0.103665	0.0247206	-0.102275	0.0176836
-3703	-0.103737	0.0247384	-0.102368	0.0176928
-3702	-0.103809	0.0247563	-0.102462	0.017702
-3701	-0.10388	0.0247742	-0.102555	0.0177114
-3700	-0.10395	0.0247922	-0.102648	0.0177208
-3699	-0.10402	0.0248102	-0.102741	0.0177303
-3698	-0.104088	0.0248283	-0.102833	0.0177398
-3697	-0.104156	0.0248464	-0.102925	0.0177494
-3696	-0.104223	0.0248646	-0.103017	0.0177591
-3695	-0.104289	0.0248828	-0.103109	0.0177689
-3694	-0.104354	0.0249011	-0.1032	0.0177788
-3693	-0.104418	0.0249194	-0.103291	0.0177887
-3692	-0.104482	0.0249378	-0.103382	0.0177987
-3691	-0.104544	0.0249563	-0.103472	0.0178087
-3690	-0.104606	0.0249747	-0.103562	0.0178189
-3689	-0.104667	0.0249933	-0.103652	0.0178291
-3688	-0.104727	0.0250118	-0.103741	0.0178393
-3687	-0.104786	0.0250305	-0.103831	0.0178497
-3686	-0.104845	0.0250491	-0.103919	0.0178601
-3685	-0.104902	0.0250678	-0.104008	0.0178705
-3684	-0.104959	0.0250866	-0.104096	0.0178811
-3683	-0.105015	0.0251054	-0.104184	0.0178917
-3682	-0.10507	0.0251243	-0.104272	0.0179024
-3681	-0.105124	0.0251432	-0.104359	0.0179131
-3680	-0.105177	0.0251621	-0.104446	0.0179239
-3679	-0.105229	0.0251811	-0.104533	0.0179348
-3678	-0.105281	0.0252001	-0.104619	0.0179458
-3677	-0.105331	0.0252192	-0.104705	0.0179568
-3676	-0.105381	0.0252383	-0.104791	0.0179678
-3675	-0.105429	0.0252575	-0.104876	0.017979
-3674	-0.105477	0.0252767	-0.104961	0.0179901
-3673	-0.105524	0.0252959	-0.105046	0.0180014
-3672	-0.10557	0.0253152	-0.10513	0.0180127
-3671	-0.105615	0.0253346	-0.105214	0.0180241
-3670	-0.10566	0.0253539	-0.105298	0.0180355
-3669	-0.105703	0.0253733	-0.105381	0.018047
-3668	-0.105746	0.0253928	-0.105464	0.0180586
-3667	-0.105787	0.0254122	-0.105547	0.0180702
-3666	-0.105828	0.0254318	-0.105629	0.0180818
-3665	-0.105867	0.0254513	-0.10571	0.0180935
-3664	-0.105906	0.0254709	-0.105792	0.0181053
-3663	-0.105944	0.0254905	-0.105873	0.0181171
-3662	-0.105981	0.0255102	-0.105953	0.018129
-3661	-0.106017	0.0255299	-0.106034	0.0181409
-3660	-0.106052	0.0255496	-0.106114	0.0181529
-3659	-0.106086	0.0255693	-0.106193	0.0181649
-3658	-0.10612	0.0255891	-0.106272	0.018177
-3657	-0.106152	0.0256089	-0.106351	0.0181891
-3656	-0.106183	0.0256288	-0.106429	0.0182013
-3655	-0.106214	0.0256486	-0.106507	0.0182135
-3654	-0.106243	0.0256685	-0.106584	0.0182257
-3653	-0.106272	0.0256884	-0.106661	0.018238
-3652	-0.1063	0.0257084	-0.106738	0.0182503
-3651	-0.106326	0.0257284	-0.106814	0.0182627
-3650	-0.106352	0.0257484	-0.10689	0.0182751
-3649	-0.106377	0.0257684	-0.106965	0.0182876
-3648	-0.106401	0.0257884	-0.10704	0.0183001
-3647	-0.106424	0.0258085	-0.107114	0.0183126
-3646	-0.106446	0.0258286	-0.107188	0.0183252
-3645	-0.106467	0.0258487	-0.107262	0.0183378
-3644	-0.106487	0.0258688	-0.107335	0.0183504
-3643	-0.106506	0.0258889	-0.107407	0.0183631
-3642	-0.106524	0.0259091	-0.10748	0.0183757
-3641	-0.106541	0.0259292	-0.107551	0.0183885
-3640	-0.106557	0.0259494	-0.107622	0.0184012
-3639	-0.106572	0.0259696	-0.107693	0.018414
-3638	-0.106587	0.0259898	-0.107763	0.0184268
-3637	-0.1066	0.02601	-0.107833	0.0184396
-3636	-0.106612	0.0260302	-0.107902	0.0184524
-3635	-0.106624	0.0260505	-0.107971	0.0184653
-3634	-0.106634	0.0260707	-0.108039	0.0184782
-3633	-0.106643	0.026091	-0.108107	0.018491
-3632	-0.106652	0.0261112	-0.108174	0.018504
-3631	-0.106659	0.0261315	-0.108241	0.0185169
-3630	-0.106666	0.0261517	-0.108307	0.0185298
-3629	-0.106671	0.026172	-0.108373	0.0185428
-3628	-0.106676	0.0261922	-0.108438	0.0185557
-3627	-0.106679	0.0262125	-0.108503	0.0185687
-3626	-0.106682	0.0262328	-0.108567	0.0185817
-3625	-0.106683	0.026253	-0.108631	0.0185947
-3624	-0.106684	0.0262733	-0.108694	0.0186077
-3623	-0.106683	0.0262935	-0.108756	0.0186206
-3622	-0.106682	0.0263138	-0.108818	0.0186336
-3621	-0.106679	0.026334	-0.10888	0.0186466
-3620	-0.106676	0.0263542	-0.10894	0.0186596
-3619	-0.106671	0.0263745	-0.109001	0.0186726
-3618	-0.106666	0.0263947	-0.10906	0.0186856
-3617	-0.106659	0.0264149	-0.109119	0.0186985
-3616	-0.106652	0.0264351	-0.109178	0.0187115
-3615	-0.106644	0.0264552	-0.109236	0.0187245
-3614	-0.106634	0.0264754	-0.109293	0.0187374
-3613	-0.106624	0.0264955	-0.10935	0.0187503
-3612	-0.106612	0.0265156	-0.109406	0.0187633
-3611	-0.1066	0.0265357	-0.109462	0.0187762
-3610	-0.106586	0.0265558	-0.109517	0.018789
-3609	-0.106572	0.0265759	-0.109571	0.0188019
-3608	-0.106556	0.0265959	-0.109625	0.0188147
-3607	-0.10654	0.0266159	-0.109678	0.0188276
-3606	-0.106522	0.0266359	-0.10973	0.0188403
-3605	-0.106504	0.0266559	-0.109782	0.0188531
-3604	-0.106484	0.0266758	-0.109833	0.0188659
-3603	-0.106463	0.0266957	-0.109884	0.0188786
-3602	-0.106442	0.0267156	-0.109934	0.0188912
-3601	-0.106419	0.0267355	-0.109983	0.0189039
-3600	-0.106396	0.0267553	-0.110031	0.0189165
-3599	-0.106371	0.026775	-0.110079	0.0189291
-3598	-0.106345	0.0267948	-0.110127	0.0189416
-3597	-0.106319	0.0268145	-0.110173	0.0189541
-3596	-0.106291	0.0268342	-0.110219	0.0189666
-3595	-0.106262	0.0268538	-0.110264	0.018979
-3594	-0.106232	0.0268734	-0.110309	0.0189914
-3593	-0.106202	0.0268929	-0.110353	0.0190037
-3592	-0.10617	0.0269124	-0.110396	0.019016
-3591	-0.106137	0.0269319	-0.110439	0.0190282
-3590	-0.106103	0.0269513	-0.11048	0.0190404
-3589	-0.106068	0.0269707	-0.110521	0.0190525
-3588	-0.106032	0.02699	-0.110562	0.0190646
-3587	-0.105995	0.0270093	-0.110602	0.0190766
-3586	-0.105957	0.0270285	-0.11064	0.0190885
-3585	-0.105918	0.0270477	-0.110679	0.0191004
-3584	-0.105878	0.0270668	-0.110716	0.0191123
-3583	-0.105837	0.0270859	-0.110753	0.019124
-3582	-0.105795	0.0271049	-0.110789	0.0191358
-3581	-0.105752	0.0271238	-0.110824	0.0191474
-3580	-0.105708	0.0271427	-0.110859	0.019159
-3579	-0.105662	0.0271616	-0.110893	0.0191705
-3578	-0.105616	0.0271804	-0.110926	0.0191819
-3577	-0.105569	0.0271991	-0.110958	0.0191933
-3576	-0.105521	0.0272177	-0.11099	0.0192046
-3575	-0.105471	0.0272363	-0.11102	0.0192158
-3574	-0.105421	0.0272549	-0.11105	0.019227
-3573	-0.105369	0.0272733	-0.11108	0.019238
-3572	-0.105317	0.0272917	-0.111108	0.019249
-3571	-0.105264	0.0273101	-0.111136	0.0192599
-3570	-0.105209	0.0273283	-0.111163	0.0192708
-3569	-0.105154	0.0273465	-0.111189	0.0192815
-3568	-0.105097	0.0273646	-0.111214	0.0192922
-3567	-0.105039	0.0273827	-0.111239	0.0193027
-3566	-0.104981	0.0274006	-0.111263	0.0193132
-3565	-0.104921	0.0274185	-0.111285	0.0193236
-3564	-0.10486	0.0274363	-0.111308	0.0193339
-3563	-0.104799	0.0274541	-0.111329	0.0193441
-3562	-0.104736	0.0274718	-0.11135	0.0193542
-3561	-0.104672	0.0274893	-0.111369	0.0193643
-3560	-0.104607	0.0275068	-0.111388	0.0193742
-3559	-0.104542	0.0275243	-0.111406	0.019384
-3558	-0.104475	0.0275416	-0.111423	0.0193937
-3557	-0.104407	0.0275589	-0.11144	0.0194034
-3556	-0.104338	0.027576	-0.111456	0.0194129
-3555	-0.104268	0.0275931	-0.11147	0.0194223
-3554	-0.104197	0.0276101	-0.111484	0.0194316
-3553	-0.104125	0.027627	-0.111497	0.0194409
-3552	-0.104052	0.0276438	-0.11151	0.01945
-3551	-0.103978	0.0276606	-0.111521	0.019459
-3550	-0.103903	0.0276772	-0.111532	0.0194679
-3549	-0.103827	0.0276937	-0.111541	0.0194766
-3548	-0.103749	0.0277102	-0.11155	0.0194853
-3547	-0.103671	0.0277265	-0.111558	0.0194939
-3546	-0.103592	0.0277428	-0.111565	0.0195023
-3545	-0.103512	0.027759	-0.111572	0.0195106
-3544	-0.103431	0.027775	-0.111577	0.0195188
-3543	-0.103348	0.027791	-0.111582	0.0195269
-3542	-0.103265	0.0278069	-0.111585	0.0195349
-3541	-0.103181	0.0278227	-0.111588	0.0195428
-3540	-0.103095	0.0278383	-0.11159	0.0195505
-3539	-0.103009	0.0278539	-0.111591	0.0195581
-3538	-0.102922	0.0278694	-0.111592	0.0195656
-3537	-0.102833	0.0278847	-0.111591	0.019573
-3536	-0.102744	0.0279	-0.111589	0.0195803
-3535	-0.102654	0.0279151	-0.111587	0.0195874
-3534	-0.102562	0.0279302	-0.111584	0.0195944
-3533	-0.10247	0.0279451	-0.111579	0.0196013
-3532	-0.102377	0.0279599	-0.111574	0.019608
-3531	-0.102282	0.0279746	-0.111568	0.0196146
-3530	-0.102187	0.0279892	-0.111562	0.0196211
-3529	-0.10209	0.0280037	-0.111554	0.0196275
-3528	-0.101993	0.0280181	-0.111545	0.0196337
-3527	-0.101895	0.0280324	-0.111536	0.0196398
-3526	-0.101795	0.0280466	-0.111525	0.0196457
-3525	-0.101695	0.0280606	-0.111514	0.0196516
-3524	-0.101593	0.0280746	-0.111502	0.0196573
-3523	-0.101491	0.0280884	-0.111489	0.0196628
-3522	-0.101388	0.0281021	-0.111475	0.0196683
-3521	-0.101283	0.0281157	-0.11146	0.0196736
-3520	-0.101178	0.0281291	-0.111444	0.0196787
-3519	-0.101071	0.0281425	-0.111427	0.0196837
-3518	-0.100964	0.0281557	-0.11141	0.0196886
-3517	-0.100856	0.0281688	-0.111391	0.0196934
-3516	-0.100746	0.0281818	-0.111372	0.019698
-3515	-0.100636	0.0281947	-0.111352	0.0197024
-3514	-0.100525	0.0282074	-0.11133	0.0197068
-3513	-0.100413	0.0282201	-0.111308	0.0197109
-3512	-0.100299	0.0282326	-0.111285	0.019715
-3511	-0.100185	0.028245	-0.111261	0.0197189
-3510	-0.10007	0.0282572	-0.111237	0.0197227
-3509	-0.0999537	0.0282694	-0.111211	0.0197263
-3508	-0.0998366	0.0282814	-0.111184	0.0197298
-3507	-0.0997185	0.0282933	-0.111157	0.0197331
-3506	-0.0995994	0.028305	-0.111128	0.0197363
-3505	-0.0994793	0.0283167	-0.111099	0.0197394
-3504	-0.0993583	0.0283282	-0.111069	0.0197423
-3503	-0.0992363	0.0283395	-0.111037	0.019745
-3502	-0.0991134	0.0283508	-0.111005	0.0197477
-3501	-0.0989895	0.0283619	-0.110972	0.0197501
-3500	-0.0988646	0.0283729	-0.110938	0.0197525
-3499	-0.0987388	0.0283838	-0.110904	0.0197547
-3498	-0.098612	0.0283945	-0.110868	0.0197567
-3497	-0.0984843	0.0284051	-0.110831	0.0197586
-3496	-0.0983556	0.0284156	-0.110794	0.0197604
-3495	-0.098226	0.028426	-0.110755	0.019762
-3494	-0.0980954	0.0284362	-0.110716	0.0197634
-3493	-0.0979639	0.0284463	-0.110676	0.0197648
-3492	-0.0978314	0.0284562	-0.110635	0.0197659
-3491	-0.097698	0.0284661	-0.110593	0.019767
-3490	-0.0975637	0.0284757	-0.11055	0.0197679
-3489	-0.0974284	0.0284853	-0.110506	0.0197686
-3488	-0.0972921	0.0284947	-0.110461	0.0197692
-3487	-0.097155	0.028504	-0.110416	0.0197696
-3486	-0.0970169	0.0285132	-0.110369	0.0197699
-3485	-0.0968778	0.0285222	-0.110322	0.0197701
-3484	-0.0967378	0.0285311	-0.110273	0.0197701
-3483	-0.0965969	0.0285399	-0.110224	0.01977
-3482	-0.0964551	0.0285485	-0.110174	0.0197697
-3481	-0.0963123	0.028557	-0.110123	0.0197693
-3480	-0.0961687	0.0285654	-0.110071	0.0197687
-3479	-0.096024	0.0285736	-0.110019	0.019768
-3478	-0.0958785	0.0285817	-0.109965	0.0197672
-3477	-0.0957321	0.0285896	-0.10991	0.0197662
-3476	-0.0955847	0.0285975	-0.109855	0.0197651
-3475	-0.0954364	0.0286051	-0.109799	0.0197638
-3474	-0.0952872	0.0286127	-0.109741	0.0197624
-3473	-0.0951371	0.0286201	-0.109683	0.0197608
-3472	-0.094986	0.0286274	-0.109624	0.0197591
-3471	-0.0948341	0.0286345	-0.109565	0.0197572
-3470	-0.0946812	0.0286415	-0.109504	0.0197553
-3469	-0.0945274	0.0286484	-0.109442	0.0197531
-3468	-0.0943727	0.0286552	-0.10938	0.0197509
-3467	-0.0942171	0.0286618	-0.109317	0.0197484
-3466	-0.0940606	0.0286682	-0.109252	0.0197459
-3465	-0.0939032	0.0286746	-0.109187	0.0197432
-3464	-0.0937449	0.0286808	-0.109121	0.0197404
-3463	-0.0935857	0.0286869	-0.109055	0.0197374
-3462	-0.0934255	0.0286928	-0.108987	0.0197343
-3461	-0.0932645	0.0286986	-0.108919	0.0197311
-3460	-0.0931026	0.0287042	-0.108849	0.0197277
-3459	-0.0929398	0.0287098	-0.108779	0.0197242
-3458	-0.092776	0.0287152	-0.108708	0.0197205
-3457	-0.0926114	0.0287204	-0.108636	0.0197167
-3456	-0.0924459	0.0287256	-0.108563	0.0197128
-3455	-0.0922795	0.0287305	-0.10849	0.0197088
-3454	-0.0921122	0.0287354	-0.108415	0.0197046
-3453	-0.091944	0.0287401	-0.10834	0.0197003
-3452	-0.0917749	0.0287447	-0.108264	0.0196958
-3451	-0.0916049	0.0287492	-0.108187	0.0196912
-3450	-0.091434	0.0287535	-0.108109	0.0196865
-3449	-0.0912622	0.0287577	-0.10803	0.0196817
-3448	-0.0910895	0.0287618	-0.107951	0.0196767
-3447	-0.090916	0.0287657	-0.107871	0.0196716
-3446	-0.0907415	0.0287695	-0.107789	0.0196664
-3445	-0.0905662	0.0287731	-0.107708	0.019661
-3444	-0.0903899	0.0287767	-0.107625	0.0196555
-3443	-0.0902128	0.0287801	-0.107541	0.0196499
-3442	-0.0900348	0.0287833	-0.107457	0.0196442
-3441	-0.0898559	0.0287865	-0.107371	0.0196383
-3440	-0.0896761	0.0287895	-0.107285	0.0196323
-3439	-0.0894954	0.0287924	-0.107199	0.0196262
-3438	-0.0893139	0.0287951	-0.107111	0.01962
-3437	-0.0891314	0.0287977	-0.107022	0.0196136
-3436	-0.0889481	0.0288002	-0.106933	0.0196072
-3435	-0.0887638	0.0288026	-0.106843	0.0196006
-3434	-0.0885787	0.0288048	-0.106752	0.0195939
-3433	-0.0883927	0.0288069	-0.106661	0.0195871
-3432	-0.0882058	0.0288089	-0.106568	0.0195801
-3431	-0.088018	0.0288108	-0.106475	0.0195731
-3430	-0.0878294	0.0288125	-0.106381	0.0195659
-3429	-0.0876398	0.0288141	-0.106286	0.0195586
-3428	-0.0874493	0.0288156	-0.10619	0.0195512
-3427	-0.087258	0.0288169	-0.106094	0.0195437
-3426	-0.0870658	0.0288182	-0.105997	0.0195361
-3425	-0.0868726	0.0288193	-0.105899	0.0195283
-3424	-0.0866786	0.0288202	-0.1058	0.0195205
-3423	-0.0864837	0.0288211	-0.1057	0.0195125
-3422	-0.0862879	0.0288218	-0.1056	0.0195045
-3421	-0.0860912	0.0288224	-0.105499	0.0194963
-3420	-0.0858936	0.0288229	-0.105397	0.019488
-3419	-0.0856952	0.0288233	-0.105294	0.0194797
-3418	-0.0854958	0.0288235	-0.105191	0.0194712
-3417	-0.0852955	0.0288237	-0.105087	0.0194626
-3416	-0.0850944	0.0288237	-0.104982	0.0194539
-3415	-0.0848923	0.0288236	-0.104876	0.0194451
-3414	-0.0846893	0.0288233	-0.10477	0.0194362
-3413	-0.0844855	0.028823	-0.104663	0.0194272
-3412	-0.0842807	0.0288225	-0.104555	0.0194182
-3411	-0.0840751	0.0288219	-0.104446	0.019409
-3410	-0.0838685	0.0288212	-0.104337	0.0193997
-3409	-0.083661	0.0288204	-0.104227	0.0193903
-3408	-0.0834527	0.0288195	-0.104116	0.0193809
-3407	-0.0832434	0.0288185	-0.104004	0.0193713
-3406	-0.0830332	0.0288173	-0.103892	0.0193616
-3405	-0.0828221	0.028816	-0.103779	0.0193519
-3404	-0.0826102	0.0288147	-0.103665	0.0193421
-3403	-0.0823973	0.0288132	-0.10355	0.0193321
-3402	-0.0821834	0.0288116	-0.103435	0.0193221
-3401	-0.0819687	0.0288099	-0.103319	0.019312
-3400	-0.0817531	0.028808	-0.103202	0.0193018
-3399	-0.0815365	0.0288061	-0.103084	0.0192916
-3398	-0.0813191	0.0288041	-0.102966	0.0192812
-3397	-0.0811007	0.0288019	-0.102847	0.0192708
-3396	-0.0808814	0.0287997	-0.102728	0.0192602
-3395	-0.0806611	0.0287973	-0.102607	0.0192496
-3394	-0.08044	0.0287948	-0.102486	0.019239
-3393	-0.0802179	0.0287922	-0.102364	0.0192282
-3392	-0.0799949	0.0287896	-0.102242	0.0192174
-3391	-0.079771	0.0287868	-0.102119	0.0192064
-3390	-0.0795462	0.0287839	-0.101995	0.0191954
-3389	-0.0793204	0.0287809	-0.10187	0.0191844
-3388	-0.0790937	0.0287778	-0.101745	0.0191732
-3387	-0.078866	0.0287747	-0.101619	0.019162
-3386	-0.0786375	0.0287714	-0.101492	0.0191507
-3385	-0.078408	0.028768	-0.101364	0.0191394
-3384	-0.0781775	0.0287645	-0.101236	0.0191279
-3383	-0.0779461	0.0287609	-0.101107	0.0191164
-3382	-0.0777138	0.0287572	-0.100978	0.0191049
-3381	-0.0774805	0.0287535	-0.100848	0.0190932
-3380	-0.0772463	0.0287496	-0.100717	0.0190815
-3379	-0.0770112	0.0287456	-0.100585	0.0190697
-3378	-0.076775	0.0287416	-0.100453	0.0190579
-3377	-0.076538	0.0287374	-0.10032	0.019046
-3376	-0.0763	0.0287332	-0.100186	0.019034
-3375	-0.076061	0.0287288	-0.100052	0.019022
-3374	-0.0758211	0.0287244	-0.0999164	0.0190099
-3373	-0.0755803	0.0287199	-0.0997807	0.0189978
-3372	-0.0753384	0.0287153	-0.0996442	0.0189856
-3371	-0.0750957	0.0287106	-0.0995071	0.0189733
-3370	-0.0748519	0.0287058	-0.0993693	0.018961
-3369	-0.0746072	0.0287009	-0.0992308	0.0189486
-3368	-0.0743615	0.028696	-0.0990916	0.0189362
-3367	-0.0741149	0.0286909	-0.0989518	0.0189237
-3366	-0.0738673	0.0286858	-0.0988112	0.0189111
-3365	-0.0736188	0.0286806	-0.09867	0.0188986
-3364	-0.0733692	0.0286753	-0.0985281	0.0188859
-3363	-0.0731187	0.0286699	-0.0983856	0.0188732
-3362	-0.0728672	0.0286645	-0.0982423	0.0188604
-3361	-0.0726148	0.0286589	-0.0980984	0.0188476
-3360	-0.0723614	0.0286533	-0.0979538	0.0188348
-3359	-0.072107	0.0286476	-0.0978086	0.0188219
-3358	-0.0718516	0.0286418	-0.0976627	0.0188089
-3357	-0.0715952	0.028636	-0.0975161	0.0187959
-3356	-0.0713379	0.0286301	-0.0973688	0.0187829
-3355	-0.0710795	0.0286241	-0.0972209	0.0187698
-3354	-0.0708202	0.028618	-0.0970723	0.0187567
-3353	-0.07056	0.0286118	-0.096923	0.0187435
-3352	-0.0702987	0.0286056	-0.096773	0.0187303
-3351	-0.0700364	0.0285993	-0.0966224	0.018717
-3350	-0.0697732	0.0285929	-0.0964711	0.0187037
-3349	-0.0695089	0.0285865	-0.0963192	0.0186904
-3348	-0.0692437	0.02858	-0.0961666	0.018677
-3347	-0.0689775	0.0285734	-0.0960133	0.0186635
-3346	-0.0687103	0.0285667	-0.0958594	0.0186501
-3345	-0.0684421	0.02856	-0.0957047	0.0186366
-3344	-0.0681729	0.0285532	-0.0955495	0.018623
-3343	-0.0679027	0.0285463	-0.0953935	0.0186094
-3342	-0.0676315	0.0285394	-0.0952369	0.0185958
-3341	-0.0673593	0.0285324	-0.0950797	0.0185822
-3340	-0.0670861	0.0285254	-0.0949217	0.0185685
-3339	-0.066812	0.0285183	-0.0947631	0.0185547
-3338	-0.0665368	0.0285111	-0.0946039	0.018541
-3337	-0.0662606	0.0285039	-0.0944439	0.0185272
-3336	-0.0659835	0.0284966	-0.0942833	0.0185133
-3335	-0.0657053	0.0284892	-0.0941221	0.0184995
-3334	-0.0654262	0.0284818	-0.0939602	0.0184856
-3333	-0.065146	0.0284743	-0.0937976	0.0184717
-3332	-0.0648648	0.0284668	-0.0936343	0.0184577
-3331	-0.0645827	0.0284592	-0.0934704	0.0184437
-3330	-0.0642995	0.0284515	-0.0933058	0.0184297
-3329	-0.0640154	0.0284438	-0.0931406	0.0184156
-3328	-0.0637302	0.028436	-0.0929747	0.0184016
-3327	-0.0634441	0.0284282	-0.0928081	0.0183874
-3326	-0.063157	0.0284204	-0.0926409	0.0183733
-3325	-0.0628688	0.0284124	-0.092473	0.0183591
-3324	-0.0625797	0.0284045	-0.0923044	0.0183449
-3323	-0.0622896	0.0283964	-0.0921352	0.0183307
-3322	-0.0619984	0.0283884	-0.0919653	0.0183165
-3321	-0.0617063	0.0283802	-0.0917947	0.0183022
-3320	-0.0614132	0.0283721	-0.0916235	0.0182879
-3319	-0.0611191	0.0283638	-0.0914516	0.0182736
-3318	-0.060824	0.0283556	-0.0912791	0.0182592
-3317	-0.060528	0.0283472	-0.0911059	0.0182448
-3316	-0.0602309	0.0283389	-0.090932	0.0182304
-3315	-0.0599328	0.0283305	-0.0907574	0.018216
-3314	-0.0596338	0.028322	-0.0905822	0.0182016
-3313	-0.0593338	0.0283135	-0.0904063	0.0181871
-3312	-0.0590328	0.028305	-0.0902297	0.0181726
-3311	-0.0587308	0.0282964	-0.0900525	0.0181581
-3310	-0.0584278	0.0282877	-0.0898746	0.0181435
-3309	-0.0581239	0.0282791	-0.0896961	0.018129
-3308	-0.057819	0.0282704	-0.0895168	0.0181144
-3307	-0.0575131	0.0282616	-0.0893369	0.0180998
-3306	-0.0572062	0.0282528	-0.0891564	0.0180852
-3305	-0.0568984	0.028244	-0.0889751	0.0180705
-3304	-0.0565896	0.0282351	-0.0887932	0.0180558
-3303	-0.0562799	0.0282262	-0.0886106	0.0180411
-3302	-0.0559692	0.0282173	-0.0884274	0.0180264
-3301	-0.0556575	0.0282083	-0.0882435	0.0180117
-3300	-0.0553449	0.0281993	-0.0880589	0.017997
-3299	-0.0550313	0.0281902	-0.0878736	0.0179822
-3298	-0.0547168	0.0281811	-0.0876877	0.0179674
-3297	-0.0544013	0.028172	-0.0875011	0.0179526
-3296	-0.0540849	0.0281629	-0.0873138	0.0179378
-3295	-0.0537676	0.0281537	-0.0871259	0.0179229
-3294	-0.0534493	0.0281445	-0.0869373	0.0179081
-3293	-0.0531301	0.0281352	-0.086748	0.0178932
-3292	-0.05281	0.028126	-0.086558	0.0178783
-3291	-0.0524889	0.0281167	-0.0863674	0.0178634
-3290	-0.052167	0.0281073	-0.0861761	0.0178484
-3289	-0.0518441	0.028098	-0.0859841	0.0178335
-3288	-0.0515203	0.0280886	-0.0857915	0.0178185
-3287	-0.0511956	0.0280791	-0.0855982	0.0178036
-3286	-0.05087	0.0280697	-0.0854042	0.0177886
-3285	-0.0505435	0.0280602	-0.0852095	0.0177736
-3284	-0.0502161	0.0280507	-0.0850142	0.0177585
-3283	-0.0498878	0.0280412	-0.0848182	0.0177435
-3282	-0.0495586	0.0280317	-0.0846215	0.0177284
-3281	-0.0492286	0.0280221	-0.0844241	0.0177134
-3280	-0.0488977	0.0280125	-0.0842261	0.0176983
-3279	-0.0485659	0.0280029	-0.0840274	0.0176832
-3278	-0.0482333	0.0279932	-0.0838281	0.0176681
-3277	-0.0478998	0.0279836	-0.083628	0.017653
-3276	-0.0475654	0.0279739	-0.0834273	0.0176378
-3275	-0.0472302	0.0279642	-0.083226	0.0176227
-3274	-0.0468942	0.0279545	-0.0830239	0.0176075
-3273	-0.0465574	0.0279447	-0.0828212	0.0175924
-3272	-0.0462197	0.0279349	-0.0826178	0.0175772
-3271	-0.0458812	0.0279252	-0.0824138	0.017562
-3270	-0.0455419	0.0279154	-0.0822091	0.0175468
-3269	-0.0452018	0.0279056	-0.0820037	0.0175316
-3268	-0.0448609	0.0278957	-0.0817977	0.0175163
-3267	-0.0445192	0.0278859	-0.0815909	0.0175011
-3266	-0.0441767	0.027876	-0.0813836	0.0174859
-3265	-0.0438334	0.0278661	-0.0811755	0.0174706
-3264	-0.0434894	0.0278562	-0.0809668	0.0174553
-3263	-0.0431446	0.0278463	-0.0807575	0.0174401
-3262	-0.042799	0.0278364	-0.0805475	0.0174248
-3261	-0.0424527	0.0278264	-0.0803368	0.0174095
-3260	-0.0421056	0.0278165	-0.0801254	0.0173942
-3259	-0.0417579	0.0278065	-0.0799134	0.0173789
-3258	-0.0414094	0.0277966	-0.0797008	0.0173636
-3257	-0.0410601	0.0277866	-0.0794875	0.0173483
-3256	-0.0407102	0.0277766	-0.0792735	0.017333
-3255	-0.0403596	0.0277666	-0.0790589	0.0173177
-3254	-0.0400082	0.0277565	-0.0788437	0.0173023
-3253	-0.0396562	0.0277465	-0.0786278	0.017287
-3252	-0.0393035	0.0277365	-0.0784112	0.0172717
-3251	-0.0389502	0.0277264	-0.078194	0.0172563
-3250	-0.0385962	0.0277164	-0.0779762	0.017241
-3249	-0.0382415	0.0277063	-0.0777577	0.0172257
-3248	-0.0378862	0.0276962	-0.0775386	0.0172103
-3247	-0.0375303	0.0276862	-0.0773188	0.017195
-3246	-0.0371737	0.0276761	-0.0770984	0.0171796
-3245	-0.0368166	0.027666	-0.0768774	0.0171643
-3244	-0.0364588	0.0276559	-0.0766557	0.017149
-3243	-0.0361004	0.0276458	-0.0764334	0.0171336
-3242	-0.0357415	0.0276357	-0.0762105	0.0171183
-3241	-0.035382	0.0276256	-0.075987	0.0171029
-3240	-0.0350219	0.0276155	-0.0757628	0.0170876
-3239	-0.0346613	0.0276054	-0.0755381	0.0170723
-3238	-0.0343001	0.0275953	-0.0753127	0.017057
-3237	-0.0339384	0.0275851	-0.0750867	0.0170417
-3236	-0.0335761	0.027575	-0.0748601	0.0170263
-3235	-0.0332134	0.0275649	-0.0746328	0.017011
-3234	-0.0328501	0.0275548	-0.074405	0.0169958
-3233	-0.0324864	0.0275446	-0.0741766	0.0169805
-3232	-0.0321222	0.0275345	-0.0739476	0.0169652
-3231	-0.0317575	0.0275244	-0.073718	0.0169499
-3230	-0.0313923	0.0275142	-0.0734878	0.0169347
-3229	-0.0310267	0.0275041	-0.073257	0.0169194
-3228	-0.0306606	0.027494	-0.0730256	0.0169042
-3227	-0.0302942	0.0274839	-0.0727936	0.016889
-3226	-0.0299273	0.0274738	-0.0725611	0.0168738
-3225	-0.02956	0.0274636	-0.072328	0.0168586
-3224	-0.0291923	0.0274535	-0.0720943	0.0168434
-3223	-0.0288242	0.0274434	-0.0718601	0.0168282
-3222	-0.0284558	0.0274333	-0.0716253	0.0168131
-3221	-0.028087	0.0274232	-0.0713899	0.016798
-3220	-0.0277178	0.0274131	-0.071154	0.0167828
-3219	-0.0273483	0.027403	-0.0709176	0.0167678
-3218	-0.0269785	0.0273929	-0.0706806	0.0167527
-3217	-0.0266084	0.0273828	-0.0704431	0.0167376
-3216	-0.026238	0.0273727	-0.070205	0.0167226
-3215	-0.0258673	0.0273626	-0.0699664	0.0167076
-3214	-0.0254963	0.0273526	-0.0697273	0.0166926
-3213	-0.025125	0.0273425	-0.0694877	0.0166777
-3212	-0.0247535	0.0273324	-0.0692475	0.0166628
-3211	-0.0243818	0.0273224	-0.0690069	0.0166479
-3210	-0.0240098	0.0273123	-0.0687657	0.016633
-3209	-0.0236376	0.0273023	-0.0685241	0.0166182
-3208	-0.0232652	0.0272923	-0.0682819	0.0166033
-3207	-0.0228926	0.0272823	-0.0680393	0.0165886
-3206	-0.0225198	0.0272723	-0.0677962	0.0165738
-3205	-0.0221469	0.0272623	-0.0675526	0.0165591
-3204	-0.0217738	0.0272523	-0.0673086	0.0165444
-3203	-0.0214006	0.0272423	-0.067064	0.0165298
-3202	-0.0210272	0.0272323	-0.0668191	0.0165152
-3201	-0.0206537	0.0272223	-0.0665737	0.0165006
-3200	-0.0202801	0.0272124	-0.0663278	0.0164861
-3199	-0.0199064	0.0272025	-0.0660815	0.0164716
-3198	-0.0195327	0.0271925	-0.0658348	0.0164571
-3197	-0.0191588	0.0271826	-0.0655876	0.0164427
-3196	-0.018785	0.0271727	-0.0653401	0.0164283
-3195	-0.018411	0.0271628	-0.0650921	0.016414
-3194	-0.0180371	0.0271529	-0.0648437	0.0163997
-3193	-0.0176631	0.0271431	-0.0645949	0.0163855
-3192	-0.0172891	0.0271332	-0.0643458	0.0163713
-3191	-0.0169152	0.0271234	-0.0640962	0.0163572
-3190	-0.0165412	0.0271135	-0.0638463	0.0163431
-3189	-0.0161673	0.0271037	-0.063596	0.016329
-3188	-0.0157935	0.0270939	-0.0633454	0.0163151
-3187	-0.0154197	0.0270841	-0.0630944	0.0163011
-3186	-0.0150459	0.0270744	-0.062843	0.0162872
-3185	-0.0146723	0.0270646	-0.0625913	0.0162734
-3184	-0.0142988	0.0270549	-0.0623393	0.0162596
-3183	-0.0139253	0.0270451	-0.062087	0.0162459
-3182	-0.013552	0.0270354	-0.0618344	0.0162323
-3181	-0.0131789	0.0270257	-0.0615814	0.0162187
-3180	-0.0128058	0.0270161	-0.0613282	0.0162051
-3179	-0.012433	0.0270064	-0.0610746	0.0161917
-3178	-0.0120603	0.0269967	-0.0608208	0.0161782
-3177	-0.0116878	0.0269871	-0.0605668	0.0161649
-3176	-0.0113155	0.0269775	-0.0603124	0.0161516
-3175	-0.0109434	0.0269679	-0.0600578	0.0161384
-3174	-0.0105716	0.0269583	-0.059803	0.0161252
-3173	-0.0101999	0.0269488	-0.0595479	0.0161121
-3172	-0.00982856	0.0269392	-0.0592926	0.0160991
-3171	-0.00945745	0.0269297	-0.0590371	0.0160862
-3170	-0.00908662	0.0269202	-0.0587814	0.0160733
-3169	-0.00871607	0.0269107	-0.0585254	0.0160605
-3168	-0.00834583	0.0269012	-0.0582693	0.0160477
-3167	-0.00797589	0.0268918	-0.058013	0.0160351
-3166	-0.00760628	0.0268823	-0.0577566	0.0160225
-3165	-0.00723701	0.0268729	-0.0574999	0.01601
-3164	-0.00686809	0.0268635	-0.0572431	0.0159976
-3163	-0.00649952	0.0268542	-0.0569862	0.0159852
-3162	-0.00613133	0.0268448	-0.0567291	0.0159729
-3161	-0.00576352	0.0268355	-0.056472	0.0159607
-3160	-0.00539611	0.0268262	-0.0562147	0.0159486
-3159	-0.00502911	0.0268169	-0.0559573	0.0159366
-3158	-0.00466253	0.0268076	-0.0556998	0.0159246
-3157	-0.00429638	0.0267983	-0.0554422	0.0159128
-3156	-0.00393068	0.0267891	-0.0551845	0.015901
-3155	-0.00356543	0.0267799	-0.0549268	0.0158893
-3154	-0.00320065	0.0267707	-0.054669	0.0158777
-3153	-0.00283634	0.0267615	-0.0544112	0.0158661
-3152	-0.00247253	0.0267523	-0.0541534	0.0158547
-3151	-0.00210921	0.0267432	-0.0538955	0.0158434
-3150	-0.00174641	0.0267341	-0.0536376	0.0158321
-3149	-0.00138413	0.026725	-0.0533797	0.0158209
-3148	-0.00102238	0.0267159	-0.0531218	0.0158099
-3147	-0.000661183	0.0267069	-0.052864	0.0157989
-3146	-0.000300537	0.0266979	-0.0526061	0.015788
-3145	5.95414e-05	0.0266889	-0.0523483	0.0157772
-3144	0.000419043	0.0266799	-0.0520906	0.0157665
-3143	0.000777958	0.0266709	-0.0518329	0.0157559
-3142	0.00113627	0.026662	-0.0515753	0.0157453
-3141	0.00149398	0.0266531	-0.0513178	0.0157349
-3140	0.00185107	0.0266442	-0.0510603	0.0157246
-3139	0.00220753	0.0266353	-0.050803	0.0157144
-3138	0.00256336	0.0266265	-0.0505458	0.0157042
-3137	0.00291853	0.0266176	-0.0502887	0.0156942
-3136	0.00327305	0.0266088	-0.0500317	0.0156843
-3135	0.0036269	0.0266	-0.0497749	0.0156744
-3134	0.00398007	0.0265913	-0.0495182	0.0156647
-3133	0.00433255	0.0265825	-0.0492618	0.0156551
-3132	0.00468434	0.0265738	-0.0490054	0.0156455
-3131	0.00503542	0.0265651	-0.0487493	0.0156361
-3130	0.00538579	0.0265564	-0.0484934	0.0156268
-3129	0.00573544	0.0265478	-0.0482377	0.0156176
-3128	0.00608435	0.0265392	-0.0479822	0.0156084
-3127	0.00643252	0.0265306	-0.0477269	0.0155994
-3126	0.00677995	0.026522	-0.0474719	0.0155905
-3125	0.00712661	0.0265134	-0.0472172	0.0155817
-3124	0.00747252	0.0265049	-0.0469627	0.015573
-3123	0.00781764	0.0264963	-0.0467084	0.0155644
-3122	0.00816199	0.0264878	-0.0464545	0.0155558
-3121	0.00850554	0.0264794	-0.0462009	0.0155474
-3120	0.0088483	0.0264709	-0.0459475	0.0155392
-3119	0.00919025	0.0264625	-0.0456945	0.015531
-3118	0.00953139	0.0264541	-0.0454418	0.0155229
-3117	0.00987171	0.0264457	-0.0451895	0.0155149
-3116	0.0102112	0.0264373	-0.0449375	0.015507
-3115	0.0105499	0.026429	-0.0446858	0.0154992
-3114	0.0108877	0.0264207	-0.0444346	0.0154916
-3113	0.0112247	0.0264124	-0.0441837	0.015484
-3112	0.0115608	0.0264041	-0.0439332	0.0154766
-3111	0.011896	0.0263958	-0.0436831	0.0154692
-3110	0.0122304	0.0263876	-0.0434334	0.015462
-3109	0.0125639	0.0263794	-0.0431841	0.0154548
-3108	0.0128966	0.0263712	-0.0429353	0.0154478
-3107	0.0132283	0.026363	-0.0426869	0.0154409
-3106	0.0135592	0.0263548	-0.042439	0.015434
-3105	0.0138892	0.0263467	-0.0421915	0.0154273
-3104	0.0142182	0.0263386	-0.0419445	0.0154207
-3103	0.0145464	0.0263305	-0.041698	0.0154142
-3102	0.0148736	0.0263224	-0.0414519	0.0154078
-3101	0.0152	0.0263144	-0.0412064	0.0154015
-3100	0.0155254	0.0263064	-0.0409614	0.0153952
-3099	0.0158499	0.0262983	-0.0407169	0.0153891
-3098	0.0161734	0.0262903	-0.0404729	0.0153831
-3097	0.0164961	0.0262824	-0.0402295	0.0153772
-3096	0.0168177	0.0262744	-0.0399866	0.0153715
-3095	0.0171385	0.0262665	-0.0397443	0.0153658
-3094	0.0174583	0.0262586	-0.0395025	0.0153602
-3093	0.0177771	0.0262507	-0.0392614	0.0153547
-3092	0.0180951	0.0262428	-0.0390208	0.0153493
-3091	0.018412	0.0262349	-0.0387808	0.015344
-3090	0.018728	0.0262271	-0.0385414	0.0153388
-3089	0.019043	0.0262193	-0.0383026	0.0153337
-3088	0.0193571	0.0262115	-0.0380644	0.0153287
-3087	0.0196702	0.0262037	-0.0378269	0.0153238
-3086	0.0199823	0.0261959	-0.03759	0.015319
-3085	0.0202935	0.0261881	-0.0373537	0.0153143
-3084	0.0206037	0.0261804	-0.0371181	0.0153096
-3083	0.0209129	0.0261727	-0.0368831	0.0153051
-3082	0.0212211	0.026165	-0.0366488	0.0153007
-3081	0.0215284	0.0261573	-0.0364152	0.0152964
-3080	0.0218347	0.0261496	-0.0361823	0.0152921
-3079	0.02214	0.0261419	-0.0359501	0.015288
-3078	0.0224443	0.0261343	-0.0357185	0.0152839
-3077	0.0227477	0.0261267	-0.0354877	0.0152799
-3076	0.02305	0.0261191	-0.0352576	0.0152761
-3075	0.0233514	0.0261115	-0.0350282	0.0152723
-3074	0.0236518	0.0261039	-0.0347995	0.0152686
-3073	0.0239512	0.0260963	-0.0345716	0.0152649
-3072	0.0242496	0.0260887	-0.0343444	0.0152614
-3071	0.0245471	0.0260812	-0.0341179	0.015258
-3070	0.0248436	0.0260737	-0.0338922	0.0152546
-3069	0.025139	0.0260662	-0.0336672	0.0152513
-3068	0.0254336	0.0260586	-0.033443	0.0152481
-3067	0.0257271	0.0260511	-0.0332196	0.015245
-3066	0.0260196	0.0260437	-0.032997	0.015242
-3065	0.0263112	0.0260362	-0.0327751	0.015239
-3064	0.0266018	0.0260287	-0.032554	0.0152361
-3063	0.0268914	0.0260213	-0.0323338	0.0152333
-3062	0.0271801	0.0260138	-0.0321143	0.0152306
-3061	0.0274677	0.0260064	-0.0318956	0.015228
-3060	0.0277544	0.025999	-0.0316777	0.0152254
-3059	0.0280402	0.0259916	-0.0314606	0.0152229
-3058	0.028325	0.0259842	-0.0312444	0.0152205
-3057	0.0286088	0.0259768	-0.0310289	0.0152181
-3056	0.0288916	0.0259694	-0.0308143	0.0152158
-3055	0.0291735	0.025962	-0.0306005	0.0152136
-3054	0.0294545	0.0259547	-0.0303875	0.0152115
-3053	0.0297345	0.0259473	-0.0301754	0.0152094
-3052	0.0300135	0.02594	-0.0299641	0.0152074
-3051	0.0302916	0.0259326	-0.0297537	0.0152054
-3050	0.0305688	0.0259253	-0.0295441	0.0152035
-3049	0.030845	0.0259179	-0.0293353	0.0152017
-3048	0.0311203	0.0259106	-0.0291274	0.0151999
-3047	0.0313947	0.0259033	-0.0289203	0.0151982
-3046	0.0316681	0.025896	-0.0287141	0.0151966
-3045	0.0319407	0.0258887	-0.0285088	0.015195
-3044	0.0322123	0.0258813	-0.0283043	0.0151934
-3043	0.032483	0.025874	-0.0281007	0.015192
-3042	0.0327528	0.0258667	-0.0278979	0.0151905
-3041	0.0330217	0.0258594	-0.027696	0.0151892
-3040	0.0332897	0.0258522	-0.027495	0.0151879
-3039	0.0335568	0.0258449	-0.0272948	0.0151866
-3038	0.033823	0.0258376	-0.0270955	0.0151854
-3037	0.0340884	0.0258303	-0.0268971	0.0151842
-3036	0.0343528	0.025823	-0.0266995	0.0151831
-3035	0.0346164	0.0258157	-0.0265028	0.015182
-3034	0.0348792	0.0258084	-0.026307	0.015181
-3033	0.035141	0.0258012	-0.0261121	0.01518
-3032	0.0354021	0.0257939	-0.025918	0.0151791
-3031	0.0356622	0.0257866	-0.0257248	0.0151782
-3030	0.0359216	0.0257793	-0.0255324	0.0151773
-3029	0.0361801	0.025772	-0.0253409	0.0151765
-3028	0.0364378	0.0257648	-0.0251503	0.0151757
-3027	0.0366946	0.0257575	-0.0249606	0.015175
-3026	0.0369507	0.0257502	-0.0247717	0.0151742
-3025	0.0372059	0.0257429	-0.0245837	0.0151736
-3024	0.0374604	0.0257356	-0.0243966	0.0151729
-3023	0.0377141	0.0257283	-0.0242103	0.0151723
-3022	0.0379669	0.025721	-0.0240249	0.0151717
-3021	0.038219	0.0257137	-0.0238404	0.0151712
-3020	0.0384703	0.0257064	-0.0236567	0.0151707
-3019	0.0387209	0.0256991	-0.0234738	0.0151702
-3018	0.0389707	0.0256918	-0.0232918	0.0151697
-3017	0.0392198	0.0256845	-0.0231107	0.0151693
-3016	0.0394681	0.0256772	-0.0229304	0.0151689
-3015	0.0397157	0.0256699	-0.022751	0.0151685
-3014	0.0399625	0.0256626	-0.0225724	0.0151681
-3013	0.0402087	0.0256552	-0.0223946	0.0151678
-3012	0.0404541	0.0256479	-0.0222177	0.0151674
-3011	0.0406989	0.0256406	-0.0220416	0.0151671
-3010	0.0409429	0.0256332	-0.0218663	0.0151669
-3009	0.0411863	0.0256259	-0.0216919	0.0151666
-3008	0.0414289	0.0256185	-0.0215183	0.0151663
-3007	0.041671	0.0256111	-0.0213455	0.0151661
-3006	0.0419123	0.0256038	-0.0211735	0.0151659
-3005	0.042153	0.0255964	-0.0210023	0.0151657
-3004	0.0423931	0.025589	-0.0208319	0.0151655
-3003	0.0426325	0.0255816	-0.0206624	0.0151653
-3002	0.0428713	0.0255742	-0.0204936	0.0151651
-3001	0.0431095	0.0255668	-0.0203256	0.0151649
-3000	0.0433471	0.0255594	-0.0201584	0.0151648
-2999	0.0435841	0.025552	-0.019992	0.0151646
-2998	0.0438205	0.0255446	-0.0198263	0.0151645
-2997	0.0440563	0.0255371	-0.0196615	0.0151643
-2996	0.0442915	0.0255297	-0.0194974	0.0151642
-2995	0.0445262	0.0255222	-0.019334	0.0151641
-2994	0.0447603	0.0255148	-0.0191714	0.015164
-2993	0.0449939	0.0255073	-0.0190096	0.0151639
-2992	0.045227	0.0254998	-0.0188485	0.0151637
-2991	0.0454595	0.0254923	-0.0186881	0.0151636
-2990	0.0456915	0.0254848	-0.0185284	0.0151635
-2989	0.045923	0.0254773	-0.0183695	0.0151634
-2988	0.0461539	0.0254698	-0.0182113	0.0151633
-2987	0.0463844	0.0254623	-0.0180538	0.0151632
-2986	0.0466145	0.0254548	-0.017897	0.015163
-2985	0.046844	0.0254473	-0.0177409	0.0151629
-2984	0.0470731	0.0254397	-0.0175855	0.0151628
-2983	0.0473017	0.0254322	-0.0174308	0.0151627
-2982	0.0475299	0.0254246	-0.0172768	0.0151625
-2981	0.0477576	0.025417	-0.0171234	0.0151624
-2980	0.0479849	0.0254094	-0.0169707	0.0151623
-2979	0.0482118	0.0254019	-0.0168186	0.0151621
-2978	0.0484383	0.0253943	-0.0166672	0.015162
-2977	0.0486644	0.0253867	-0.0165164	0.0151618
-2976	0.0488901	0.025379	-0.0163663	0.0151616
-2975	0.0491154	0.0253714	-0.0162168	0.0151615
-2974	0.0493403	0.0253638	-0.0160678	0.0151613
-2973	0.0495649	0.0253562	-0.0159196	0.0151611
-2972	0.0497891	0.0253485	-0.0157719	0.0151609
-2971	0.050013	0.0253409	-0.0156248	0.0151607
-2970	0.0502366	0.0253332	-0.0154782	0.0151605
-2969	0.0504598	0.0253256	-0.0153323	0.0151602
-2968	0.0506827	0.0253179	-0.0151869	0.01516
-2967	0.0509052	0.0253102	-0.0150421	0.0151597
-2966	0.0511275	0.0253025	-0.0148979	0.0151595
-2965	0.0513495	0.0252948	-0.0147542	0.0151592
-2964	0.0515712	0.0252871	-0.014611	0.0151589
-2963	0.0517926	0.0252794	-0.0144684	0.0151586
-2962	0.0520138	0.0252717	-0.0143262	0.0151583
-2961	0.0522347	0.025264	-0.0141846	0.015158
-2960	0.0524554	0.0252563	-0.0140435	0.0151577
-2959	0.0526758	0.0252485	-0.0139029	0.0151573
-2958	0.052896	0.0252408	-0.0137628	0.015157
-2957	0.0531159	0.0252331	-0.0136231	0.0151566
-2956	0.0533357	0.0252253	-0.0134839	0.0151562
-2955	0.0535552	0.0252176	-0.0133452	0.0151558
-2954	0.0537745	0.0252098	-0.013207	0.0151554
-2953	0.0539936	0.0252021	-0.0130691	0.015155
-2952	0.0542126	0.0251943	-0.0129317	0.0151546
-2951	0.0544314	0.0251866	-0.0127948	0.0151542
-2950	0.05465	0.0251788	-0.0126583	0.0151537
-2949	0.0548684	0.025171	-0.0125221	0.0151533
-2948	0.0550867	0.0251633	-0.0123864	0.0151528
-2947	0.0553049	0.0251555	-0.0122511	0.0151523
-2946	0.0555229	0.0251477	-0.0121161	0.0151519
-2945	0.0557408	0.02514	-0.0119815	0.0151514
-2944	0.0559585	0.0251322	-0.0118473	0.0151508
-2943	0.0561762	0.0251244	-0.0117135	0.0151503
-2942	0.0563937	0.0251167	-0.01158	0.0151498
-2941	0.0566111	0.0251089	-0.0114468	0.0151493
-2940	0.0568285	0.0251011	-0.011314	0.0151487
-2939	0.0570457	0.0250934	-0.0111815	0.0151482
-2938	0.0572629	0.0250856	-0.0110493	0.0151476
-2937	0.05748	0.0250778	-0.0109175	0.0151471
-2936	0.057697	0.0250701	-0.0107859	0.0151465
-2935	0.057914	0.0250623	-0.0106546	0.0151459
-2934	0.0581309	0.0250546	-0.0105236	0.0151453
-2933	0.0583478	0.0250468	-0.0103929	0.0151447
-2932	0.0585646	0.0250391	-0.0102625	0.0151441
-2931	0.0587814	0.0250313	-0.0101323	0.0151435
-2930	0.0589981	0.0250236	-0.0100023	0.0151429
-2929	0.0592148	0.0250159	-0.00987265	0.0151423
-2928	0.0594315	0.0250081	-0.00974319	0.0151417
-2927	0.0596482	0.0250004	-0.00961396	0.0151411
-2926	0.0598649	0.0249927	-0.00948495	0.0151405
-2925	0.0600816	0.024985	-0.00935616	0.0151399
-2924	0.0602983	0.0249773	-0.00922757	0.0151392
-2923	0.060515	0.0249696	-0.00909918	0.0151386
-2922	0.0607317	0.0249619	-0.00897098	0.015138
-2921	0.0609484	0.0249543	-0.00884296	0.0151374
-2920	0.0611652	0.0249466	-0.00871511	0.0151368
-2919	0.061382	0.024939	-0.00858744	0.0151362
-2918	0.0615988	0.0249313	-0.00845992	0.0151356
-2917	0.0618156	0.0249237	-0.00833256	0.015135
-2916	0.0620325	0.0249161	-0.00820535	0.0151344
-2915	0.0622494	0.0249085	-0.00807827	0.0151338
-2914	0.0624664	0.0249009	-0.00795133	0.0151332
-2913	0.0626835	0.0248933	-0.00782452	0.0151327
-2912	0.0629005	0.0248858	-0.00769782	0.0151321
-2911	0.0631177	0.0248782	-0.00757124	0.0151316
-2910	0.0633349	0.0248707	-0.00744477	0.015131
-2909	0.0635522	0.0248632	-0.00731839	0.0151305
-2908	0.0637695	0.0248557	-0.00719211	0.01513
-2907	0.063987	0.0248482	-0.00706592	0.0151295
-2906	0.0642045	0.0248407	-0.00693981	0.015129
-2905	0.064422	0.0248332	-0.00681377	0.0151285
-2904	0.0646397	0.0248258	-0.00668781	0.0151281
-2903	0.0648575	0.0248184	-0.00656191	0.0151276
-2902	0.0650753	0.024811	-0.00643607	0.0151272
-2901	0.0652932	0.0248036	-0.00631028	0.0151268
-2900	0.0655112	0.0247962	-0.00618454	0.0151264
-2899	0.0657293	0.0247889	-0.00605884	0.0151261
-2898	0.0659475	0.0247815	-0.00593318	0.0151257
-2897	0.0661659	0.0247742	-0.00580755	0.0151254
-2896	0.0663843	0.0247669	-0.00568195	0.0151251
-2895	0.0666028	0.0247597	-0.00555637	0.0151248
-2894	0.0668214	0.0247524	-0.00543081	0.0151246
-2893	0.0670401	0.0247452	-0.00530526	0.0151244
-2892	0.0672589	0.024738	-0.00517972	0.0151242
-2891	0.0674778	0.0247308	-0.00505418	0.015124
-2890	0.0676969	0.0247237	-0.00492865	0.0151239
-2889	0.067916	0.0247165	-0.00480311	0.0151238
-2888	0.0681353	0.0247094	-0.00467756	0.0151237
-2887	0.0683546	0.0247023	-0.004552	0.0151237
-2886	0.0685741	0.0246953	-0.00442643	0.0151236
-2885	0.0687937	0.0246882	-0.00430083	0.0151237
-2884	0.0690134	0.0246812	-0.00417521	0.0151237
-2883	0.0692332	0.0246742	-0.00404957	0.0151238
-2882	0.0694531	0.0246672	-0.0039239	0.015124
-2881	0.0696731	0.0246603	-0.0037982	0.0151241
-2880	0.0698932	0.0246534	-0.00367246	0.0151243
-2879	0.0701135	0.0246465	-0.00354668	0.0151246
-2878	0.0703338	0.0246396	-0.00342086	0.0151249
-2877	0.0705543	0.0246328	-0.003295	0.0151252
-2876	0.0707749	0.024626	-0.00316909	0.0151256
-2875	0.0709955	0.0246192	-0.00304314	0.015126
-2874	0.0712163	0.0246124	-0.00291714	0.0151264
-2873	0.0714372	0.0246057	-0.00279108	0.0151269
-2872	0.0716582	0.024599	-0.00266497	0.0151275
-2871	0.0718793	0.0245923	-0.0025388	0.0151281
-2870	0.0721005	0.0245857	-0.00241258	0.0151287
-2869	0.0723218	0.0245791	-0.00228629	0.0151294
-2868	0.0725432	0.0245725	-0.00215995	0.0151301
-2867	0.0727647	0.0245659	-0.00203354	0.0151309
-2866	0.0729862	0.0245594	-0.00190708	0.0151317
-2865	0.0732079	0.0245529	-0.00178054	0.0151326
-2864	0.0734297	0.0245464	-0.00165395	0.0151335
-2863	0.0736515	0.0245399	-0.00152729	0.0151345
-2862	0.0738735	0.0245335	-0.00140056	0.0151356
-2861	0.0740955	0.0245271	-0.00127377	0.0151366
-2860	0.0743176	0.0245208	-0.00114691	0.0151378
-2859	0.0745398	0.0245144	-0.00101998	0.015139
-2858	0.074762	0.0245081	-0.000892984	0.0151402
-2857	0.0749843	0.0245019	-0.000765923	0.0151416
-2856	0.0752067	0.0244956	-0.000638795	0.0151429
-2855	0.0754292	0.0244894	-0.000511601	0.0151443
-2854	0.0756517	0.0244832	-0.00038434	0.0151458
-2853	0.0758743	0.024477	-0.000257014	0.0151474
-2852	0.0760969	0.0244709	-0.000129623	0.0151489
-2851	0.0763196	0.0244648	-2.16849e-06	0.0151506
-2850	0.0765424	0.0244587	0.00012535	0.0151523
-2849	0.0767652	0.0244527	0.00025293	0.0151541
-2848	0.076988	0.0244467	0.000380571	0.0151559
-2847	0.0772109	0.0244407	0.000508272	0.0151578
-2846	0.0774338	0.0244347	0.000636031	0.0151598
-2845	0.0776567	0.0244288	0.000763848	0.0151618
-2844	0.0778797	0.0244229	0.000891719	0.0151638
-2843	0.0781027	0.024417	0.00101964	0.015166
-2842	0.0783257	0.0244112	0.00114762	0.0151682
-2841	0.0785488	0.0244054	0.00127565	0.0151704
-2840	0.0787718	0.0243996	0.00140372	0.0151728
-2839	0.0789949	0.0243938	0.00153184	0.0151751
-2838	0.0792179	0.0243881	0.00166	0.0151776
-2837	0.079441	0.0243824	0.00178821	0.0151801
-2836	0.079664	0.0243767	0.00191645	0.0151827
-2835	0.0798871	0.024371	0.00204473	0.0151853
-2834	0.0801101	0.0243654	0.00217304	0.015188
-2833	0.0803331	0.0243598	0.00230138	0.0151908
-2832	0.0805561	0.0243542	0.00242975	0.0151936
-2831	0.0807791	0.0243487	0.00255815	0.0151965
-2830	0.081002	0.0243432	0.00268656	0.0151994
-2829	0.0812249	0.0243377	0.002815	0.0152024
-2828	0.0814478	0.0243322	0.00294345	0.0152055
-2827	0.0816706	0.0243267	0.00307191	0.0152086
-2826	0.0818934	0.0243213	0.00320038	0.0152118
-2825	0.0821161	0.0243159	0.00332885	0.0152151
-2824	0.0823387	0.0243105	0.00345733	0.0152184
-2823	0.0825613	0.0243052	0.0035858	0.0152218
-2822	0.0827838	0.0242999	0.00371427	0.0152253
-2821	0.0830062	0.0242946	0.00384273	0.0152288
-2820	0.0832286	0.0242893	0.00397118	0.0152323
-2819	0.0834508	0.024284	0.0040996	0.015236
-2818	0.083673	0.0242788	0.00422801	0.0152397
-2817	0.0838951	0.0242736	0.00435639	0.0152434
-2816	0.0841171	0.0242684	0.00448474	0.0152472
-2815	0.084339	0.0242632	0.00461305	0.0152511
-2814	0.0845607	0.0242581	0.00474133	0.015255
-2813	0.0847824	0.0242529	0.00486956	0.015259
-2812	0.0850039	0.0242478	0.00499775	0.0152631
-2811	0.0852253	0.0242427	0.00512588	0.0152672
-2810	0.0854466	0.0242377	0.00525396	0.0152713
-2809	0.0856677	0.0242326	0.00538198	0.0152756
-2808	0.0858887	0.0242276	0.00550993	0.0152798
-2807	0.0861096	0.0242225	0.00563781	0.0152842
-2806	0.0863303	0.0242175	0.00576561	0.0152886
-2805	0.0865508	0.0242126	0.00589334	0.015293
-2804	0.0867712	0.0242076	0.00602098	0.0152975
-2803	0.0869914	0.0242026	0.00614853	0.015302
-2802	0.0872115	0.0241977	0.00627599	0.0153066
-2801	0.0874313	0.0241928	0.00640335	0.0153113
-2800	0.087651	0.0241879	0.0065306	0.015316
-2799	0.0878705	0.024183	0.00665775	0.0153207
-2798	0.0880898	0.0241781	0.00678478	0.0153255
-2797	0.0883089	0.0241733	0.00691169	0.0153304
-2796	0.0885279	0.0241684	0.00703847	0.0153353
-2795	0.0887466	0.0241636	0.00716513	0.0153402
-2794	0.0889651	0.0241588	0.00729165	0.0153452
-2793	0.0891833	0.0241539	0.00741803	0.0153503
-2792	0.0894014	0.0241491	0.00754427	0.0153554
-2791	0.0896192	0.0241444	0.00767035	0.0153605
-2790	0.0898368	0.0241396	0.00779628	0.0153657
-2789	0.0900542	0.0241348	0.00792205	0.0153709
-2788	0.0902713	0.02413	0.00804766	0.0153761
-2787	0.0904882	0.0241253	0.00817309	0.0153814
-2786	0.0907049	0.0241205	0.00829834	0.0153868
-2785	0.0909212	0.0241158	0.00842342	0.0153922
-2784	0.0911374	0.0241111	0.00854831	0.0153976
-2783	0.0913532	0.0241064	0.008673	0.015403
-2782	0.0915688	0.0241017	0.0087975	0.0154085
-2781	0.0917842	0.024097	0.0089218	0.0154141
-2780	0.0919992	0.0240923	0.00904588	0.0154196
-2779	0.092214	0.0240876	0.00916976	0.0154252
-2778	0.0924285	0.0240829	0.00929342	0.0154308
-2777	0.0926427	0.0240782	0.00941685	0.0154365
-2776	0.0928566	0.0240735	0.00954006	0.0154422
-2775	0.0930702	0.0240688	0.00966303	0.0154479
-2774	0.0932835	0.0240642	0.00978576	0.0154537
-2773	0.0934965	0.0240595	0.00990825	0.0154595
-2772	0.0937092	0.0240548	0.0100305	0.0154653
-2771	0.0939216	0.0240502	0.0101525	0.0154711
-2770	0.0941337	0.0240455	0.0102742	0.015477
-2769	0.0943455	0.0240408	0.0103957	0.0154828
-2768	0.0945569	0.0240362	0.0105169	0.0154888
-2767	0.094768	0.0240315	0.0106378	0.0154947
-2766	0.0949788	0.0240268	0.0107584	0.0155006
-2765	0.0951892	0.0240222	0.0108788	0.0155066
-2764	0.0953994	0.0240175	0.0109989	0.0155126
-2763	0.0956091	0.0240129	0.0111187	0.0155186
-2762	0.0958186	0.0240082	0.0112382	0.0155246
-2761	0.0960277	0.0240035	0.0113573	0.0155307
-2760	0.0962364	0.0239989	0.0114762	0.0155368
-2759	0.0964448	0.0239942	0.0115948	0.0155428
-2758	0.0966528	0.0239895	0.011713	0.0155489
-2757	0.0968605	0.0239848	0.011831	0.015555
-2756	0.0970678	0.0239801	0.0119486	0.0155612
-2755	0.0972748	0.0239755	0.0120659	0.0155673
-2754	0.0974814	0.0239708	0.0121828	0.0155734
-2753	0.0976876	0.0239661	0.0122994	0.0155796
-2752	0.0978935	0.0239614	0.0124157	0.0155857
-2751	0.098099	0.0239567	0.0125316	0.0155919
-2750	0.0983041	0.023952	0.0126472	0.0155981
-2749	0.0985088	0.0239472	0.0127624	0.0156043
-2748	0.0987132	0.0239425	0.0128773	0.0156104
-2747	0.0989172	0.0239378	0.0129918	0.0156166
-2746	0.0991208	0.0239331	0.0131059	0.0156228
-2745	0.099324	0.0239283	0.0132197	0.015629
-2744	0.0995269	0.0239236	0.0133331	0.0156352
-2743	0.0997293	0.0239188	0.0134462	0.0156414
-2742	0.0999314	0.023914	0.0135588	0.0156476
-2741	0.100133	0.0239093	0.0136711	0.0156538
-2740	0.100334	0.0239045	0.013783	0.01566
-2739	0.100535	0.0238997	0.0138945	0.0156662
-2738	0.100736	0.0238949	0.0140056	0.0156724
-2737	0.100936	0.0238901	0.0141163	0.0156786
-2736	0.101136	0.0238853	0.0142266	0.0156848
-2735	0.101335	0.0238805	0.0143366	0.015691
-2734	0.101534	0.0238756	0.0144461	0.0156972
-2733	0.101732	0.0238708	0.0145552	0.0157034
-2732	0.10193	0.0238659	0.0146639	0.0157095
-2731	0.102128	0.0238611	0.0147722	0.0157157
-2730	0.102326	0.0238562	0.0148801	0.0157218
-2729	0.102522	0.0238513	0.0149876	0.015728
-2728	0.102719	0.0238464	0.0150947	0.0157341
-2727	0.102915	0.0238415	0.0152013	0.0157403
-2726	0.103111	0.0238366	0.0153075	0.0157464
-2725	0.103306	0.0238317	0.0154134	0.0157525
-2724	0.103501	0.0238267	0.0155187	0.0157586
-2723	0.103696	0.0238218	0.0156237	0.0157647
-2722	0.10389	0.0238169	0.0157282	0.0157707
-2721	0.104084	0.0238119	0.0158324	0.0157768
-2720	0.104277	0.0238069	0.015936	0.0157828
-2719	0.10447	0.0238019	0.0160393	0.0157889
-2718	0.104663	0.0237969	0.0161421	0.0157949
-2717	0.104855	0.0237919	0.0162445	0.0158009
-2716	0.105047	0.0237869	0.0163465	0.0158069
-2715	0.105238	0.0237819	0.016448	0.0158129
-2714	0.105429	0.0237768	0.0165491	0.0158188
-2713	0.10562	0.0237718	0.0166498	0.0158248
-2712	0.10581	0.0237667	0.01675	0.0158307
-2711	0.106	0.0237617	0.0168498	0.0158366
-2710	0.106189	0.0237566	0.0169491	0.0158425
-2709	0.106378	0.0237515	0.0170481	0.0158484
-2708	0.106567	0.0237464	0.0171466	0.0158542
-2707	0.106755	0.0237413	0.0172446	0.0158601
-2706	0.106943	0.0237362	0.0173422	0.0158659
-2705	0.10713	0.023731	0.0174394	0.0158717
-2704	0.107318	0.0237259	0.0175362	0.0158775
-2703	0.107504	0.0237208	0.0176325	0.0158832
-2702	0.107691	0.0237156	0.0177284	0.015889
-2701	0.107877	0.0237104	0.0178239	0.0158947
-2700	0.108063	0.0237053	0.0179189	0.0159004
-2699	0.108248	0.0237001	0.0180135	0.0159061
-2698	0.108433	0.0236949	0.0181077	0.0159118
-2697	0.108617	0.0236897	0.0182014	0.0159174
-2696	0.108802	0.0236845	0.0182948	0.0159231
-2695	0.108985	0.0236793	0.0183877	0.0159287
-2694	0.109169	0.023674	0.0184801	0.0159343
-2693	0.109352	0.0236688	0.0185722	0.0159398
-2692	0.109535	0.0236636	0.0186639	0.0159454
-2691	0.109717	0.0236583	0.0187551	0.0159509
-2690	0.1099	0.0236531	0.0188459	0.0159564
-2689	0.110081	0.0236478	0.0189363	0.0159619
-2688	0.110263	0.0236425	0.0190263	0.0159674
-2687	0.110444	0.0236373	0.0191159	0.0159728
-2686	0.110625	0.023632	0.0192051	0.0159782
-2685	0.110805	0.0236267	0.0192939	0.0159836
-2684	0.110985	0.0236214	0.0193823	0.015989
-2683	0.111165	0.0236161	0.0194703	0.0159944
-2682	0.111345	0.0236109	0.0195579	0.0159997
-2681	0.111524	0.0236056	0.0196451	0.0160051
-2680	0.111703	0.0236003	0.019732	0.0160104
-2679	0.111881	0.0235949	0.0198184	0.0160157
-2678	0.112059	0.0235896	0.0199045	0.0160209
-2677	0.112237	0.0235843	0.0199902	0.0160262
-2676	0.112415	0.023579	0.0200755	0.0160314
-2675	0.112593	0.0235737	0.0201605	0.0160366
-2674	0.11277	0.0235684	0.0202451	0.0160418
-2673	0.112946	0.0235631	0.0203293	0.0160469
-2672	0.113123	0.0235578	0.0204132	0.0160521
-2671	0.113299	0.0235525	0.0204968	0.0160572
-2670	0.113475	0.0235471	0.02058	0.0160623
-2669	0.113651	0.0235418	0.0206628	0.0160674
-2668	0.113826	0.0235365	0.0207453	0.0160725
-2667	0.114001	0.0235312	0.0208275	0.0160775
-2666	0.114176	0.0235259	0.0209094	0.0160825
-2665	0.114351	0.0235206	0.0209909	0.0160875
-2664	0.114526	0.0235153	0.0210721	0.0160925
-2663	0.1147	0.02351	0.0211531	0.0160975
-2662	0.114874	0.0235047	0.0212337	0.0161025
-2661	0.115047	0.0234994	0.021314	0.0161074
-2660	0.115221	0.0234941	0.021394	0.0161123
-2659	0.115394	0.0234888	0.0214737	0.0161172
-2658	0.115567	0.0234836	0.0215531	0.0161221
-2657	0.11574	0.0234783	0.0216323	0.016127
-2656	0.115913	0.023473	0.0217111	0.0161318
-2655	0.116085	0.0234678	0.0217897	0.0161367
-2654	0.116257	0.0234625	0.0218681	0.0161415
-2653	0.116429	0.0234573	0.0219462	0.0161463
-2652	0.116601	0.0234521	0.022024	0.0161511
-2651	0.116772	0.0234468	0.0221016	0.0161558
-2650	0.116944	0.0234416	0.022179	0.0161606
-2649	0.117115	0.0234364	0.0222561	0.0161653
-2648	0.117286	0.0234312	0.022333	0.01617
-2647	0.117457	0.0234261	0.0224097	0.0161747
-2646	0.117628	0.0234209	0.0224862	0.0161794
-2645	0.117798	0.0234158	0.0225625	0.0161841
-2644	0.117969	0.0234106	0.0226386	0.0161888
-2643	0.118139	0.0234055	0.0227145	0.0161934
-2642	0.118309	0.0234004	0.0227902	0.016198
-2641	0.118479	0.0233953	0.0228657	0.0162027
-2640	0.118649	0.0233902	0.0229411	0.0162073
-2639	0.118818	0.0233851	0.0230163	0.0162118
-2638	0.118988	0.0233801	0.0230913	0.0162164
-2637	0.119157	0.023375	0.0231662	0.016221
-2636	0.119327	0.02337	0.023241	0.0162255
-2635	0.119496	0.023365	0.0233156	0.0162301
-2634	0.119665	0.02336	0.0233901	0.0162346
-2633	0.119834	0.023355	0.0234645	0.0162391
-2632	0.120003	0.0233501	0.0235388	0.0162436
-2631	0.120171	0.0233452	0.0236129	0.0162481
-2630	0.12034	0.0233403	0.023687	0.0162525
-2629	0.120509	0.0233354	0.023761	0.016257
-2628	0.120677	0.0233305	0.0238349	0.0162614
-2627	0.120845	0.0233256	0.0239087	0.0162658
-2626	0.121014	0.0233208	0.0239825	0.0162703
-2625	0.121182	0.023316	0.0240562	0.0162747
-2624	0.12135	0.0233112	0.0241299	0.0162791
-2623	0.121518	0.0233065	0.0242035	0.0162835
-2622	0.121686	0.0233017	0.0242771	0.0162878
-2621	0.121854	0.023297	0.0243507	0.0162922
-2620	0.122022	0.0232923	0.0244242	0.0162965
-2619	0.12219	0.0232877	0.0244978	0.0163009
-2618	0.122358	0.023283	0.0245713	0.0163052
-2617	0.122526	0.0232784	0.0246449	0.0163095
-2616	0.122693	0.0232738	0.0247184	0.0163138
-2615	0.122861	0.0232693	0.024792	0.0163181
-2614	0.123029	0.0232647	0.0248657	0.0163224
-2613	0.123197	0.0232602	0.0249393	0.0163267
-2612	0.123364	0.0232557	0.025013	0.0163309
-2611	0.123532	0.0232513	0.0250868	0.0163352
-2610	0.123699	0.0232469	0.0251607	0.0163394
-2609	0.123867	0.0232425	0.0252346	0.0163437
-2608	0.124035	0.0232381	0.0253086	0.0163479
-2607	0.124202	0.0232338	0.0253826	0.0163521
-2606	0.12437	0.0232294	0.0254568	0.0163563
-2605	0.124538	0.0232252	0.0255311	0.0163605
-2604	0.124705	0.0232209	0.0256055	0.0163647
-2603	0.124873	0.0232167	0.02568	0.0163688
-2602	0.125041	0.0232125	0.0257547	0.016373
-2601	0.125208	0.0232084	0.0258295	0.0163771
-2600	0.125376	0.0232042	0.0259045	0.0163813
-2599	0.125544	0.0232002	0.0259796	0.0163854
-2598	0.125712	0.0231961	0.0260548	0.0163895
-2597	0.12588	0.0231921	0.0261303	0.0163937
-2596	0.126047	0.0231881	0.0262059	0.0163978
-2595	0.126215	0.0231841	0.0262817	0.0164019
-2594	0.126383	0.0231802	0.0263577	0.0164059
-2593	0.126551	0.0231763	0.0264339	0.01641
-2592	0.126719	0.0231724	0.0265103	0.0164141
-2591	0.126887	0.0231686	0.026587	0.0164181
-2590	0.127056	0.0231648	0.0266639	0.0164222
-2589	0.127224	0.0231611	0.026741	0.0164262
-2588	0.127392	0.0231574	0.0268184	0.0164303
-2587	0.127561	0.0231537	0.026896	0.0164343
-2586	0.127729	0.02315	0.0269738	0.0164383
-2585	0.127898	0.0231464	0.027052	0.0164423
-2584	0.128066	0.0231428	0.0271304	0.0164463
-2583	0.128235	0.0231393	0.0272091	0.0164503
-2582	0.128404	0.0231358	0.0272881	0.0164543
-2581	0.128572	0.0231323	0.0273674	0.0164582
-2580	0.128741	0.0231289	0.027447	0.0164622
-2579	0.12891	0.0231255	0.027527	0.0164661
-2578	0.129079	0.0231221	0.0276072	0.0164701
-2577	0.129249	0.0231188	0.0276878	0.016474
-2576	0.129418	0.0231155	0.0277687	0.0164779
-2575	0.129587	0.0231122	0.02785	0.0164819
-2574	0.129757	0.023109	0.0279316	0.0164858
-2573	0.129926	0.0231059	0.0280135	0.0164897
-2572	0.130096	0.0231027	0.0280959	0.0164936
-2571	0.130266	0.0230996	0.0281786	0.0164975
-2570	0.130436	0.0230966	0.0282617	0.0165013
-2569	0.130606	0.0230935	0.0283452	0.0165052
-2568	0.130776	0.0230905	0.0284291	0.0165091
-2567	0.130946	0.0230876	0.0285133	0.0165129
-2566	0.131116	0.0230847	0.028598	0.0165168
-2565	0.131287	0.0230818	0.0286831	0.0165206
-2564	0.131457	0.023079	0.0287686	0.0165244
-2563	0.131628	0.0230762	0.0288546	0.0165283
-2562	0.131799	0.0230734	0.028941	0.0165321
-2561	0.131969	0.0230707	0.0290278	0.0165359
-2560	0.13214	0.023068	0.0291151	0.0165397
-2559	0.132312	0.0230653	0.0292028	0.0165435
-2558	0.132483	0.0230627	0.029291	0.0165473
-2557	0.132654	0.0230601	0.0293796	0.016551
-2556	0.132826	0.0230576	0.0294688	0.0165548
-2555	0.132997	0.0230551	0.0295584	0.0165586
-2554	0.133169	0.0230527	0.0296484	0.0165624
-2553	0.133341	0.0230502	0.029739	0.0165661
-2552	0.133513	0.0230478	0.0298301	0.0165699
-2551	0.133685	0.0230455	0.0299216	0.0165736
-2550	0.133857	0.0230432	0.0300137	0.0165774
-2549	0.13403	0.0230409	0.0301063	0.0165811
-2548	0.134202	0.0230387	0.0301994	0.0165848
-2547	0.134375	0.0230365	0.030293	0.0165885
-2546	0.134548	0.0230343	0.0303871	0.0165923
-2545	0.134721	0.0230322	0.0304818	0.016596
-2544	0.134894	0.0230301	0.030577	0.0165997
-2543	0.135067	0.0230281	0.0306727	0.0166034
-2542	0.13524	0.0230261	0.030769	0.0166071
-2541	0.135414	0.0230241	0.0308658	0.0166108
-2540	0.135587	0.0230222	0.0309632	0.0166145
-2539	0.135761	0.0230203	0.0310611	0.0166182
-2538	0.135935	0.0230184	0.0311596	0.0166219
-2537	0.136108	0.0230166	0.0312587	0.0166256
-2536	0.136283	0.0230148	0.0313583	0.0166293
-2535	0.136457	0.023013	0.0314585	0.016633
-2534	0.136631	0.0230113	0.0315593	0.0166367
-2533	0.136805	0.0230096	0.0316606	0.0166403
-2532	0.13698	0.023008	0.0317626	0.016644
-2531	0.137155	0.0230064	0.0318651	0.0166477
-2530	0.13733	0.0230048	0.0319682	0.0166514
-2529	0.137504	0.0230033	0.0320719	0.0166551
-2528	0.137679	0.0230018	0.0321762	0.0166587
-2527	0.137855	0.0230003	0.0322811	0.0166624
-2526	0.13803	0.0229989	0.0323866	0.0166661
-2525	0.138205	0.0229975	0.0324927	0.0166698
-2524	0.138381	0.0229961	0.0325994	0.0166735
-2523	0.138557	0.0229948	0.0327067	0.0166772
-2522	0.138732	0.0229935	0.0328146	0.0166809
-2521	0.138908	0.0229923	0.0329231	0.0166846
-2520	0.139084	0.0229911	0.0330323	0.0166883
-2519	0.13926	0.0229899	0.033142	0.016692
-2518	0.139436	0.0229888	0.0332524	0.0166957
-2517	0.139613	0.0229876	0.0333634	0.0166994
-2516	0.139789	0.0229866	0.033475	0.0167031
-2515	0.139966	0.0229855	0.0335872	0.0167068
-2514	0.140142	0.0229845	0.0337001	0.0167106
-2513	0.140319	0.0229835	0.0338136	0.0167143
-2512	0.140496	0.0229826	0.0339277	0.0167181
-2511	0.140673	0.0229817	0.0340424	0.0167218
-2510	0.14085	0.0229808	0.0341578	0.0167256
-2509	0.141027	0.02298	0.0342738	0.0167293
-2508	0.141204	0.0229792	0.0343904	0.0167331
-2507	0.141382	0.0229784	0.0345076	0.0167369
-2506	0.141559	0.0229777	0.0346255	0.0167407
-2505	0.141737	0.022977	0.034744	0.0167445
-2504	0.141914	0.0229763	0.0348631	0.0167483
-2503	0.142092	0.0229757	0.0349828	0.0167522
-2502	0.14227	0.0229751	0.0351032	0.016756
-2501	0.142447	0.0229745	0.0352242	0.0167598
-2500	0.142625	0.022974	0.0353459	0.0167637
-2499	0.142803	0.0229735	0.0354681	0.0167676
-2498	0.142981	0.022973	0.035591	0.0167715
-2497	0.14316	0.0229725	0.0357145	0.0167754
-2496	0.143338	0.0229721	0.0358387	0.0167793
-2495	0.143516	0.0229718	0.0359635	0.0167833
-2494	0.143694	0.0229714	0.0360888	0.0167872
-2493	0.143873	0.0229711	0.0362149	0.0167912
-2492	0.144051	0.0229708	0.0363415	0.0167952
-2491	0.14423	0.0229706	0.0364687	0.0167992
-2490	0.144408	0.0229704	0.0365966	0.0168032
-2489	0.144587	0.0229702	0.0367251	0.0168073
-2488	0.144766	0.02297	0.0368542	0.0168114
-2487	0.144944	0.0229699	0.0369839	0.0168155
-2486	0.145123	0.0229698	0.0371142	0.0168196
-2485	0.145302	0.0229698	0.0372451	0.0168237
-2484	0.145481	0.0229697	0.0373767	0.0168279
-2483	0.14566	0.0229697	0.0375088	0.016832
-2482	0.145839	0.0229698	0.0376415	0.0168362
-2481	0.146018	0.0229698	0.0377749	0.0168405
-2480	0.146197	0.0229699	0.0379088	0.0168447
-2479	0.146376	0.0229701	0.0380433	0.016849
-2478	0.146555	0.0229702	0.0381784	0.0168533
-2477	0.146734	0.0229704	0.0383141	0.0168576
-2476	0.146913	0.0229706	0.0384504	0.016862
-2475	0.147092	0.0229709	0.0385873	0.0168664
-2474	0.147271	0.0229712	0.0387248	0.0168708
-2473	0.147451	0.0229715	0.0388628	0.0168752
-2472	0.14763	0.0229718	0.0390014	0.0168797
-2471	0.147809	0.0229722	0.0391406	0.0168842
-2470	0.147988	0.0229726	0.0392803	0.0168888
-2469	0.148167	0.022973	0.0394206	0.0168933
-2468	0.148347	0.0229735	0.0395614	0.0168979
-2467	0.148526	0.022974	0.0397028	0.0169026
-2466	0.148705	0.0229745	0.0398448	0.0169072
-2465	0.148884	0.022975	0.0399873	0.0169119
-2464	0.149063	0.0229756	0.0401304	0.0169167
-2463	0.149242	0.0229762	0.0402739	0.0169215
-2462	0.149422	0.0229768	0.0404181	0.0169263
-2461	0.149601	0.0229775	0.0405627	0.0169311
-2460	0.14978	0.0229782	0.0407079	0.016936
-2459	0.149959	0.0229789	0.0408536	0.0169409
-2458	0.150138	0.0229797	0.0409998	0.0169459
-2457	0.150317	0.0229805	0.0411466	0.0169509
-2456	0.150496	0.0229813	0.0412938	0.0169559
-2455	0.150675	0.0229821	0.0414415	0.016961
-2454	0.150854	0.022983	0.0415898	0.0169662
-2453	0.151033	0.0229839	0.0417385	0.0169713
-2452	0.151212	0.0229848	0.0418878	0.0169765
-2451	0.15139	0.0229857	0.0420375	0.0169818
-2450	0.151569	0.0229867	0.0421877	0.0169871
-2449	0.151748	0.0229877	0.0423384	0.0169924
-2448	0.151926	0.0229887	0.0424895	0.0169978
-2447	0.152105	0.0229898	0.0426411	0.0170033
-2446	0.152283	0.0229909	0.0427932	0.0170088
-2445	0.152462	0.022992	0.0429457	0.0170143
-2444	0.15264	0.0229931	0.0430987	0.0170199
-2443	0.152819	0.0229943	0.0432521	0.0170255
-2442	0.152997	0.0229955	0.043406	0.0170312
-2441	0.153175	0.0229967	0.0435602	0.0170369
-2440	0.153353	0.0229979	0.043715	0.0170427
-2439	0.153531	0.0229992	0.0438701	0.0170485
-2438	0.153709	0.0230005	0.0440257	0.0170544
-2437	0.153887	0.0230018	0.0441817	0.0170603
-2436	0.154065	0.0230031	0.044338	0.0170663
-2435	0.154243	0.0230045	0.0444948	0.0170723
-2434	0.15442	0.0230059	0.044652	0.0170784
-2433	0.154598	0.0230073	0.0448096	0.0170846
-2432	0.154775	0.0230087	0.0449675	0.0170908
-2431	0.154953	0.0230102	0.0451259	0.017097
-2430	0.15513	0.0230117	0.0452846	0.0171033
-2429	0.155307	0.0230132	0.0454437	0.0171097
-2428	0.155484	0.0230147	0.0456031	0.0171161
-2427	0.155661	0.0230163	0.0457629	0.0171226
-2426	0.155838	0.0230179	0.0459231	0.0171292
-2425	0.156015	0.0230195	0.0460836	0.0171358
-2424	0.156191	0.0230211	0.0462444	0.0171424
-2423	0.156368	0.0230227	0.0464056	0.0171491
-2422	0.156544	0.0230244	0.0465671	0.0171559
-2421	0.156721	0.0230261	0.046729	0.0171628
-2420	0.156897	0.0230278	0.0468911	0.0171697
-2419	0.157073	0.0230295	0.0470536	0.0171766
-2418	0.157249	0.0230312	0.0472163	0.0171837
-2417	0.157425	0.023033	0.0473794	0.0171907
-2416	0.1576	0.0230348	0.0475427	0.0171979
-2415	0.157776	0.0230366	0.0477064	0.0172051
-2414	0.157951	0.0230384	0.0478703	0.0172124
-2413	0.158126	0.0230402	0.0480345	0.0172197
-2412	0.158302	0.0230421	0.048199	0.0172271
-2411	0.158477	0.023044	0.0483638	0.0172346
-2410	0.158651	0.0230459	0.0485288	0.0172421
-2409	0.158826	0.0230478	0.048694	0.0172498
-2408	0.159001	0.0230497	0.0488595	0.0172574
-2407	0.159175	0.0230516	0.0490253	0.0172652
-2406	0.15935	0.0230536	0.0491913	0.017273
-2405	0.159524	0.0230556	0.0493575	0.0172808
-2404	0.159698	0.0230576	0.049524	0.0172888
-2403	0.159872	0.0230596	0.0496907	0.0172968
-2402	0.160045	0.0230616	0.0498575	0.0173049
-2401	0.160219	0.0230636	0.0500246	0.017313
-2400	0.160392	0.0230657	0.0501919	0.0173212
-2399	0.160565	0.0230677	0.0503595	0.0173295
-2398	0.160739	0.0230698	0.0505272	0.0173378
-2397	0.160912	0.0230718	0.050695	0.0173463
-2396	0.161084	0.0230739	0.0508631	0.0173547
-2395	0.161257	0.023076	0.0510314	0.0173633
-2394	0.161429	0.0230781	0.0511998	0.0173719
-2393	0.161602	0.0230803	0.0513684	0.0173806
-2392	0.161774	0.0230824	0.0515371	0.0173894
-2391	0.161946	0.0230845	0.051706	0.0173982
-2390	0.162117	0.0230867	0.0518751	0.0174071
-2389	0.162289	0.0230888	0.0520443	0.0174161
-2388	0.16246	0.023091	0.0522136	0.0174252
-2387	0.162632	0.0230932	0.0523831	0.0174343
-2386	0.162803	0.0230953	0.0525527	0.0174435
-2385	0.162974	0.0230975	0.0527225	0.0174527
-2384	0.163144	0.0230997	0.0528923	0.0174621
-2383	0.163315	0.0231019	0.0530623	0.0174715
-2382	0.163485	0.0231041	0.0532324	0.017481
-2381	0.163655	0.0231063	0.0534026	0.0174905
-2380	0.163825	0.0231085	0.0535729	0.0175001
-2379	0.163995	0.0231107	0.0537433	0.0175098
-2378	0.164165	0.0231129	0.0539138	0.0175196
-2377	0.164334	0.0231151	0.0540843	0.0175294
-2376	0.164504	0.0231173	0.054255	0.0175393
-2375	0.164673	0.0231196	0.0544257	0.0175492
-2374	0.164842	0.0231218	0.0545965	0.0175593
-2373	0.16501	0.023124	0.0547674	0.0175694
-2372	0.165179	0.0231262	0.0549384	0.0175796
-2371	0.165347	0.0231284	0.0551094	0.0175898
-2370	0.165515	0.0231306	0.0552804	0.0176001
-2369	0.165683	0.0231328	0.0554515	0.0176105
-2368	0.165851	0.023135	0.0556227	0.017621
-2367	0.166018	0.0231372	0.0557939	0.0176315
-2366	0.166186	0.0231394	0.0559652	0.0176421
-2365	0.166353	0.0231416	0.0561364	0.0176527
-2364	0.16652	0.0231438	0.0563078	0.0176635
-2363	0.166687	0.023146	0.0564791	0.0176742
-2362	0.166853	0.0231481	0.0566505	0.0176851
-2361	0.167019	0.0231503	0.0568218	0.017696
-2360	0.167186	0.0231525	0.0569932	0.017707
-2359	0.167352	0.0231546	0.0571646	0.0177181
-2358	0.167517	0.0231568	0.0573361	0.0177292
-2357	0.167683	0.0231589	0.0575075	0.0177404
-2356	0.167848	0.023161	0.0576789	0.0177516
-2355	0.168013	0.0231631	0.0578503	0.0177629
-2354	0.168178	0.0231652	0.0580217	0.0177743
-2353	0.168343	0.0231673	0.0581931	0.0177857
-2352	0.168507	0.0231694	0.0583645	0.0177972
-2351	0.168672	0.0231715	0.0585359	0.0178087
-2350	0.168836	0.0231735	0.0587073	0.0178204
-2349	0.169	0.0231756	0.0588786	0.017832
-2348	0.169163	0.0231776	0.0590499	0.0178437
-2347	0.169327	0.0231796	0.0592212	0.0178555
-2346	0.16949	0.0231816	0.0593924	0.0178674
-2345	0.169653	0.0231836	0.0595636	0.0178793
-2344	0.169816	0.0231855	0.0597348	0.0178912
-2343	0.169978	0.0231875	0.0599059	0.0179032
-2342	0.170141	0.0231894	0.060077	0.0179153
-2341	0.170303	0.0231913	0.060248	0.0179274
-2340	0.170465	0.0231932	0.060419	0.0179395
-2339	0.170626	0.0231951	0.0605899	0.0179518
-2338	0.170788	0.023197	0.0607608	0.017964
-2337	0.170949	0.0231988	0.0609316	0.0179763
-2336	0.17111	0.0232006	0.0611024	0.0179887
-2335	0.171271	0.0232024	0.0612731	0.0180011
-2334	0.171432	0.0232042	0.0614437	0.0180135
-2333	0.171592	0.023206	0.0616142	0.018026
-2332	0.171752	0.0232077	0.0617847	0.0180386
-2331	0.171912	0.0232094	0.0619551	0.0180511
-2330	0.172072	0.0232111	0.0621254	0.0180638
-2329	0.172231	0.0232128	0.0622957	0.0180764
-2328	0.17239	0.0232144	0.0624658	0.0180891
-2327	0.172549	0.023216	0.0626359	0.0181018
-2326	0.172708	0.0232176	0.0628059	0.0181146
-2325	0.172867	0.0232192	0.0629758	0.0181274
-2324	0.173025	0.0232207	0.0631456	0.0181403
-2323	0.173183	0.0232223	0.0633154	0.0181531
-2322	0.173341	0.0232238	0.063485	0.018166
-2321	0.173498	0.0232252	0.0636545	0.018179
-2320	0.173656	0.0232267	0.063824	0.0181919
-2319	0.173813	0.0232281	0.0639933	0.0182049
-2318	0.17397	0.0232294	0.0641625	0.0182179
-2317	0.174126	0.0232308	0.0643316	0.018231
-2316	0.174283	0.0232321	0.0645007	0.018244
-2315	0.174439	0.0232334	0.0646696	0.0182571
-2314	0.174595	0.0232347	0.0648384	0.0182702
-2313	0.174751	0.0232359	0.0650071	0.0182834
-2312	0.174906	0.0232371	0.0651756	0.0182965
-2311	0.175061	0.0232383	0.0653441	0.0183097
-2310	0.175216	0.0232395	0.0655124	0.0183229
-2309	0.175371	0.0232406	0.0656806	0.018336
-2308	0.175525	0.0232416	0.0658487	0.0183492
-2307	0.175679	0.0232427	0.0660167	0.0183625
-2306	0.175833	0.0232437	0.0661846	0.0183757
-2305	0.175987	0.0232447	0.0663523	0.0183889
-2304	0.17614	0.0232457	0.0665199	0.0184021
-2303	0.176293	0.0232466	0.0666874	0.0184154
-2302	0.176446	0.0232475	0.0668547	0.0184286
-2301	0.176599	0.0232483	0.0670219	0.0184419
-2300	0.176751	0.0232491	0.067189	0.0184551
-2299	0.176903	0.0232499	0.0673559	0.0184684
-2298	0.177055	0.0232507	0.0675227	0.0184816
-2297	0.177206	0.0232514	0.0676894	0.0184949
-2296	0.177358	0.023252	0.0678559	0.0185081
-2295	0.177509	0.0232527	0.0680223	0.0185213
-2294	0.177659	0.0232533	0.0681885	0.0185345
-2293	0.17781	0.0232539	0.0683546	0.0185477
-2292	0.17796	0.0232544	0.0685206	0.0185609
-2291	0.17811	0.0232549	0.0686864	0.0185741
-2290	0.17826	0.0232554	0.068852	0.0185873
-2289	0.178409	0.0232558	0.0690176	0.0186004
-2288	0.178558	0.0232562	0.0691829	0.0186136
-2287	0.178707	0.0232565	0.0693481	0.0186267
-2286	0.178855	0.0232568	0.0695132	0.0186398
-2285	0.179004	0.0232571	0.0696781	0.0186528
-2284	0.179151	0.0232574	0.0698428	0.0186659
-2283	0.179299	0.0232576	0.0700074	0.0186789
-2282	0.179446	0.0232577	0.0701719	0.0186919
-2281	0.179593	0.0232578	0.0703362	0.0187049
-2280	0.17974	0.0232579	0.0705003	0.0187178
-2279	0.179887	0.023258	0.0706642	0.0187307
-2278	0.180033	0.023258	0.070828	0.0187436
-2277	0.180179	0.0232579	0.0709917	0.0187564
-2276	0.180324	0.0232579	0.0711551	0.0187692
-2275	0.180469	0.0232578	0.0713184	0.018782
-2274	0.180614	0.0232576	0.0714816	0.0187947
-2273	0.180759	0.0232574	0.0716445	0.0188074
-2272	0.180903	0.0232572	0.0718073	0.01882
-2271	0.181047	0.0232569	0.0719699	0.0188326
-2270	0.181191	0.0232566	0.0721324	0.0188452
-2269	0.181334	0.0232563	0.0722947	0.0188577
-2268	0.181477	0.0232559	0.0724568	0.0188701
-2267	0.18162	0.0232555	0.0726187	0.0188826
-2266	0.181762	0.023255	0.0727805	0.0188949
-2265	0.181904	0.0232545	0.072942	0.0189072
-2264	0.182046	0.0232539	0.0731034	0.0189195
-2263	0.182187	0.0232533	0.0732646	0.0189317
-2262	0.182328	0.0232527	0.0734257	0.0189439
-2261	0.182469	0.023252	0.0735865	0.018956
-2260	0.182609	0.0232513	0.0737472	0.018968
-2259	0.182749	0.0232506	0.0739077	0.01898
-2258	0.182889	0.0232498	0.074068	0.0189919
-2257	0.183028	0.0232489	0.0742281	0.0190038
-2256	0.183167	0.0232481	0.074388	0.0190156
-2255	0.183306	0.0232472	0.0745477	0.0190273
-2254	0.183444	0.0232462	0.0747073	0.019039
-2253	0.183582	0.0232452	0.0748666	0.0190506
-2252	0.183719	0.0232442	0.0750258	0.0190621
-2251	0.183857	0.0232431	0.0751847	0.0190736
-2250	0.183993	0.023242	0.0753435	0.019085
-2249	0.18413	0.0232408	0.0755021	0.0190963
-2248	0.184266	0.0232396	0.0756604	0.0191076
-2247	0.184402	0.0232384	0.0758186	0.0191188
-2246	0.184537	0.0232371	0.0759766	0.0191299
-2245	0.184672	0.0232358	0.0761343	0.019141
-2244	0.184806	0.0232344	0.0762919	0.0191519
-2243	0.184941	0.023233	0.0764492	0.0191628
-2242	0.185074	0.0232316	0.0766064	0.0191737
-2241	0.185208	0.0232301	0.0767633	0.0191844
-2240	0.185341	0.0232286	0.07692	0.0191951
-2239	0.185474	0.023227	0.0770765	0.0192057
-2238	0.185606	0.0232254	0.0772329	0.0192162
-2237	0.185738	0.0232238	0.0773889	0.0192267
-2236	0.185869	0.0232221	0.0775448	0.019237
-2235	0.186	0.0232204	0.0777005	0.0192473
-2234	0.186131	0.0232186	0.0778559	0.0192575
-2233	0.186261	0.0232168	0.0780112	0.0192676
-2232	0.186391	0.023215	0.0781662	0.0192776
-2231	0.18652	0.0232131	0.0783209	0.0192876
-2230	0.186649	0.0232112	0.0784755	0.0192975
-2229	0.186778	0.0232092	0.0786298	0.0193073
-2228	0.186906	0.0232072	0.0787839	0.019317
-2227	0.187033	0.0232052	0.0789378	0.0193266
-2226	0.187161	0.0232031	0.0790915	0.0193361
-2225	0.187288	0.023201	0.0792449	0.0193456
-2224	0.187414	0.0231988	0.0793981	0.0193549
-2223	0.18754	0.0231967	0.079551	0.0193642
-2222	0.187666	0.0231944	0.0797038	0.0193734
-2221	0.187791	0.0231922	0.0798562	0.0193825
-2220	0.187915	0.0231899	0.0800085	0.0193915
-2219	0.18804	0.0231875	0.0801605	0.0194005
-2218	0.188163	0.0231852	0.0803123	0.0194093
-2217	0.188287	0.0231827	0.0804638	0.0194181
-2216	0.188409	0.0231803	0.0806151	0.0194267
-2215	0.188532	0.0231778	0.0807661	0.0194353
-2214	0.188654	0.0231753	0.0809169	0.0194438
-2213	0.188775	0.0231727	0.0810674	0.0194523
-2212	0.188896	0.0231701	0.0812177	0.0194606
-2211	0.189017	0.0231675	0.0813677	0.0194688
-2210	0.189137	0.0231648	0.0815175	0.019477
-2209	0.189257	0.0231621	0.081667	0.019485
-2208	0.189376	0.0231594	0.0818163	0.019493
-2207	0.189494	0.0231566	0.0819653	0.0195009
-2206	0.189613	0.0231538	0.0821141	0.0195087
-2205	0.18973	0.023151	0.0822625	0.0195165
-2204	0.189848	0.0231481	0.0824108	0.0195241
-2203	0.189964	0.0231452	0.0825587	0.0195317
-2202	0.190081	0.0231423	0.0827064	0.0195391
-2201	0.190196	0.0231393	0.0828538	0.0195465
-2200	0.190312	0.0231363	0.083001	0.0195538
-2199	0.190426	0.0231332	0.0831479	0.019561
-2198	0.190541	0.0231302	0.0832945	0.0195681
-2197	0.190655	0.0231271	0.0834408	0.0195752
-2196	0.190768	0.0231239	0.0835869	0.0195822
-2195	0.190881	0.0231208	0.0837327	0.019589
-2194	0.190993	0.0231176	0.0838782	0.0195958
-2193	0.191105	0.0231143	0.0840234	0.0196026
-2192	0.191216	0.0231111	0.0841684	0.0196092
-2191	0.191327	0.0231078	0.084313	0.0196157
-2190	0.191437	0.0231045	0.0844574	0.0196222
-2189	0.191547	0.0231011	0.0846015	0.0196286
-2188	0.191656	0.0230978	0.0847453	0.0196349
-2187	0.191764	0.0230943	0.0848888	0.0196412
-2186	0.191873	0.0230909	0.085032	0.0196473
-2185	0.19198	0.0230875	0.0851749	0.0196534
-2184	0.192087	0.023084	0.0853176	0.0196594
-2183	0.192194	0.0230804	0.0854599	0.0196653
-2182	0.1923	0.0230769	0.0856019	0.0196712
-2181	0.192406	0.0230733	0.0857437	0.019677
-2180	0.192511	0.0230697	0.0858851	0.0196827
-2179	0.192615	0.0230661	0.0860262	0.0196883
-2178	0.192719	0.0230625	0.0861671	0.0196939
-2177	0.192822	0.0230588	0.0863076	0.0196993
-2176	0.192925	0.0230551	0.0864478	0.0197048
-2175	0.193028	0.0230514	0.0865877	0.0197101
-2174	0.193129	0.0230476	0.0867273	0.0197154
-2173	0.193231	0.0230439	0.0868666	0.0197206
-2172	0.193331	0.0230401	0.0870055	0.0197257
-2171	0.193432	0.0230363	0.0871442	0.0197308
-2170	0.193531	0.0230324	0.0872825	0.0197358
-2169	0.19363	0.0230286	0.0874206	0.0197407
-2168	0.193729	0.0230247	0.0875583	0.0197456
-2167	0.193827	0.0230208	0.0876957	0.0197504
-2166	0.193924	0.0230169	0.0878327	0.0197551
-2165	0.194021	0.0230129	0.0879695	0.0197598
-2164	0.194117	0.023009	0.0881059	0.0197644
-2163	0.194213	0.023005	0.088242	0.019769
-2162	0.194308	0.023001	0.0883777	0.0197735
-2161	0.194403	0.022997	0.0885132	0.0197779
-2160	0.194497	0.022993	0.0886483	0.0197823
-2159	0.194591	0.0229889	0.088783	0.0197866
-2158	0.194684	0.0229848	0.0889175	0.0197909
-2157	0.194776	0.0229808	0.0890516	0.0197951
-2156	0.194868	0.0229767	0.0891854	0.0197992
-2155	0.194959	0.0229725	0.0893188	0.0198033
-2154	0.19505	0.0229684	0.0894519	0.0198074
-2153	0.19514	0.0229643	0.0895847	0.0198113
-2152	0.19523	0.0229601	0.0897171	0.0198153
-2151	0.195319	0.0229559	0.0898492	0.0198192
-2150	0.195408	0.0229517	0.0899809	0.019823
-2149	0.195496	0.0229475	0.0901123	0.0198268
-2148	0.195583	0.0229433	0.0902434	0.0198305
-2147	0.19567	0.0229391	0.0903741	0.0198342
-2146	0.195756	0.0229348	0.0905045	0.0198379
-2145	0.195842	0.0229306	0.0906345	0.0198415
-2144	0.195927	0.0229263	0.0907641	0.019845
-2143	0.196012	0.0229221	0.0908935	0.0198485
-2142	0.196096	0.0229178	0.0910224	0.019852
-2141	0.19618	0.0229135	0.091151	0.0198554
-2140	0.196263	0.0229092	0.0912793	0.0198588
-2139	0.196345	0.0229049	0.0914072	0.0198621
-2138	0.196427	0.0229006	0.0915348	0.0198654
-2137	0.196508	0.0228962	0.091662	0.0198687
-2136	0.196589	0.0228919	0.0917889	0.0198719
-2135	0.196669	0.0228876	0.0919153	0.0198751
-2134	0.196749	0.0228832	0.0920415	0.0198782
-2133	0.196828	0.0228789	0.0921673	0.0198813
-2132	0.196907	0.0228745	0.0922927	0.0198844
-2131	0.196985	0.0228701	0.0924177	0.0198875
-2130	0.197062	0.0228658	0.0925424	0.0198905
-2129	0.197139	0.0228614	0.0926668	0.0198934
-2128	0.197215	0.022857	0.0927908	0.0198964
-2127	0.197291	0.0228526	0.0929144	0.0198993
-2126	0.197366	0.0228482	0.0930376	0.0199021
-2125	0.197441	0.0228439	0.0931605	0.019905
-2124	0.197515	0.0228395	0.0932831	0.0199078
-2123	0.197589	0.0228351	0.0934052	0.0199106
-2122	0.197662	0.0228307	0.093527	0.0199133
-2121	0.197734	0.0228263	0.0936484	0.019916
-2120	0.197806	0.0228219	0.0937695	0.0199187
-2119	0.197878	0.0228175	0.0938902	0.0199214
-2118	0.197949	0.0228131	0.0940105	0.0199241
-2117	0.198019	0.0228087	0.0941305	0.0199267
-2116	0.198089	0.0228043	0.0942501	0.0199293
-2115	0.198158	0.0227999	0.0943693	0.0199318
-2114	0.198227	0.0227955	0.0944882	0.0199344
-2113	0.198295	0.0227911	0.0946067	0.0199369
-2112	0.198363	0.0227868	0.0947248	0.0199394
-2111	0.19843	0.0227824	0.0948425	0.0199419
-2110	0.198497	0.022778	0.0949599	0.0199443
-2109	0.198563	0.0227736	0.0950769	0.0199468
-2108	0.198629	0.0227692	0.0951936	0.0199492
-2107	0.198694	0.0227649	0.0953098	0.0199516
-2106	0.198758	0.0227605	0.0954257	0.0199539
-2105	0.198822	0.0227561	0.0955413	0.0199563
-2104	0.198886	0.0227518	0.0956564	0.0199586
-2103	0.198949	0.0227474	0.0957712	0.0199609
-2102	0.199012	0.0227431	0.0958856	0.0199632
-2101	0.199074	0.0227388	0.0959996	0.0199655
-2100	0.199135	0.0227344	0.0961133	0.0199677
-2099	0.199196	0.0227301	0.0962266	0.01997
-2098	0.199257	0.0227258	0.0963395	0.0199722
-2097	0.199317	0.0227215	0.0964521	0.0199744
-2096	0.199376	0.0227172	0.0965642	0.0199766
-2095	0.199436	0.0227129	0.096676	0.0199788
-2094	0.199494	0.0227086	0.0967875	0.0199809
-2093	0.199552	0.0227043	0.0968985	0.0199831
-2092	0.19961	0.0227001	0.0970092	0.0199852
-2091	0.199667	0.0226958	0.0971195	0.0199873
-2090	0.199724	0.0226915	0.0972294	0.0199894
-2089	0.19978	0.0226873	0.097339	0.0199915
-2088	0.199835	0.0226831	0.0974482	0.0199935
-2087	0.199891	0.0226789	0.097557	0.0199956
-2086	0.199945	0.0226747	0.0976655	0.0199976
-2085	0.2	0.0226705	0.0977735	0.0199997
-2084	0.200053	0.0226663	0.0978812	0.0200017
-2083	0.200107	0.0226621	0.0979886	0.0200037
-2082	0.200159	0.0226579	0.0980955	0.0200057
-2081	0.200212	0.0226538	0.0982021	0.0200076
-2080	0.200264	0.0226496	0.0983083	0.0200096
-2079	0.200315	0.0226455	0.0984142	0.0200115
-2078	0.200366	0.0226414	0.0985196	0.0200135
-2077	0.200417	0.0226373	0.0986247	0.0200154
-2076	0.200467	0.0226332	0.0987295	0.0200173
-2075	0.200517	0.0226291	0.0988338	0.0200192
-2074	0.200566	0.022625	0.0989378	0.0200211
-2073	0.200615	0.022621	0.0990414	0.020023
-2072	0.200663	0.0226169	0.0991447	0.0200248
-2071	0.200711	0.0226129	0.0992475	0.0200267
-2070	0.200759	0.0226089	0.09935	0.0200285
-2069	0.200806	0.0226049	0.0994522	0.0200303
-2068	0.200853	0.0226009	0.0995539	0.0200322
-2067	0.200899	0.0225969	0.0996553	0.020034
-2066	0.200945	0.022593	0.0997564	0.0200358
-2065	0.20099	0.022589	0.099857	0.0200375
-2064	0.201035	0.0225851	0.0999573	0.0200393
-2063	0.20108	0.0225812	0.100057	0.020041
-2062	0.201124	0.0225773	0.100157	0.0200428
-2061	0.201168	0.0225734	0.100256	0.0200445
-2060	0.201211	0.0225695	0.100355	0.0200462
-2059	0.201254	0.0225656	0.100453	0.0200479
-2058	0.201297	0.0225618	0.100551	0.0200496
-2057	0.201339	0.022558	0.100649	0.0200513
-2056	0.201381	0.0225542	0.100746	0.020053
-2055	0.201422	0.0225504	0.100843	0.0200547
-2054	0.201463	0.0225466	0.10094	0.0200563
-2053	0.201504	0.0225428	0.101036	0.0200579
-2052	0.201544	0.022539	0.101132	0.0200596
-2051	0.201584	0.0225353	0.101228	0.0200612
-2050	0.201623	0.0225316	0.101323	0.0200628
-2049	0.201662	0.0225279	0.101417	0.0200643
-2048	0.201701	0.0225242	0.101512	0.0200659
-2047	0.201739	0.0225205	0.101606	0.0200675
-2046	0.201777	0.0225168	0.1017	0.020069
-2045	0.201815	0.0225132	0.101793	0.0200705
-2044	0.201852	0.0225096	0.101886	0.0200721
-2043	0.201889	0.0225059	0.101979	0.0200736
-2042	0.201925	0.0225023	0.102071	0.0200751
-2041	0.201962	0.0224988	0.102163	0.0200765
-2040	0.201997	0.0224952	0.102254	0.020078
-2039	0.202033	0.0224916	0.102345	0.0200794
-2038	0.202068	0.0224881	0.102436	0.0200809
-2037	0.202103	0.0224846	0.102526	0.0200823
-2036	0.202137	0.022481	0.102617	0.0200837
-2035	0.202171	0.0224776	0.102706	0.0200851
-2034	0.202205	0.0224741	0.102796	0.0200865
-2033	0.202238	0.0224706	0.102884	0.0200878
-2032	0.202271	0.0224672	0.102973	0.0200892
-2031	0.202304	0.0224637	0.103061	0.0200905
-2030	0.202336	0.0224603	0.103149	0.0200918
-2029	0.202368	0.0224569	0.103237	0.0200931
-2028	0.2024	0.0224535	0.103324	0.0200944
-2027	0.202431	0.0224501	0.103411	0.0200957
-2026	0.202462	0.0224468	0.103497	0.020097
-2025	0.202493	0.0224434	0.103583	0.0200982
-2024	0.202523	0.0224401	0.103669	0.0200994
-2023	0.202553	0.0224368	0.103754	0.0201006
-2022	0.202583	0.0224335	0.103839	0.0201018
-2021	0.202612	0.0224302	0.103924	0.020103
-2020	0.202641	0.0224269	0.104008	0.0201042
-2019	0.20267	0.0224237	0.104092	0.0201053
-2018	0.202698	0.0224204	0.104176	0.0201064
-2017	0.202726	0.0224172	0.104259	0.0201076
-2016	0.202754	0.022414	0.104342	0.0201086
-2015	0.202781	0.0224108	0.104424	0.0201097
-2014	0.202808	0.0224076	0.104506	0.0201108
-2013	0.202835	0.0224044	0.104588	0.0201118
-2012	0.202862	0.0224013	0.104669	0.0201128
-2011	0.202888	0.0223981	0.10475	0.0201139
-2010	0.202914	0.022395	0.104831	0.0201148
-2009	0.202939	0.0223919	0.104911	0.0201158
-2008	0.202964	0.0223888	0.104991	0.0201168
-2007	0.202989	0.0223857	0.105071	0.0201177
-2006	0.203014	0.0223826	0.10515	0.0201186
-2005	0.203038	0.0223795	0.105229	0.0201195
-2004	0.203062	0.0223765	0.105307	0.0201204
-2003	0.203086	0.0223734	0.105385	0.0201213
[truncated: 7,003 more rows]

## Sheet: Fig6d
	CI > II
time since stimulus	pupil	SEM
-4000	6.60168e-06	0.0233721
-3999	-2.85715e-06	0.0233814
-3998	-1.22711e-05	0.0233906
-3997	-2.16367e-05	0.0233999
-3996	-3.09505e-05	0.0234092
-3995	-4.02093e-05	0.0234185
-3994	-4.94094e-05	0.0234278
-3993	-5.85476e-05	0.023437
-3992	-6.76205e-05	0.0234463
-3991	-7.66246e-05	0.0234555
-3990	-8.55565e-05	0.0234648
-3989	-9.44129e-05	0.023474
-3988	-0.00010319	0.0234832
-3987	-0.000111885	0.0234924
-3986	-0.000120495	0.0235017
-3985	-0.000129015	0.0235108
-3984	-0.000137443	0.02352
-3983	-0.000145776	0.0235292
-3982	-0.000154009	0.0235384
-3981	-0.00016214	0.0235475
-3980	-0.000170165	0.0235567
-3979	-0.000178081	0.0235658
-3978	-0.000185885	0.0235749
-3977	-0.000193574	0.0235841
-3976	-0.000201144	0.0235932
-3975	-0.000208592	0.0236022
-3974	-0.000215915	0.0236113
-3973	-0.00022311	0.0236204
-3972	-0.000230174	0.0236294
-3971	-0.000237103	0.0236385
-3970	-0.000243895	0.0236475
-3969	-0.000250547	0.0236565
-3968	-0.000257054	0.0236655
-3967	-0.000263415	0.0236745
-3966	-0.000269627	0.0236835
-3965	-0.000275686	0.0236924
-3964	-0.00028159	0.0237014
-3963	-0.000287335	0.0237103
-3962	-0.00029292	0.0237192
-3961	-0.00029834	0.0237281
-3960	-0.000303594	0.023737
-3959	-0.000308679	0.0237459
-3958	-0.000313591	0.0237547
-3957	-0.000318329	0.0237636
-3956	-0.00032289	0.0237724
-3955	-0.00032727	0.0237812
-3954	-0.000331468	0.02379
-3953	-0.000335482	0.0237988
-3952	-0.000339308	0.0238076
-3951	-0.000342944	0.0238163
-3950	-0.000346388	0.0238251
-3949	-0.000349638	0.0238338
-3948	-0.000352691	0.0238425
-3947	-0.000355545	0.0238512
-3946	-0.000358198	0.0238599
-3945	-0.000360648	0.0238685
-3944	-0.000362893	0.0238772
-3943	-0.00036493	0.0238858
-3942	-0.000366759	0.0238944
-3941	-0.000368376	0.023903
-3940	-0.000369781	0.0239116
-3939	-0.00037097	0.0239202
-3938	-0.000371943	0.0239287
-3937	-0.000372698	0.0239373
-3936	-0.000373234	0.0239458
-3935	-0.000373548	0.0239543
-3934	-0.000373639	0.0239627
-3933	-0.000373505	0.0239712
-3932	-0.000373146	0.0239797
-3931	-0.00037256	0.0239881
-3930	-0.000371746	0.0239965
-3929	-0.000370702	0.0240049
-3928	-0.000369427	0.0240133
-3927	-0.00036792	0.0240216
-3926	-0.000366181	0.02403
-3925	-0.000364208	0.0240383
-3924	-0.000362	0.0240466
-3923	-0.000359557	0.0240549
-3922	-0.000356878	0.0240632
-3921	-0.000353961	0.0240715
-3920	-0.000350807	0.0240797
-3919	-0.000347415	0.0240879
-3918	-0.000343784	0.0240961
-3917	-0.000339914	0.0241043
-3916	-0.000335804	0.0241125
-3915	-0.000331455	0.0241206
-3914	-0.000326866	0.0241287
-3913	-0.000322037	0.0241368
-3912	-0.000316967	0.0241449
-3911	-0.000311657	0.024153
-3910	-0.000306107	0.0241611
-3909	-0.000300317	0.0241691
-3908	-0.000294287	0.0241771
-3907	-0.000288018	0.0241851
-3906	-0.000281509	0.0241931
-3905	-0.000274761	0.024201
-3904	-0.000267775	0.0242089
-3903	-0.000260551	0.0242168
-3902	-0.00025309	0.0242247
-3901	-0.000245392	0.0242326
-3900	-0.000237459	0.0242404
-3899	-0.00022929	0.0242483
-3898	-0.000220888	0.0242561
-3897	-0.000212253	0.0242639
-3896	-0.000203385	0.0242716
-3895	-0.000194287	0.0242794
-3894	-0.000184959	0.0242871
-3893	-0.000175403	0.0242948
-3892	-0.00016562	0.0243024
-3891	-0.000155611	0.0243101
-3890	-0.000145379	0.0243177
-3889	-0.000134923	0.0243253
-3888	-0.000124247	0.0243329
-3887	-0.000113352	0.0243405
-3886	-0.000102239	0.024348
-3885	-9.0911e-05	0.0243555
-3884	-7.93693e-05	0.024363
-3883	-6.7616e-05	0.0243704
-3882	-5.56532e-05	0.0243779
-3881	-4.34831e-05	0.0243853
-3880	-3.1108e-05	0.0243927
-3879	-1.853e-05	0.0244
-3878	-5.75152e-06	0.0244074
-3877	7.22494e-06	0.0244147
-3876	2.03969e-05	0.024422
-3875	3.37618e-05	0.0244292
-3874	4.7317e-05	0.0244365
-3873	6.10599e-05	0.0244437
-3872	7.49875e-05	0.0244508
-3871	8.90971e-05	0.024458
-3870	0.000103386	0.0244651
-3869	0.00011785	0.0244722
-3868	0.000132488	0.0244793
-3867	0.000147296	0.0244864
-3866	0.00016227	0.0244934
-3865	0.000177408	0.0245004
-3864	0.000192706	0.0245073
-3863	0.00020816	0.0245143
-3862	0.000223768	0.0245212
-3861	0.000239526	0.0245281
-3860	0.00025543	0.0245349
-3859	0.000271477	0.0245417
-3858	0.000287662	0.0245485
-3857	0.000303983	0.0245553
-3856	0.000320435	0.024562
-3855	0.000337014	0.0245688
-3854	0.000353717	0.0245754
-3853	0.00037054	0.0245821
-3852	0.000387478	0.0245887
-3851	0.000404527	0.0245953
-3850	0.000421684	0.0246019
-3849	0.000438943	0.0246084
-3848	0.000456302	0.0246149
-3847	0.000473755	0.0246214
-3846	0.000491298	0.0246279
-3845	0.000508926	0.0246343
-3844	0.000526636	0.0246407
-3843	0.000544423	0.0246471
-3842	0.000562281	0.0246534
-3841	0.000580208	0.0246597
-3840	0.000598197	0.024666
-3839	0.000616244	0.0246722
-3838	0.000634344	0.0246785
-3837	0.000652493	0.0246846
-3836	0.000670686	0.0246908
-3835	0.000688917	0.024697
-3834	0.000707183	0.0247031
-3833	0.000725477	0.0247091
-3832	0.000743796	0.0247152
-3831	0.000762133	0.0247212
-3830	0.000780484	0.0247272
-3829	0.000798843	0.0247332
-3828	0.000817207	0.0247391
-3827	0.000835568	0.024745
-3826	0.000853923	0.0247509
-3825	0.000872265	0.0247568
-3824	0.000890591	0.0247626
-3823	0.000908893	0.0247684
-3822	0.000927167	0.0247742
-3821	0.000945409	0.02478
-3820	0.000963611	0.0247857
-3819	0.000981769	0.0247914
-3818	0.000999877	0.0247971
-3817	0.00101793	0.0248027
-3816	0.00103592	0.0248084
-3815	0.00105385	0.024814
-3814	0.0010717	0.0248196
-3813	0.00108948	0.0248251
-3812	0.00110718	0.0248307
-3811	0.00112478	0.0248362
-3810	0.0011423	0.0248417
-3809	0.00115971	0.0248471
-3808	0.00117702	0.0248526
-3807	0.00119422	0.024858
-3806	0.0012113	0.0248634
-3805	0.00122826	0.0248688
-3804	0.00124509	0.0248742
-3803	0.00126179	0.0248796
-3802	0.00127835	0.0248849
-3801	0.00129476	0.0248902
-3800	0.00131102	0.0248955
-3799	0.00132713	0.0249008
-3798	0.00134308	0.0249061
-3797	0.00135886	0.0249113
-3796	0.00137447	0.0249166
-3795	0.00138989	0.0249218
-3794	0.00140514	0.024927
-3793	0.00142019	0.0249322
-3792	0.00143505	0.0249374
-3791	0.00144971	0.0249425
-3790	0.00146416	0.0249477
-3789	0.0014784	0.0249529
-3788	0.00149242	0.024958
-3787	0.00150622	0.0249631
-3786	0.00151978	0.0249683
-3785	0.00153312	0.0249734
-3784	0.00154621	0.0249785
-3783	0.00155906	0.0249836
-3782	0.00157166	0.0249887
-3781	0.001584	0.0249938
-3780	0.00159607	0.0249989
-3779	0.00160788	0.025004
-3778	0.00161942	0.0250091
-3777	0.00163068	0.0250142
-3776	0.00164166	0.0250193
-3775	0.00165235	0.0250243
-3774	0.00166274	0.0250294
-3773	0.00167283	0.0250345
-3772	0.00168262	0.0250396
-3771	0.0016921	0.0250447
-3770	0.00170126	0.0250498
-3769	0.00171011	0.0250549
-3768	0.00171863	0.0250601
-3767	0.00172682	0.0250652
-3766	0.00173467	0.0250703
-3765	0.00174218	0.0250755
-3764	0.00174935	0.0250806
-3763	0.00175617	0.0250858
-3762	0.00176263	0.025091
-3761	0.00176873	0.0250962
-3760	0.00177447	0.0251014
-3759	0.00177984	0.0251066
-3758	0.00178483	0.0251118
-3757	0.00178945	0.0251171
-3756	0.00179368	0.0251224
-3755	0.00179752	0.0251277
-3754	0.00180098	0.025133
-3753	0.00180403	0.0251383
-3752	0.00180669	0.0251437
-3751	0.00180893	0.0251491
-3750	0.00181077	0.0251545
-3749	0.0018122	0.0251599
-3748	0.0018132	0.0251654
-3747	0.00181379	0.0251709
-3746	0.00181395	0.0251764
-3745	0.00181367	0.025182
-3744	0.00181296	0.0251875
-3743	0.00181182	0.0251931
-3742	0.00181023	0.0251988
-3741	0.0018082	0.0252045
-3740	0.00180571	0.0252102
-3739	0.00180277	0.0252159
-3738	0.00179938	0.0252217
-3737	0.00179552	0.0252276
-3736	0.0017912	0.0252334
-3735	0.00178642	0.0252394
-3734	0.00178116	0.0252453
-3733	0.00177542	0.0252513
-3732	0.00176921	0.0252573
-3731	0.00176252	0.0252634
-3730	0.00175535	0.0252696
-3729	0.00174769	0.0252757
-3728	0.00173953	0.025282
-3727	0.00173089	0.0252882
-3726	0.00172175	0.0252946
-3725	0.00171211	0.0253009
-3724	0.00170197	0.0253074
-3723	0.00169132	0.0253138
-3722	0.00168017	0.0253204
-3721	0.00166851	0.025327
-3720	0.00165634	0.0253336
-3719	0.00164366	0.0253403
-3718	0.00163046	0.0253471
-3717	0.00161674	0.0253539
-3716	0.0016025	0.0253608
-3715	0.00158773	0.0253677
-3714	0.00157245	0.0253748
-3713	0.00155663	0.0253818
-3712	0.00154029	0.025389
-3711	0.00152341	0.0253962
-3710	0.00150601	0.0254034
-3709	0.00148807	0.0254108
-3708	0.00146959	0.0254182
-3707	0.00145058	0.0254256
-3706	0.00143103	0.0254332
-3705	0.00141094	0.0254408
-3704	0.00139031	0.0254485
-3703	0.00136914	0.0254562
-3702	0.00134742	0.025464
-3701	0.00132516	0.0254719
-3700	0.00130235	0.0254799
-3699	0.00127899	0.025488
-3698	0.00125509	0.0254961
-3697	0.00123064	0.0255043
-3696	0.00120564	0.0255126
-3695	0.00118009	0.0255209
-3694	0.00115398	0.0255294
-3693	0.00112733	0.0255379
-3692	0.00110013	0.0255465
-3691	0.00107237	0.0255552
-3690	0.00104406	0.0255639
-3689	0.00101519	0.0255728
-3688	0.000985779	0.0255817
-3687	0.000955809	0.0255907
-3686	0.000925286	0.0255998
-3685	0.00089421	0.025609
-3684	0.00086258	0.0256182
-3683	0.000830397	0.0256276
-3682	0.000797661	0.025637
-3681	0.000764372	0.0256465
-3680	0.00073053	0.0256561
-3679	0.000696136	0.0256658
-3678	0.00066119	0.0256756
-3677	0.000625693	0.0256855
-3676	0.000589645	0.0256954
-3675	0.000553047	0.0257054
-3674	0.0005159	0.0257156
-3673	0.000478204	0.0257258
-3672	0.00043996	0.0257361
-3671	0.000401168	0.0257465
-3670	0.000361831	0.025757
-3669	0.000321949	0.0257675
-3668	0.000281523	0.0257782
-3667	0.000240553	0.025789
-3666	0.000199042	0.0257998
-3665	0.00015699	0.0258107
-3664	0.000114399	0.0258217
-3663	7.12706e-05	0.0258329
-3662	2.76052e-05	0.025844
-3661	-1.65952e-05	0.0258553
-3660	-6.13292e-05	0.0258667
-3659	-0.000106595	0.0258782
-3658	-0.000152392	0.0258897
-3657	-0.000198717	0.0259014
-3656	-0.000245568	0.0259131
-3655	-0.000292946	0.0259249
-3654	-0.000340846	0.0259368
-3653	-0.000389268	0.0259488
-3652	-0.000438209	0.0259609
-3651	-0.000487668	0.0259731
-3650	-0.000537642	0.0259853
-3649	-0.00058813	0.0259977
-3648	-0.000639129	0.0260101
-3647	-0.000690637	0.0260226
-3646	-0.000742651	0.0260352
-3645	-0.000795171	0.0260479
-3644	-0.000848192	0.0260607
-3643	-0.000901713	0.0260735
-3642	-0.000955732	0.0260865
-3641	-0.00101025	0.0260995
-3640	-0.00106525	0.0261126
-3639	-0.00112075	0.0261258
-3638	-0.00117673	0.026139
-3637	-0.0012332	0.0261524
-3636	-0.00129015	0.0261658
-3635	-0.00134758	0.0261793
-3634	-0.00140548	0.0261929
-3633	-0.00146386	0.0262065
-3632	-0.00152271	0.0262203
-3631	-0.00158203	0.0262341
-3630	-0.00164181	0.0262479
-3629	-0.00170206	0.0262619
-3628	-0.00176276	0.0262759
-3627	-0.00182392	0.02629
-3626	-0.00188554	0.0263042
-3625	-0.0019476	0.0263184
-3624	-0.00201011	0.0263327
-3623	-0.00207306	0.0263471
-3622	-0.00213646	0.0263615
-3621	-0.00220029	0.0263761
-3620	-0.00226456	0.0263906
-3619	-0.00232926	0.0264053
-3618	-0.00239438	0.02642
-3617	-0.00245993	0.0264347
-3616	-0.0025259	0.0264495
-3615	-0.00259229	0.0264644
-3614	-0.00265909	0.0264793
-3613	-0.00272631	0.0264943
-3612	-0.00279393	0.0265094
-3611	-0.00286195	0.0265245
-3610	-0.00293038	0.0265396
-3609	-0.0029992	0.0265548
-3608	-0.00306841	0.0265701
-3607	-0.00313802	0.0265854
-3606	-0.00320801	0.0266008
-3605	-0.00327838	0.0266161
-3604	-0.00334913	0.0266316
-3603	-0.00342026	0.0266471
-3602	-0.00349176	0.0266626
-3601	-0.00356363	0.0266782
-3600	-0.00363586	0.0266938
-3599	-0.00370845	0.0267095
-3598	-0.0037814	0.0267251
-3597	-0.00385471	0.0267409
-3596	-0.00392836	0.0267566
-3595	-0.00400236	0.0267724
-3594	-0.0040767	0.0267882
-3593	-0.00415138	0.0268041
-3592	-0.00422639	0.02682
-3591	-0.00430173	0.0268359
-3590	-0.0043774	0.0268518
-3589	-0.0044534	0.0268678
-3588	-0.00452971	0.0268838
-3587	-0.00460634	0.0268998
-3586	-0.00468328	0.0269158
-3585	-0.00476053	0.0269318
-3584	-0.00483808	0.0269479
-3583	-0.00491594	0.026964
-3582	-0.00499409	0.0269801
-3581	-0.00507253	0.0269962
-3580	-0.00515126	0.0270123
-3579	-0.00523028	0.0270284
-3578	-0.00530958	0.0270445
-3577	-0.00538916	0.0270607
-3576	-0.00546901	0.0270768
-3575	-0.00554913	0.027093
-3574	-0.00562951	0.0271091
-3573	-0.00571016	0.0271253
-3572	-0.00579107	0.0271414
-3571	-0.00587223	0.0271576
-3570	-0.00595364	0.0271737
-3569	-0.0060353	0.0271899
-3568	-0.00611721	0.027206
-3567	-0.00619935	0.0272221
-3566	-0.00628173	0.0272383
-3565	-0.00636435	0.0272544
-3564	-0.00644719	0.0272705
-3563	-0.00653025	0.0272866
-3562	-0.00661354	0.0273026
-3561	-0.00669705	0.0273187
-3560	-0.00678077	0.0273347
-3559	-0.0068647	0.0273507
-3558	-0.00694884	0.0273667
-3557	-0.00703318	0.0273827
-3556	-0.00711772	0.0273987
-3555	-0.00720246	0.0274146
-3554	-0.00728739	0.0274305
-3553	-0.0073725	0.0274464
-3552	-0.00745781	0.0274623
-3551	-0.0075433	0.0274781
-3550	-0.00762896	0.0274939
-3549	-0.00771481	0.0275096
-3548	-0.00780082	0.0275254
-3547	-0.007887	0.0275411
-3546	-0.00797335	0.0275567
-3545	-0.00805986	0.0275724
-3544	-0.00814653	0.0275879
-3543	-0.00823336	0.0276035
-3542	-0.00832034	0.027619
-3541	-0.00840746	0.0276345
-3540	-0.00849474	0.0276499
-3539	-0.00858215	0.0276653
-3538	-0.00866971	0.0276806
-3537	-0.0087574	0.0276959
-3536	-0.00884523	0.0277111
-3535	-0.00893319	0.0277263
-3534	-0.00902127	0.0277415
-3533	-0.00910949	0.0277566
-3532	-0.00919782	0.0277716
-3531	-0.00928627	0.0277866
-3530	-0.00937484	0.0278016
-3529	-0.00946352	0.0278165
-3528	-0.00955232	0.0278313
-3527	-0.00964122	0.0278461
-3526	-0.00973023	0.0278608
-3525	-0.00981934	0.0278755
-3524	-0.00990855	0.0278901
-3523	-0.00999786	0.0279046
-3522	-0.0100873	0.0279191
-3521	-0.0101768	0.0279335
-3520	-0.0102663	0.0279479
-3519	-0.010356	0.0279622
-3518	-0.0104458	0.0279764
-3517	-0.0105356	0.0279906
-3516	-0.0106256	0.0280047
-3515	-0.0107156	0.0280188
-3514	-0.0108057	0.0280327
-3513	-0.0108958	0.0280467
-3512	-0.010986	0.0280605
-3511	-0.0110763	0.0280743
-3510	-0.0111667	0.028088
-3509	-0.0112572	0.0281016
-3508	-0.0113477	0.0281152
-3507	-0.0114382	0.0281287
-3506	-0.0115289	0.0281421
-3505	-0.0116196	0.0281554
-3504	-0.0117103	0.0281687
-3503	-0.0118011	0.0281819
-3502	-0.011892	0.0281951
-3501	-0.0119829	0.0282081
-3500	-0.0120739	0.0282211
-3499	-0.0121649	0.028234
-3498	-0.012256	0.0282468
-3497	-0.0123471	0.0282596
-3496	-0.0124382	0.0282723
-3495	-0.0125294	0.0282849
-3494	-0.0126207	0.0282974
-3493	-0.012712	0.0283099
-3492	-0.0128034	0.0283222
-3491	-0.0128947	0.0283345
-3490	-0.0129862	0.0283467
-3489	-0.0130776	0.0283589
-3488	-0.0131692	0.0283709
-3487	-0.0132607	0.0283829
-3486	-0.0133523	0.0283948
-3485	-0.0134439	0.0284066
-3484	-0.0135356	0.0284184
-3483	-0.0136273	0.02843
-3482	-0.013719	0.0284416
-3481	-0.0138108	0.0284531
-3480	-0.0139026	0.0284645
-3479	-0.0139945	0.0284758
-3478	-0.0140863	0.0284871
-3477	-0.0141783	0.0284983
-3476	-0.0142702	0.0285094
-3475	-0.0143622	0.0285204
-3474	-0.0144542	0.0285313
-3473	-0.0145463	0.0285421
-3472	-0.0146384	0.0285529
-3471	-0.0147305	0.0285636
-3470	-0.0148227	0.0285742
-3469	-0.0149149	0.0285847
-3468	-0.0150072	0.0285952
-3467	-0.0150995	0.0286055
-3466	-0.0151918	0.0286158
-3465	-0.0152842	0.028626
-3464	-0.0153766	0.0286361
-3463	-0.015469	0.0286461
-3462	-0.0155615	0.0286561
-3461	-0.015654	0.028666
-3460	-0.0157466	0.0286758
-3459	-0.0158392	0.0286855
-3458	-0.0159319	0.0286951
-3457	-0.0160246	0.0287046
-3456	-0.0161174	0.0287141
-3455	-0.0162102	0.0287235
-3454	-0.0163031	0.0287328
-3453	-0.016396	0.028742
-3452	-0.0164889	0.0287512
-3451	-0.016582	0.0287603
-3450	-0.016675	0.0287693
-3449	-0.0167682	0.0287782
-3448	-0.0168614	0.028787
-3447	-0.0169546	0.0287958
-3446	-0.017048	0.0288044
-3445	-0.0171413	0.028813
-3444	-0.0172348	0.0288216
-3443	-0.0173283	0.02883
-3442	-0.0174219	0.0288384
-3441	-0.0175156	0.0288467
-3440	-0.0176093	0.0288549
-3439	-0.0177031	0.0288631
-3438	-0.017797	0.0288711
-3437	-0.017891	0.0288791
-3436	-0.0179851	0.028887
-3435	-0.0180792	0.0288949
-3434	-0.0181735	0.0289027
-3433	-0.0182678	0.0289104
-3432	-0.0183622	0.028918
-3431	-0.0184567	0.0289255
-3430	-0.0185513	0.028933
-3429	-0.018646	0.0289404
-3428	-0.0187408	0.0289478
-3427	-0.0188358	0.0289551
-3426	-0.0189308	0.0289623
-3425	-0.0190259	0.0289694
-3424	-0.0191212	0.0289765
-3423	-0.0192165	0.0289834
-3422	-0.019312	0.0289904
-3421	-0.0194076	0.0289972
-3420	-0.0195034	0.029004
-3419	-0.0195992	0.0290108
-3418	-0.0196952	0.0290174
-3417	-0.0197914	0.029024
-3416	-0.0198876	0.0290305
-3415	-0.019984	0.029037
-3414	-0.0200806	0.0290434
-3413	-0.0201772	0.0290498
-3412	-0.0202741	0.029056
-3411	-0.0203711	0.0290623
-3410	-0.0204682	0.0290684
-3409	-0.0205655	0.0290745
-3408	-0.020663	0.0290805
-3407	-0.0207606	0.0290865
-3406	-0.0208584	0.0290924
-3405	-0.0209564	0.0290983
-3404	-0.0210545	0.0291041
-3403	-0.0211528	0.0291098
-3402	-0.0212513	0.0291155
-3401	-0.02135	0.0291211
-3400	-0.0214489	0.0291267
-3399	-0.0215479	0.0291322
-3398	-0.0216472	0.0291377
-3397	-0.0217466	0.0291431
-3396	-0.0218462	0.0291485
-3395	-0.0219461	0.0291538
-3394	-0.0220461	0.029159
-3393	-0.0221464	0.0291642
-3392	-0.0222469	0.0291694
-3391	-0.0223476	0.0291745
-3390	-0.0224485	0.0291795
-3389	-0.0225496	0.0291845
-3388	-0.022651	0.0291895
-3387	-0.0227525	0.0291944
-3386	-0.0228544	0.0291993
-3385	-0.0229564	0.0292041
-3384	-0.0230587	0.0292088
-3383	-0.0231612	0.0292136
-3382	-0.023264	0.0292182
-3381	-0.023367	0.0292229
-3380	-0.0234703	0.0292275
-3379	-0.0235738	0.029232
-3378	-0.0236776	0.0292365
-3377	-0.0237816	0.029241
-3376	-0.0238859	0.0292454
-3375	-0.0239905	0.0292498
-3374	-0.0240953	0.0292542
-3373	-0.0242004	0.0292585
-3372	-0.0243058	0.0292627
-3371	-0.0244114	0.029267
-3370	-0.0245174	0.0292712
-3369	-0.0246236	0.0292753
-3368	-0.0247301	0.0292794
-3367	-0.0248368	0.0292835
-3366	-0.0249439	0.0292876
-3365	-0.0250513	0.0292916
-3364	-0.0251589	0.0292956
-3363	-0.0252669	0.0292995
-3362	-0.0253751	0.0293034
-3361	-0.0254836	0.0293073
-3360	-0.0255925	0.0293112
-3359	-0.0257016	0.029315
-3358	-0.0258111	0.0293188
-3357	-0.0259209	0.0293226
-3356	-0.0260309	0.0293263
-3355	-0.0261413	0.02933
-3354	-0.026252	0.0293337
-3353	-0.026363	0.0293373
-3352	-0.0264744	0.0293409
-3351	-0.026586	0.0293445
-3350	-0.026698	0.0293481
-3349	-0.0268103	0.0293516
-3348	-0.0269229	0.0293551
-3347	-0.0270358	0.0293586
-3346	-0.0271491	0.0293621
-3345	-0.0272627	0.0293655
-3344	-0.0273766	0.029369
-3343	-0.0274909	0.0293724
-3342	-0.0276054	0.0293757
-3341	-0.0277203	0.0293791
-3340	-0.0278356	0.0293824
-3339	-0.0279512	0.0293857
-3338	-0.0280671	0.029389
-3337	-0.0281833	0.0293923
-3336	-0.0282999	0.0293955
-3335	-0.0284168	0.0293987
-3334	-0.028534	0.029402
-3333	-0.0286516	0.0294051
-3332	-0.0287695	0.0294083
-3331	-0.0288877	0.0294115
-3330	-0.0290063	0.0294146
-3329	-0.0291252	0.0294177
-3328	-0.0292445	0.0294208
-3327	-0.029364	0.0294239
-3326	-0.0294839	0.029427
-3325	-0.0296042	0.02943
-3324	-0.0297247	0.029433
-3323	-0.0298456	0.0294361
-3322	-0.0299669	0.0294391
-3321	-0.0300884	0.0294421
-3320	-0.0302103	0.029445
-3319	-0.0303325	0.029448
-3318	-0.030455	0.0294509
-3317	-0.0305779	0.0294539
-3316	-0.0307011	0.0294568
-3315	-0.0308246	0.0294597
-3314	-0.0309484	0.0294626
-3313	-0.0310725	0.0294655
-3312	-0.031197	0.0294683
-3311	-0.0313217	0.0294712
-3310	-0.0314468	0.029474
-3309	-0.0315722	0.0294769
-3308	-0.0316978	0.0294797
-3307	-0.0318238	0.0294825
-3306	-0.0319501	0.0294853
-3305	-0.0320767	0.0294881
-3304	-0.0322036	0.0294909
-3303	-0.0323307	0.0294937
-3302	-0.0324582	0.0294964
-3301	-0.032586	0.0294992
-3300	-0.032714	0.0295019
-3299	-0.0328423	0.0295046
-3298	-0.0329709	0.0295074
-3297	-0.0330998	0.0295101
-3296	-0.0332289	0.0295128
-3295	-0.0333583	0.0295155
-3294	-0.0334879	0.0295182
-3293	-0.0336179	0.0295209
-3292	-0.033748	0.0295235
-3291	-0.0338785	0.0295262
-3290	-0.0340091	0.0295289
-3289	-0.03414	0.0295315
-3288	-0.0342712	0.0295341
-3287	-0.0344026	0.0295368
-3286	-0.0345342	0.0295394
-3285	-0.034666	0.029542
-3284	-0.0347981	0.0295446
-3283	-0.0349304	0.0295473
-3282	-0.0350629	0.0295499
-3281	-0.0351955	0.0295524
-3280	-0.0353284	0.029555
-3279	-0.0354615	0.0295576
-3278	-0.0355948	0.0295602
-3277	-0.0357283	0.0295628
-3276	-0.0358619	0.0295653
-3275	-0.0359957	0.0295679
-3274	-0.0361297	0.0295705
-3273	-0.0362638	0.029573
-3272	-0.0363981	0.0295756
-3271	-0.0365326	0.0295781
-3270	-0.0366672	0.0295806
-3269	-0.0368019	0.0295832
-3268	-0.0369368	0.0295857
-3267	-0.0370718	0.0295882
-3266	-0.0372069	0.0295907
-3265	-0.0373421	0.0295933
-3264	-0.0374775	0.0295958
-3263	-0.0376129	0.0295983
-3262	-0.0377485	0.0296008
-3261	-0.0378841	0.0296033
-3260	-0.0380198	0.0296058
-3259	-0.0381556	0.0296083
-3258	-0.0382914	0.0296108
-3257	-0.0384274	0.0296133
-3256	-0.0385633	0.0296157
-3255	-0.0386994	0.0296182
-3254	-0.0388354	0.0296207
-3253	-0.0389715	0.0296232
-3252	-0.0391077	0.0296257
-3251	-0.0392438	0.0296282
-3250	-0.03938	0.0296306
-3249	-0.0395162	0.0296331
-3248	-0.0396523	0.0296356
-3247	-0.0397885	0.0296381
-3246	-0.0399247	0.0296405
-3245	-0.0400608	0.029643
-3244	-0.0401969	0.0296455
-3243	-0.040333	0.0296479
-3242	-0.040469	0.0296504
-3241	-0.040605	0.0296529
-3240	-0.0407409	0.0296553
-3239	-0.0408768	0.0296578
-3238	-0.0410126	0.0296603
-3237	-0.0411483	0.0296628
-3236	-0.0412839	0.0296652
-3235	-0.0414195	0.0296677
-3234	-0.0415549	0.0296702
-3233	-0.0416902	0.0296727
-3232	-0.0418254	0.0296751
-3231	-0.0419605	0.0296776
-3230	-0.0420955	0.0296801
-3229	-0.0422303	0.0296826
-3228	-0.0423649	0.0296851
-3227	-0.0424995	0.0296876
-3226	-0.0426338	0.0296901
-3225	-0.042768	0.0296926
-3224	-0.042902	0.0296951
-3223	-0.0430359	0.0296976
-3222	-0.0431695	0.0297001
-3221	-0.043303	0.0297026
-3220	-0.0434362	0.0297051
-3219	-0.0435692	0.0297076
-3218	-0.0437021	0.0297101
-3217	-0.0438346	0.0297127
-3216	-0.043967	0.0297152
-3215	-0.0440991	0.0297177
-3214	-0.044231	0.0297203
-3213	-0.0443626	0.0297228
-3212	-0.044494	0.0297254
-3211	-0.0446251	0.0297279
-3210	-0.0447559	0.0297305
-3209	-0.0448865	0.0297331
-3208	-0.0450167	0.0297356
-3207	-0.0451467	0.0297382
-3206	-0.0452764	0.0297408
-3205	-0.0454057	0.0297434
-3204	-0.0455348	0.029746
-3203	-0.0456635	0.0297486
-3202	-0.0457919	0.0297512
-3201	-0.04592	0.0297539
-3200	-0.0460477	0.0297565
-3199	-0.0461751	0.0297591
-3198	-0.0463021	0.0297618
-3197	-0.0464288	0.0297645
-3196	-0.0465551	0.0297671
-3195	-0.046681	0.0297698
-3194	-0.0468066	0.0297725
-3193	-0.0469318	0.0297752
-3192	-0.0470566	0.0297779
-3191	-0.047181	0.0297806
-3190	-0.0473051	0.0297833
-3189	-0.0474287	0.029786
-3188	-0.0475519	0.0297887
-3187	-0.0476747	0.0297915
-3186	-0.0477971	0.0297942
-3185	-0.047919	0.029797
-3184	-0.0480406	0.0297998
-3183	-0.0481617	0.0298026
-3182	-0.0482823	0.0298053
-3181	-0.0484026	0.0298081
-3180	-0.0485223	0.029811
-3179	-0.0486417	0.0298138
-3178	-0.0487605	0.0298166
-3177	-0.048879	0.0298194
-3176	-0.0489969	0.0298223
-3175	-0.0491144	0.0298251
-3174	-0.0492314	0.029828
-3173	-0.049348	0.0298309
-3172	-0.049464	0.0298338
-3171	-0.0495796	0.0298366
-3170	-0.0496947	0.0298395
-3169	-0.0498094	0.0298425
-3168	-0.0499235	0.0298454
-3167	-0.0500371	0.0298483
-3166	-0.0501503	0.0298512
-3165	-0.0502629	0.0298542
-3164	-0.050375	0.0298571
-3163	-0.0504867	0.0298601
-3162	-0.0505978	0.0298631
-3161	-0.0507084	0.029866
-3160	-0.0508185	0.029869
-3159	-0.0509281	0.029872
-3158	-0.0510372	0.029875
-3157	-0.0511458	0.029878
-3156	-0.0512538	0.029881
-3155	-0.0513614	0.029884
-3154	-0.0514684	0.029887
-3153	-0.0515749	0.0298901
-3152	-0.0516808	0.0298931
-3151	-0.0517863	0.0298961
-3150	-0.0518912	0.0298992
-3149	-0.0519956	0.0299022
-3148	-0.0520995	0.0299053
-3147	-0.0522028	0.0299083
-3146	-0.0523056	0.0299114
-3145	-0.0524079	0.0299144
-3144	-0.0525096	0.0299175
-3143	-0.0526109	0.0299205
-3142	-0.0527116	0.0299236
-3141	-0.0528118	0.0299266
-3140	-0.0529114	0.0299297
-3139	-0.0530105	0.0299328
-3138	-0.0531091	0.0299358
-3137	-0.0532072	0.0299389
-3136	-0.0533048	0.0299419
-3135	-0.0534018	0.029945
-3134	-0.0534983	0.029948
-3133	-0.0535943	0.0299511
-3132	-0.0536898	0.0299541
-3131	-0.0537847	0.0299571
-3130	-0.0538792	0.0299602
-3129	-0.0539731	0.0299632
-3128	-0.0540665	0.0299662
-3127	-0.0541595	0.0299692
-3126	-0.0542519	0.0299722
-3125	-0.0543438	0.0299752
-3124	-0.0544352	0.0299781
-3123	-0.0545261	0.0299811
-3122	-0.0546165	0.0299841
-3121	-0.0547064	0.029987
-3120	-0.0547958	0.0299899
-3119	-0.0548848	0.0299928
-3118	-0.0549732	0.0299957
-3117	-0.0550612	0.0299986
-3116	-0.0551487	0.0300015
-3115	-0.0552357	0.0300043
-3114	-0.0553222	0.0300072
-3113	-0.0554083	0.03001
-3112	-0.0554939	0.0300128
-3111	-0.0555791	0.0300155
-3110	-0.0556638	0.0300183
-3109	-0.0557481	0.030021
-3108	-0.0558319	0.0300237
-3107	-0.0559152	0.0300264
-3106	-0.0559982	0.030029
-3105	-0.0560807	0.0300316
-3104	-0.0561627	0.0300342
-3103	-0.0562444	0.0300368
-3102	-0.0563256	0.0300393
-3101	-0.0564064	0.0300418
-3100	-0.0564868	0.0300443
-3099	-0.0565668	0.0300468
-3098	-0.0566464	0.0300492
-3097	-0.0567256	0.0300515
-3096	-0.0568044	0.0300539
-3095	-0.0568828	0.0300562
-3094	-0.0569608	0.0300584
-3093	-0.0570385	0.0300607
-3092	-0.0571158	0.0300628
-3091	-0.0571928	0.030065
-3090	-0.0572694	0.0300671
-3089	-0.0573456	0.0300691
-3088	-0.0574215	0.0300711
-3087	-0.0574971	0.0300731
-3086	-0.0575723	0.030075
-3085	-0.0576472	0.0300769
-3084	-0.0577218	0.0300787
-3083	-0.057796	0.0300805
-3082	-0.05787	0.0300822
-3081	-0.0579436	0.0300839
-3080	-0.058017	0.0300855
-3079	-0.0580901	0.030087
-3078	-0.0581628	0.0300885
-3077	-0.0582354	0.03009
-3076	-0.0583076	0.0300914
-3075	-0.0583796	0.0300927
-3074	-0.0584513	0.030094
-3073	-0.0585228	0.0300952
-3072	-0.058594	0.0300963
-3071	-0.058665	0.0300974
-3070	-0.0587357	0.0300984
-3069	-0.0588063	0.0300994
-3068	-0.0588766	0.0301002
-3067	-0.0589467	0.0301011
-3066	-0.0590166	0.0301018
-3065	-0.0590863	0.0301025
-3064	-0.0591558	0.0301031
-3063	-0.0592252	0.0301036
-3062	-0.0592943	0.0301041
-3061	-0.0593633	0.0301045
-3060	-0.0594321	0.0301048
-3059	-0.0595008	0.030105
-3058	-0.0595693	0.0301052
-3057	-0.0596377	0.0301053
-3056	-0.0597059	0.0301053
-3055	-0.059774	0.0301052
-3054	-0.059842	0.030105
-3053	-0.0599099	0.0301048
-3052	-0.0599777	0.0301044
-3051	-0.0600453	0.030104
-3050	-0.0601129	0.0301035
-3049	-0.0601803	0.0301029
-3048	-0.0602477	0.0301023
-3047	-0.060315	0.0301015
-3046	-0.0603823	0.0301007
-3045	-0.0604495	0.0300997
-3044	-0.0605166	0.0300987
-3043	-0.0605837	0.0300976
-3042	-0.0606507	0.0300963
-3041	-0.0607177	0.030095
-3040	-0.0607847	0.0300936
-3039	-0.0608516	0.0300921
-3038	-0.0609185	0.0300905
-3037	-0.0609854	0.0300888
-3036	-0.0610523	0.030087
-3035	-0.0611192	0.0300852
-3034	-0.0611862	0.0300832
-3033	-0.0612531	0.0300811
-3032	-0.06132	0.0300789
-3031	-0.061387	0.0300766
-3030	-0.061454	0.0300742
-3029	-0.061521	0.0300717
-3028	-0.0615881	0.0300691
-3027	-0.0616553	0.0300664
-3026	-0.0617224	0.0300636
-3025	-0.0617897	0.0300606
-3024	-0.061857	0.0300576
-3023	-0.0619244	0.0300545
-3022	-0.0619918	0.0300512
-3021	-0.0620594	0.0300479
-3020	-0.062127	0.0300444
-3019	-0.0621947	0.0300409
-3018	-0.0622625	0.0300372
-3017	-0.0623305	0.0300334
-3016	-0.0623985	0.0300295
-3015	-0.0624666	0.0300255
-3014	-0.0625349	0.0300214
-3013	-0.0626033	0.0300171
-3012	-0.0626718	0.0300128
-3011	-0.0627404	0.0300083
-3010	-0.0628092	0.0300037
-3009	-0.0628781	0.0299991
-3008	-0.0629472	0.0299943
-3007	-0.0630164	0.0299893
-3006	-0.0630858	0.0299843
-3005	-0.0631553	0.0299792
-3004	-0.063225	0.0299739
-3003	-0.0632949	0.0299685
-3002	-0.0633649	0.029963
-3001	-0.0634351	0.0299574
-3000	-0.0635055	0.0299517
-2999	-0.0635761	0.0299458
-2998	-0.0636468	0.0299399
-2997	-0.0637178	0.0299338
-2996	-0.0637889	0.0299276
-2995	-0.0638602	0.0299213
-2994	-0.0639318	0.0299149
-2993	-0.0640035	0.0299083
-2992	-0.0640754	0.0299017
-2991	-0.0641476	0.0298949
-2990	-0.0642199	0.029888
-2989	-0.0642925	0.029881
-2988	-0.0643653	0.0298739
-2987	-0.0644383	0.0298666
-2986	-0.0645115	0.0298593
-2985	-0.0645849	0.0298518
-2984	-0.0646586	0.0298442
-2983	-0.0647325	0.0298365
-2982	-0.0648066	0.0298287
-2981	-0.064881	0.0298207
-2980	-0.0649556	0.0298127
-2979	-0.0650304	0.0298045
-2978	-0.0651055	0.0297962
-2977	-0.0651808	0.0297878
-2976	-0.0652564	0.0297793
-2975	-0.0653322	0.0297707
-2974	-0.0654082	0.0297619
-2973	-0.0654845	0.0297531
-2972	-0.065561	0.0297441
-2971	-0.0656378	0.029735
-2970	-0.0657148	0.0297258
-2969	-0.0657921	0.0297165
-2968	-0.0658696	0.0297071
-2967	-0.0659474	0.0296975
-2966	-0.0660254	0.0296879
-2965	-0.0661037	0.0296781
-2964	-0.0661822	0.0296683
-2963	-0.066261	0.0296583
-2962	-0.06634	0.0296482
-2961	-0.0664193	0.029638
-2960	-0.0664989	0.0296277
-2959	-0.0665787	0.0296173
-2958	-0.0666587	0.0296068
-2957	-0.066739	0.0295961
-2956	-0.0668196	0.0295854
-2955	-0.0669004	0.0295746
-2954	-0.0669815	0.0295636
-2953	-0.0670628	0.0295526
-2952	-0.0671443	0.0295414
-2951	-0.0672262	0.0295302
-2950	-0.0673082	0.0295188
-2949	-0.0673906	0.0295074
-2948	-0.0674731	0.0294958
-2947	-0.0675559	0.0294842
-2946	-0.067639	0.0294724
-2945	-0.0677223	0.0294606
-2944	-0.0678059	0.0294486
-2943	-0.0678897	0.0294366
-2942	-0.0679737	0.0294245
-2941	-0.068058	0.0294122
-2940	-0.0681425	0.0293999
-2939	-0.0682272	0.0293875
-2938	-0.0683122	0.029375
-2937	-0.0683975	0.0293624
-2936	-0.0684829	0.0293497
-2935	-0.0685686	0.0293369
-2934	-0.0686545	0.029324
-2933	-0.0687407	0.029311
-2932	-0.068827	0.029298
-2931	-0.0689136	0.0292849
-2930	-0.0690004	0.0292716
-2929	-0.0690875	0.0292583
-2928	-0.0691747	0.0292449
-2927	-0.0692622	0.0292315
-2926	-0.0693499	0.0292179
-2925	-0.0694378	0.0292043
-2924	-0.0695259	0.0291906
-2923	-0.0696142	0.0291768
-2922	-0.0697027	0.0291629
-2921	-0.0697914	0.029149
-2920	-0.0698803	0.029135
-2919	-0.0699694	0.0291209
-2918	-0.0700587	0.0291067
-2917	-0.0701482	0.0290925
-2916	-0.0702379	0.0290781
-2915	-0.0703277	0.0290638
-2914	-0.0704178	0.0290493
-2913	-0.070508	0.0290348
-2912	-0.0705984	0.0290202
-2911	-0.0706889	0.0290056
-2910	-0.0707797	0.0289908
-2909	-0.0708706	0.0289761
-2908	-0.0709616	0.0289612
-2907	-0.0710529	0.0289463
-2906	-0.0711443	0.0289313
-2905	-0.0712358	0.0289163
-2904	-0.0713275	0.0289012
-2903	-0.0714194	0.0288861
-2902	-0.0715114	0.0288709
-2901	-0.0716035	0.0288556
-2900	-0.0716958	0.0288403
-2899	-0.0717882	0.028825
-2898	-0.0718807	0.0288095
-2897	-0.0719734	0.0287941
-2896	-0.0720662	0.0287786
-2895	-0.0721591	0.028763
-2894	-0.0722522	0.0287474
-2893	-0.0723453	0.0287317
-2892	-0.0724386	0.028716
-2891	-0.072532	0.0287003
-2890	-0.0726255	0.0286845
-2889	-0.0727191	0.0286686
-2888	-0.0728128	0.0286528
-2887	-0.0729066	0.0286369
-2886	-0.0730005	0.0286209
-2885	-0.0730945	0.0286049
-2884	-0.0731886	0.0285889
-2883	-0.0732827	0.0285728
-2882	-0.073377	0.0285567
-2881	-0.0734713	0.0285406
-2880	-0.0735657	0.0285244
-2879	-0.0736602	0.0285082
-2878	-0.0737547	0.0284919
-2877	-0.0738493	0.0284757
-2876	-0.073944	0.0284594
-2875	-0.0740387	0.0284431
-2874	-0.0741335	0.0284267
-2873	-0.0742283	0.0284103
-2872	-0.0743232	0.0283939
-2871	-0.0744181	0.0283775
-2870	-0.0745131	0.0283611
-2869	-0.0746081	0.0283446
-2868	-0.0747031	0.0283281
-2867	-0.0747982	0.0283116
-2866	-0.0748933	0.028295
-2865	-0.0749885	0.0282785
-2864	-0.0750836	0.0282619
-2863	-0.0751788	0.0282453
-2862	-0.075274	0.0282287
-2861	-0.0753692	0.0282121
-2860	-0.0754645	0.0281955
-2859	-0.0755597	0.0281788
-2858	-0.075655	0.0281622
-2857	-0.0757503	0.0281455
-2856	-0.0758455	0.0281288
-2855	-0.0759408	0.0281121
-2854	-0.076036	0.0280954
-2853	-0.0761313	0.0280787
-2852	-0.0762266	0.028062
-2851	-0.0763218	0.0280452
-2850	-0.076417	0.0280285
-2849	-0.0765122	0.0280118
-2848	-0.0766074	0.027995
-2847	-0.0767026	0.0279783
-2846	-0.0767978	0.0279615
-2845	-0.0768929	0.0279447
-2844	-0.076988	0.027928
-2843	-0.0770831	0.0279112
-2842	-0.0771781	0.0278945
-2841	-0.0772731	0.0278777
-2840	-0.0773681	0.0278609
-2839	-0.077463	0.0278441
-2838	-0.0775579	0.0278274
-2837	-0.0776528	0.0278106
-2836	-0.0777476	0.0277938
-2835	-0.0778424	0.0277771
-2834	-0.0779371	0.0277603
-2833	-0.0780318	0.0277436
-2832	-0.0781264	0.0277268
-2831	-0.078221	0.0277101
-2830	-0.0783155	0.0276933
-2829	-0.0784099	0.0276766
-2828	-0.0785043	0.0276598
-2827	-0.0785987	0.0276431
-2826	-0.078693	0.0276264
-2825	-0.0787872	0.0276097
-2824	-0.0788814	0.027593
-2823	-0.0789755	0.0275763
-2822	-0.0790695	0.0275596
-2821	-0.0791635	0.0275429
-2820	-0.0792574	0.0275262
-2819	-0.0793512	0.0275095
-2818	-0.079445	0.0274928
-2817	-0.0795387	0.0274762
-2816	-0.0796323	0.0274595
-2815	-0.0797259	0.0274429
-2814	-0.0798194	0.0274263
-2813	-0.0799128	0.0274097
-2812	-0.0800062	0.027393
-2811	-0.0800994	0.0273764
-2810	-0.0801926	0.0273598
-2809	-0.0802857	0.0273433
-2808	-0.0803788	0.0273267
-2807	-0.0804718	0.0273101
-2806	-0.0805647	0.0272936
-2805	-0.0806575	0.027277
-2804	-0.0807502	0.0272605
-2803	-0.0808429	0.027244
-2802	-0.0809355	0.0272275
-2801	-0.081028	0.0272109
-2800	-0.0811204	0.0271945
-2799	-0.0812128	0.027178
-2798	-0.0813051	0.0271615
-2797	-0.0813973	0.027145
-2796	-0.0814894	0.0271286
-2795	-0.0815814	0.0271121
-2794	-0.0816734	0.0270957
-2793	-0.0817653	0.0270793
-2792	-0.0818571	0.0270629
-2791	-0.0819489	0.0270465
-2790	-0.0820406	0.0270301
-2789	-0.0821322	0.0270137
-2788	-0.0822237	0.0269973
-2787	-0.0823151	0.0269809
-2786	-0.0824065	0.0269646
-2785	-0.0824978	0.0269482
-2784	-0.0825891	0.0269319
-2783	-0.0826802	0.0269155
-2782	-0.0827713	0.0268992
-2781	-0.0828624	0.0268829
-2780	-0.0829533	0.0268666
-2779	-0.0830442	0.0268503
-2778	-0.0831351	0.026834
-2777	-0.0832258	0.0268177
-2776	-0.0833165	0.0268014
-2775	-0.0834072	0.0267851
-2774	-0.0834977	0.0267689
-2773	-0.0835883	0.0267526
-2772	-0.0836787	0.0267363
-2771	-0.0837691	0.0267201
-2770	-0.0838595	0.0267038
-2769	-0.0839498	0.0266876
-2768	-0.08404	0.0266714
-2767	-0.0841302	0.0266551
-2766	-0.0842203	0.0266389
-2765	-0.0843104	0.0266227
-2764	-0.0844005	0.0266065
-2763	-0.0844905	0.0265902
-2762	-0.0845804	0.026574
-2761	-0.0846703	0.0265578
-2760	-0.0847602	0.0265416
-2759	-0.08485	0.0265254
-2758	-0.0849398	0.0265092
-2757	-0.0850295	0.026493
-2756	-0.0851193	0.0264768
-2755	-0.0852089	0.0264606
-2754	-0.0852986	0.0264445
-2753	-0.0853882	0.0264283
-2752	-0.0854778	0.0264121
-2751	-0.0855674	0.0263959
-2750	-0.0856569	0.0263797
-2749	-0.0857464	0.0263635
-2748	-0.0858359	0.0263473
-2747	-0.0859254	0.0263312
-2746	-0.0860149	0.026315
-2745	-0.0861043	0.0262988
-2744	-0.0861937	0.0262826
-2743	-0.0862831	0.0262664
-2742	-0.0863726	0.0262502
-2741	-0.086462	0.026234
-2740	-0.0865514	0.0262179
-2739	-0.0866408	0.0262017
-2738	-0.0867301	0.0261855
-2737	-0.0868195	0.0261693
-2736	-0.0869089	0.0261531
-2735	-0.0869983	0.0261369
-2734	-0.0870877	0.0261207
-2733	-0.0871771	0.0261045
-2732	-0.0872666	0.0260883
-2731	-0.087356	0.0260721
-2730	-0.0874454	0.0260559
-2729	-0.0875349	0.0260397
-2728	-0.0876244	0.0260235
-2727	-0.0877139	0.0260073
-2726	-0.0878034	0.0259911
-2725	-0.0878929	0.0259748
-2724	-0.0879825	0.0259586
-2723	-0.0880721	0.0259424
-2722	-0.0881617	0.0259262
-2721	-0.0882513	0.02591
-2720	-0.088341	0.0258937
-2719	-0.0884307	0.0258775
-2718	-0.0885205	0.0258613
-2717	-0.0886103	0.025845
-2716	-0.0887001	0.0258288
-2715	-0.0887899	0.0258126
-2714	-0.0888798	0.0257963
-2713	-0.0889698	0.0257801
-2712	-0.0890598	0.0257638
-2711	-0.0891498	0.0257476
-2710	-0.0892399	0.0257314
-2709	-0.08933	0.0257151
-2708	-0.0894202	0.0256989
-2707	-0.0895104	0.0256826
-2706	-0.0896007	0.0256664
-2705	-0.0896911	0.0256501
-2704	-0.0897815	0.0256339
-2703	-0.0898719	0.0256176
-2702	-0.0899625	0.0256014
-2701	-0.090053	0.0255851
-2700	-0.0901437	0.0255689
-2699	-0.0902344	0.0255526
-2698	-0.0903251	0.0255364
-2697	-0.090416	0.0255201
-2696	-0.0905069	0.0255039
-2695	-0.0905978	0.0254876
-2694	-0.0906888	0.0254714
-2693	-0.0907799	0.0254552
-2692	-0.0908711	0.0254389
-2691	-0.0909623	0.0254227
-2690	-0.0910536	0.0254065
-2689	-0.091145	0.0253903
-2688	-0.0912365	0.025374
-2687	-0.091328	0.0253578
-2686	-0.0914196	0.0253416
-2685	-0.0915112	0.0253254
-2684	-0.091603	0.0253092
-2683	-0.0916948	0.025293
-2682	-0.0917867	0.0252769
-2681	-0.0918787	0.0252607
-2680	-0.0919707	0.0252445
-2679	-0.0920628	0.0252284
-2678	-0.092155	0.0252122
-2677	-0.0922473	0.0251961
-2676	-0.0923396	0.0251799
-2675	-0.092432	0.0251638
-2674	-0.0925245	0.0251477
-2673	-0.092617	0.0251316
-2672	-0.0927097	0.0251155
-2671	-0.0928024	0.0250994
-2670	-0.0928952	0.0250833
-2669	-0.092988	0.0250673
-2668	-0.093081	0.0250512
-2667	-0.0931739	0.0250352
-2666	-0.093267	0.0250192
-2665	-0.0933602	0.0250032
-2664	-0.0934534	0.0249872
-2663	-0.0935466	0.0249712
-2662	-0.09364	0.0249553
-2661	-0.0937334	0.0249394
-2660	-0.0938269	0.0249234
-2659	-0.0939204	0.0249075
-2658	-0.094014	0.0248917
-2657	-0.0941077	0.0248758
-2656	-0.0942014	0.0248599
-2655	-0.0942952	0.0248441
-2654	-0.094389	0.0248283
-2653	-0.0944829	0.0248125
-2652	-0.0945768	0.0247968
-2651	-0.0946708	0.024781
-2650	-0.0947649	0.0247653
-2649	-0.094859	0.0247496
-2648	-0.0949531	0.0247339
-2647	-0.0950473	0.0247183
-2646	-0.0951415	0.0247026
-2645	-0.0952358	0.024687
-2644	-0.0953301	0.0246714
-2643	-0.0954245	0.0246559
-2642	-0.0955188	0.0246404
-2641	-0.0956133	0.0246249
-2640	-0.0957077	0.0246094
-2639	-0.0958022	0.0245939
-2638	-0.0958966	0.0245785
-2637	-0.0959911	0.0245631
-2636	-0.0960857	0.0245478
-2635	-0.0961802	0.0245324
-2634	-0.0962748	0.0245171
-2633	-0.0963693	0.0245018
-2632	-0.0964639	0.0244866
-2631	-0.0965584	0.0244714
-2630	-0.096653	0.0244562
-2629	-0.0967476	0.0244411
-2628	-0.0968421	0.0244259
-2627	-0.0969367	0.0244109
-2626	-0.0970312	0.0243958
-2625	-0.0971257	0.0243808
-2624	-0.0972202	0.0243658
-2623	-0.0973147	0.0243508
-2622	-0.0974091	0.0243359
-2621	-0.0975035	0.024321
-2620	-0.0975979	0.0243062
-2619	-0.0976922	0.0242914
-2618	-0.0977865	0.0242766
-2617	-0.0978808	0.0242619
-2616	-0.097975	0.0242472
-2615	-0.0980691	0.0242325
-2614	-0.0981632	0.0242179
-2613	-0.0982572	0.0242033
-2612	-0.0983512	0.0241887
-2611	-0.098445	0.0241742
-2610	-0.0985388	0.0241597
-2609	-0.0986326	0.0241453
-2608	-0.0987262	0.0241309
-2607	-0.0988197	0.0241165
-2606	-0.0989132	0.0241022
-2605	-0.0990065	0.0240879
-2604	-0.0990998	0.0240736
-2603	-0.0991929	0.0240594
-2602	-0.0992859	0.0240452
-2601	-0.0993789	0.0240311
-2600	-0.0994716	0.024017
-2599	-0.0995643	0.024003
-2598	-0.0996568	0.023989
-2597	-0.0997492	0.023975
-2596	-0.0998415	0.0239611
-2595	-0.0999336	0.0239472
-2594	-0.100026	0.0239334
-2593	-0.100117	0.0239196
-2592	-0.100209	0.0239058
-2591	-0.1003	0.0238921
-2590	-0.100392	0.0238784
-2589	-0.100483	0.0238648
-2588	-0.100574	0.0238512
-2587	-0.100665	0.0238376
-2586	-0.100755	0.0238241
-2585	-0.100846	0.0238107
-2584	-0.100936	0.0237972
-2583	-0.101026	0.0237839
-2582	-0.101115	0.0237705
-2581	-0.101205	0.0237572
-2580	-0.101294	0.023744
-2579	-0.101383	0.0237308
-2578	-0.101472	0.0237176
-2577	-0.101561	0.0237045
-2576	-0.101649	0.0236914
-2575	-0.101737	0.0236784
-2574	-0.101825	0.0236654
-2573	-0.101913	0.0236525
-2572	-0.102	0.0236396
-2571	-0.102087	0.0236267
-2570	-0.102174	0.0236139
-2569	-0.10226	0.0236012
-2568	-0.102347	0.0235884
-2567	-0.102433	0.0235758
-2566	-0.102518	0.0235631
-2565	-0.102603	0.0235505
-2564	-0.102688	0.023538
-2563	-0.102773	0.0235255
-2562	-0.102858	0.0235131
-2561	-0.102942	0.0235007
-2560	-0.103025	0.0234883
-2559	-0.103109	0.023476
-2558	-0.103192	0.0234637
-2557	-0.103275	0.0234515
-2556	-0.103357	0.0234393
-2555	-0.103439	0.0234272
-2554	-0.103521	0.0234151
-2553	-0.103602	0.023403
-2552	-0.103683	0.023391
-2551	-0.103764	0.0233791
-2550	-0.103844	0.0233672
-2549	-0.103924	0.0233553
-2548	-0.104003	0.0233435
-2547	-0.104082	0.0233318
-2546	-0.104161	0.0233201
-2545	-0.104239	0.0233084
-2544	-0.104317	0.0232968
-2543	-0.104394	0.0232852
-2542	-0.104471	0.0232737
-2541	-0.104548	0.0232622
-2540	-0.104624	0.0232508
-2539	-0.1047	0.0232394
-2538	-0.104775	0.0232281
-2537	-0.10485	0.0232168
-2536	-0.104924	0.0232056
-2535	-0.104998	0.0231944
-2534	-0.105072	0.0231833
-2533	-0.105145	0.0231722
-2532	-0.105217	0.0231612
-2531	-0.10529	0.0231502
-2530	-0.105361	0.0231393
-2529	-0.105433	0.0231284
-2528	-0.105503	0.0231176
-2527	-0.105574	0.0231068
-2526	-0.105643	0.0230961
-2525	-0.105713	0.0230854
-2524	-0.105781	0.0230748
-2523	-0.10585	0.0230642
-2522	-0.105918	0.0230537
-2521	-0.105985	0.0230433
-2520	-0.106052	0.0230329
-2519	-0.106118	0.0230225
-2518	-0.106184	0.0230122
-2517	-0.106249	0.023002
-2516	-0.106314	0.0229918
-2515	-0.106378	0.0229817
-2514	-0.106442	0.0229717
-2513	-0.106506	0.0229617
-2512	-0.106568	0.0229517
-2511	-0.10663	0.0229418
-2510	-0.106692	0.022932
-2509	-0.106753	0.0229222
-2508	-0.106814	0.0229125
-2507	-0.106874	0.0229029
-2506	-0.106934	0.0228933
-2505	-0.106993	0.0228837
-2504	-0.107051	0.0228743
-2503	-0.107109	0.0228649
-2502	-0.107166	0.0228555
-2501	-0.107223	0.0228462
-2500	-0.107279	0.022837
-2499	-0.107335	0.0228279
-2498	-0.10739	0.0228188
-2497	-0.107445	0.0228098
-2496	-0.107499	0.0228008
-2495	-0.107553	0.0227919
-2494	-0.107606	0.0227831
-2493	-0.107658	0.0227744
-2492	-0.10771	0.0227657
-2491	-0.107761	0.0227571
-2490	-0.107812	0.0227485
-2489	-0.107862	0.02274
-2488	-0.107912	0.0227316
-2487	-0.107961	0.0227233
-2486	-0.108009	0.022715
-2485	-0.108057	0.0227068
-2484	-0.108104	0.0226987
-2483	-0.108151	0.0226907
-2482	-0.108197	0.0226827
-2481	-0.108243	0.0226748
-2480	-0.108288	0.022667
-2479	-0.108333	0.0226592
-2478	-0.108376	0.0226516
-2477	-0.10842	0.022644
-2476	-0.108463	0.0226364
-2475	-0.108505	0.022629
-2474	-0.108547	0.0226217
-2473	-0.108588	0.0226144
-2472	-0.108628	0.0226072
-2471	-0.108668	0.0226001
-2470	-0.108708	0.022593
-2469	-0.108747	0.0225861
-2468	-0.108785	0.0225792
-2467	-0.108823	0.0225724
-2466	-0.10886	0.0225657
-2465	-0.108897	0.0225591
-2464	-0.108933	0.0225525
-2463	-0.108968	0.0225461
-2462	-0.109004	0.0225397
-2461	-0.109038	0.0225334
-2460	-0.109072	0.0225272
-2459	-0.109105	0.0225211
-2458	-0.109138	0.0225151
-2457	-0.10917	0.0225091
-2456	-0.109202	0.0225033
-2455	-0.109233	0.0224975
-2454	-0.109264	0.0224919
-2453	-0.109294	0.0224863
-2452	-0.109324	0.0224808
-2451	-0.109353	0.0224754
-2450	-0.109381	0.0224701
-2449	-0.109409	0.0224649
-2448	-0.109437	0.0224598
-2447	-0.109464	0.0224547
-2446	-0.10949	0.0224498
-2445	-0.109516	0.022445
-2444	-0.109542	0.0224402
-2443	-0.109567	0.0224356
-2442	-0.109591	0.022431
-2441	-0.109615	0.0224265
-2440	-0.109638	0.0224222
-2439	-0.109661	0.0224179
-2438	-0.109684	0.0224137
-2437	-0.109706	0.0224096
-2436	-0.109727	0.0224057
-2435	-0.109748	0.0224018
-2434	-0.109768	0.022398
-2433	-0.109788	0.0223943
-2432	-0.109808	0.0223907
-2431	-0.109827	0.0223872
-2430	-0.109845	0.0223838
-2429	-0.109863	0.0223805
-2428	-0.109881	0.0223773
-2427	-0.109898	0.0223742
-2426	-0.109915	0.0223712
-2425	-0.109931	0.0223683
-2424	-0.109947	0.0223655
-2423	-0.109962	0.0223628
-2422	-0.109977	0.0223602
-2421	-0.109992	0.0223577
-2420	-0.110006	0.0223552
-2419	-0.110019	0.0223529
-2418	-0.110032	0.0223507
-2417	-0.110045	0.0223486
-2416	-0.110057	0.0223466
-2415	-0.110069	0.0223447
-2414	-0.110081	0.0223429
-2413	-0.110092	0.0223412
-2412	-0.110103	0.0223396
-2411	-0.110113	0.0223381
-2410	-0.110123	0.0223366
-2409	-0.110132	0.0223353
-2408	-0.110141	0.0223341
-2407	-0.11015	0.022333
-2406	-0.110158	0.022332
-2405	-0.110166	0.0223311
-2404	-0.110174	0.0223303
-2403	-0.110181	0.0223295
-2402	-0.110188	0.0223289
-2401	-0.110194	0.0223284
-2400	-0.1102	0.022328
-2399	-0.110206	0.0223276
-2398	-0.110211	0.0223274
-2397	-0.110216	0.0223273
-2396	-0.110221	0.0223272
-2395	-0.110226	0.0223273
-2394	-0.11023	0.0223275
-2393	-0.110233	0.0223277
-2392	-0.110237	0.0223281
-2391	-0.11024	0.0223285
-2390	-0.110242	0.022329
-2389	-0.110245	0.0223297
-2388	-0.110247	0.0223304
-2387	-0.110249	0.0223312
-2386	-0.11025	0.0223321
-2385	-0.110251	0.0223331
-2384	-0.110252	0.0223342
-2383	-0.110253	0.0223354
-2382	-0.110253	0.0223367
-2381	-0.110253	0.022338
-2380	-0.110253	0.0223395
-2379	-0.110252	0.022341
-2378	-0.110251	0.0223427
-2377	-0.11025	0.0223444
-2376	-0.110249	0.0223462
-2375	-0.110247	0.0223481
-2374	-0.110245	0.0223501
-2373	-0.110243	0.0223522
-2372	-0.11024	0.0223543
-2371	-0.110238	0.0223565
-2370	-0.110235	0.0223589
-2369	-0.110232	0.0223613
-2368	-0.110228	0.0223638
-2367	-0.110224	0.0223663
-2366	-0.110221	0.022369
-2365	-0.110216	0.0223717
-2364	-0.110212	0.0223745
-2363	-0.110207	0.0223774
-2362	-0.110203	0.0223804
-2361	-0.110198	0.0223834
-2360	-0.110192	0.0223865
-2359	-0.110187	0.0223897
-2358	-0.110181	0.022393
-2357	-0.110175	0.0223963
-2356	-0.110169	0.0223997
-2355	-0.110163	0.0224032
-2354	-0.110156	0.0224067
-2353	-0.11015	0.0224103
-2352	-0.110143	0.022414
-2351	-0.110136	0.0224178
-2350	-0.110128	0.0224216
-2349	-0.110121	0.0224255
-2348	-0.110113	0.0224294
-2347	-0.110106	0.0224335
-2346	-0.110098	0.0224375
-2345	-0.110089	0.0224417
-2344	-0.110081	0.0224459
-2343	-0.110072	0.0224501
-2342	-0.110064	0.0224544
-2341	-0.110055	0.0224588
-2340	-0.110046	0.0224632
-2339	-0.110036	0.0224677
-2338	-0.110027	0.0224723
-2337	-0.110018	0.0224768
-2336	-0.110008	0.0224815
-2335	-0.109998	0.0224862
-2334	-0.109988	0.0224909
-2333	-0.109978	0.0224957
-2332	-0.109967	0.0225005
-2331	-0.109957	0.0225054
-2330	-0.109946	0.0225103
-2329	-0.109936	0.0225153
-2328	-0.109925	0.0225203
-2327	-0.109913	0.0225254
-2326	-0.109902	0.0225305
-2325	-0.109891	0.0225356
-2324	-0.109879	0.0225408
-2323	-0.109868	0.022546
-2322	-0.109856	0.0225512
-2321	-0.109844	0.0225565
-2320	-0.109832	0.0225618
-2319	-0.10982	0.0225671
-2318	-0.109807	0.0225725
-2317	-0.109795	0.0225779
-2316	-0.109782	0.0225833
-2315	-0.109769	0.0225887
-2314	-0.109757	0.0225942
-2313	-0.109743	0.0225997
-2312	-0.10973	0.0226052
-2311	-0.109717	0.0226108
-2310	-0.109704	0.0226163
-2309	-0.10969	0.0226219
-2308	-0.109676	0.0226275
-2307	-0.109663	0.0226331
-2306	-0.109649	0.0226387
-2305	-0.109634	0.0226443
-2304	-0.10962	0.02265
-2303	-0.109606	0.0226556
-2302	-0.109591	0.0226613
-2301	-0.109577	0.022667
-2300	-0.109562	0.0226726
-2299	-0.109547	0.0226783
-2298	-0.109532	0.022684
-2297	-0.109517	0.0226897
-2296	-0.109502	0.0226954
-2295	-0.109486	0.0227011
-2294	-0.109471	0.0227067
-2293	-0.109455	0.0227124
-2292	-0.10944	0.0227181
-2291	-0.109424	0.0227238
-2290	-0.109408	0.0227294
-2289	-0.109391	0.0227351
-2288	-0.109375	0.0227407
-2287	-0.109359	0.0227464
-2286	-0.109342	0.022752
-2285	-0.109325	0.0227576
-2284	-0.109309	0.0227632
-2283	-0.109292	0.0227688
-2282	-0.109274	0.0227744
-2281	-0.109257	0.0227799
-2280	-0.10924	0.0227855
-2279	-0.109222	0.022791
-2278	-0.109205	0.0227965
-2277	-0.109187	0.0228019
-2276	-0.109169	0.0228074
-2275	-0.109151	0.0228128
-2274	-0.109133	0.0228182
-2273	-0.109114	0.0228235
-2272	-0.109096	0.0228289
-2271	-0.109077	0.0228342
-2270	-0.109058	0.0228395
-2269	-0.109039	0.0228447
-2268	-0.10902	0.0228499
-2267	-0.109001	0.0228551
-2266	-0.108982	0.0228603
-2265	-0.108962	0.0228654
-2264	-0.108942	0.0228704
-2263	-0.108922	0.0228755
-2262	-0.108902	0.0228805
-2261	-0.108882	0.0228854
-2260	-0.108862	0.0228904
-2259	-0.108842	0.0228952
-2258	-0.108821	0.0229001
-2257	-0.1088	0.0229049
-2256	-0.108779	0.0229096
-2255	-0.108758	0.0229143
-2254	-0.108737	0.022919
-2253	-0.108715	0.0229236
-2252	-0.108694	0.0229282
-2251	-0.108672	0.0229327
-2250	-0.10865	0.0229372
-2249	-0.108628	0.0229416
-2248	-0.108606	0.022946
-2247	-0.108583	0.0229503
-2246	-0.10856	0.0229546
-2245	-0.108538	0.0229588
-2244	-0.108515	0.022963
-2243	-0.108491	0.0229671
-2242	-0.108468	0.0229712
-2241	-0.108445	0.0229752
-2240	-0.108421	0.0229792
-2239	-0.108397	0.0229831
-2238	-0.108373	0.022987
-2237	-0.108349	0.0229908
-2236	-0.108324	0.0229945
-2235	-0.1083	0.0229982
-2234	-0.108275	0.0230018
-2233	-0.10825	0.0230054
-2232	-0.108225	0.0230089
-2231	-0.108199	0.0230124
-2230	-0.108174	0.0230158
-2229	-0.108148	0.0230191
-2228	-0.108122	0.0230224
-2227	-0.108096	0.0230257
-2226	-0.108069	0.0230289
-2225	-0.108043	0.023032
-2224	-0.108016	0.023035
-2223	-0.107989	0.023038
-2222	-0.107962	0.023041
-2221	-0.107934	0.0230439
-2220	-0.107907	0.0230467
-2219	-0.107879	0.0230495
-2218	-0.107851	0.0230522
-2217	-0.107823	0.0230548
-2216	-0.107794	0.0230574
-2215	-0.107766	0.02306
-2214	-0.107737	0.0230625
-2213	-0.107708	0.0230649
-2212	-0.107679	0.0230673
-2211	-0.107649	0.0230696
-2210	-0.10762	0.0230718
-2209	-0.10759	0.023074
-2208	-0.107559	0.0230762
-2207	-0.107529	0.0230783
-2206	-0.107499	0.0230803
-2205	-0.107468	0.0230823
-2204	-0.107437	0.0230842
-2203	-0.107406	0.023086
-2202	-0.107374	0.0230879
-2201	-0.107343	0.0230896
-2200	-0.107311	0.0230913
-2199	-0.107279	0.023093
-2198	-0.107246	0.0230946
-2197	-0.107214	0.0230961
-2196	-0.107181	0.0230976
-2195	-0.107148	0.023099
-2194	-0.107115	0.0231004
-2193	-0.107081	0.0231018
-2192	-0.107048	0.0231031
-2191	-0.107014	0.0231043
-2190	-0.106979	0.0231055
-2189	-0.106945	0.0231067
-2188	-0.106911	0.0231078
-2187	-0.106876	0.0231088
-2186	-0.106841	0.0231098
-2185	-0.106805	0.0231108
-2184	-0.10677	0.0231117
-2183	-0.106734	0.0231126
-2182	-0.106698	0.0231134
-2181	-0.106662	0.0231142
-2180	-0.106626	0.023115
-2179	-0.106589	0.0231157
-2178	-0.106552	0.0231164
-2177	-0.106515	0.023117
-2176	-0.106478	0.0231176
-2175	-0.10644	0.0231181
-2174	-0.106402	0.0231187
-2173	-0.106364	0.0231191
-2172	-0.106326	0.0231196
-2171	-0.106287	0.02312
-2170	-0.106249	0.0231204
-2169	-0.10621	0.0231207
-2168	-0.106171	0.023121
-2167	-0.106131	0.0231213
-2166	-0.106091	0.0231216
-2165	-0.106052	0.0231218
-2164	-0.106012	0.023122
-2163	-0.105971	0.0231221
-2162	-0.105931	0.0231223
-2161	-0.10589	0.0231224
-2160	-0.105849	0.0231224
-2159	-0.105808	0.0231225
-2158	-0.105766	0.0231225
-2157	-0.105725	0.0231225
-2156	-0.105683	0.0231225
-2155	-0.105641	0.0231225
-2154	-0.105598	0.0231224
-2153	-0.105556	0.0231224
-2152	-0.105513	0.0231223
-2151	-0.10547	0.0231221
-2150	-0.105427	0.023122
-2149	-0.105384	0.0231219
-2148	-0.10534	0.0231217
-2147	-0.105296	0.0231215
-2146	-0.105252	0.0231213
-2145	-0.105208	0.0231211
-2144	-0.105163	0.0231209
-2143	-0.105119	0.0231206
-2142	-0.105074	0.0231204
-2141	-0.105029	0.0231201
-2140	-0.104983	0.0231199
-2139	-0.104938	0.0231196
-2138	-0.104892	0.0231193
-2137	-0.104846	0.023119
-2136	-0.1048	0.0231187
-2135	-0.104754	0.0231184
-2134	-0.104707	0.0231181
-2133	-0.104661	0.0231177
-2132	-0.104614	0.0231174
-2131	-0.104567	0.0231171
-2130	-0.10452	0.0231167
-2129	-0.104472	0.0231164
-2128	-0.104424	0.0231161
-2127	-0.104377	0.0231157
-2126	-0.104329	0.0231154
-2125	-0.10428	0.023115
-2124	-0.104232	0.0231147
-2123	-0.104184	0.0231143
-2122	-0.104135	0.023114
-2121	-0.104086	0.0231136
-2120	-0.104037	0.0231133
-2119	-0.103988	0.023113
-2118	-0.103938	0.0231126
-2117	-0.103889	0.0231123
-2116	-0.103839	0.023112
-2115	-0.103789	0.0231116
-2114	-0.103739	0.0231113
-2113	-0.103689	0.023111
-2112	-0.103638	0.0231107
-2111	-0.103588	0.0231104
-2110	-0.103537	0.0231101
-2109	-0.103486	0.0231098
-2108	-0.103435	0.0231095
-2107	-0.103384	0.0231092
-2106	-0.103333	0.023109
-2105	-0.103281	0.0231087
-2104	-0.10323	0.0231084
-2103	-0.103178	0.0231082
-2102	-0.103126	0.023108
-2101	-0.103074	0.0231077
-2100	-0.103022	0.0231075
-2099	-0.10297	0.0231073
-2098	-0.102917	0.0231071
-2097	-0.102865	0.0231069
-2096	-0.102812	0.0231067
-2095	-0.102759	0.0231066
-2094	-0.102707	0.0231064
-2093	-0.102654	0.0231063
-2092	-0.102601	0.0231061
-2091	-0.102547	0.023106
-2090	-0.102494	0.0231059
-2089	-0.102441	0.0231058
-2088	-0.102387	0.0231057
-2087	-0.102334	0.0231056
-2086	-0.10228	0.0231055
-2085	-0.102226	0.0231055
-2084	-0.102172	0.0231054
-2083	-0.102118	0.0231054
-2082	-0.102064	0.0231054
-2081	-0.10201	0.0231054
-2080	-0.101956	0.0231054
-2079	-0.101901	0.0231054
-2078	-0.101847	0.0231054
-2077	-0.101792	0.0231054
-2076	-0.101738	0.0231055
-2075	-0.101683	0.0231055
-2074	-0.101628	0.0231056
-2073	-0.101574	0.0231056
-2072	-0.101519	0.0231057
-2071	-0.101464	0.0231058
-2070	-0.101409	0.0231059
-2069	-0.101354	0.023106
-2068	-0.101299	0.0231062
-2067	-0.101244	0.0231063
-2066	-0.101188	0.0231065
-2065	-0.101133	0.0231066
-2064	-0.101078	0.0231068
-2063	-0.101022	0.023107
-2062	-0.100967	0.0231071
-2061	-0.100912	0.0231073
-2060	-0.100856	0.0231075
-2059	-0.100801	0.0231078
-2058	-0.100745	0.023108
-2057	-0.10069	0.0231082
-2056	-0.100634	0.0231085
-2055	-0.100579	0.0231087
-2054	-0.100523	0.023109
-2053	-0.100467	0.0231092
-2052	-0.100412	0.0231095
-2051	-0.100356	0.0231098
-2050	-0.1003	0.02311
-2049	-0.100245	0.0231103
-2048	-0.100189	0.0231106
-2047	-0.100133	0.0231109
-2046	-0.100078	0.0231112
-2045	-0.100022	0.0231116
-2044	-0.0999661	0.0231119
-2043	-0.0999103	0.0231122
-2042	-0.0998546	0.0231125
-2041	-0.0997989	0.0231129
-2040	-0.0997432	0.0231132
-2039	-0.0996875	0.0231135
-2038	-0.0996318	0.0231139
-2037	-0.0995761	0.0231142
-2036	-0.0995204	0.0231146
-2035	-0.0994648	0.0231149
-2034	-0.0994092	0.0231153
-2033	-0.0993535	0.0231157
-2032	-0.0992979	0.023116
-2031	-0.0992424	0.0231164
-2030	-0.0991868	0.0231167
-2029	-0.0991313	0.0231171
-2028	-0.0990758	0.0231175
-2027	-0.0990203	0.0231178
-2026	-0.0989649	0.0231182
-2025	-0.0989095	0.0231186
-2024	-0.0988541	0.0231189
-2023	-0.0987988	0.0231193
-2022	-0.0987435	0.0231197
-2021	-0.0986882	0.02312
-2020	-0.098633	0.0231204
-2019	-0.0985778	0.0231207
-2018	-0.0985226	0.0231211
-2017	-0.0984675	0.0231215
-2016	-0.0984124	0.0231218
-2015	-0.0983574	0.0231222
-2014	-0.0983024	0.0231225
-2013	-0.0982475	0.0231228
-2012	-0.0981926	0.0231232
-2011	-0.0981377	0.0231235
-2010	-0.0980829	0.0231238
-2009	-0.0980282	0.0231241
-2008	-0.0979735	0.0231245
-2007	-0.0979188	0.0231248
-2006	-0.0978642	0.0231251
-2005	-0.0978096	0.0231254
-2004	-0.0977551	0.0231257
-2003	-0.0977007	0.0231259
[truncated: 7,003 more rows]

## Sheet: Fig6e
	CC - Trials		IC - Trials
time since stimulus	pupil	SEM	pupil	SEM
-4000	-0.0615166	0.020586	-0.0623489	0.0178076
-3999	-0.0615972	0.0205885	-0.0622791	0.0178174
-3998	-0.0616783	0.020591	-0.0622102	0.0178273
-3997	-0.0617597	0.0205934	-0.0621422	0.0178371
-3996	-0.0618416	0.0205959	-0.0620752	0.017847
-3995	-0.061924	0.0205984	-0.0620091	0.0178569
-3994	-0.0620067	0.0206008	-0.061944	0.0178668
-3993	-0.0620899	0.0206032	-0.0618798	0.0178767
-3992	-0.0621735	0.0206056	-0.0618165	0.0178866
-3991	-0.0622575	0.020608	-0.0617542	0.0178966
-3990	-0.0623419	0.0206103	-0.0616928	0.0179066
-3989	-0.0624268	0.0206127	-0.0616323	0.0179166
-3988	-0.062512	0.020615	-0.0615728	0.0179266
-3987	-0.0625977	0.0206173	-0.0615141	0.0179366
-3986	-0.0626837	0.0206196	-0.0614564	0.0179466
-3985	-0.0627702	0.0206218	-0.0613997	0.0179567
-3984	-0.0628571	0.0206241	-0.0613438	0.0179667
-3983	-0.0629443	0.0206263	-0.0612889	0.0179768
-3982	-0.063032	0.0206285	-0.0612349	0.0179869
-3981	-0.0631201	0.0206306	-0.0611818	0.017997
-3980	-0.0632085	0.0206327	-0.0611297	0.0180071
-3979	-0.0632973	0.0206348	-0.0610784	0.0180173
-3978	-0.0633866	0.0206369	-0.0610281	0.0180274
-3977	-0.0634762	0.0206389	-0.0609787	0.0180375
-3976	-0.0635661	0.0206409	-0.0609301	0.0180477
-3975	-0.0636565	0.0206429	-0.0608825	0.0180579
-3974	-0.0637472	0.0206448	-0.0608358	0.0180681
-3973	-0.0638383	0.0206467	-0.06079	0.0180783
-3972	-0.0639298	0.0206486	-0.0607451	0.0180885
-3971	-0.0640216	0.0206504	-0.0607011	0.0180987
-3970	-0.0641138	0.0206522	-0.060658	0.0181089
-3969	-0.0642063	0.020654	-0.0606158	0.0181191
-3968	-0.0642992	0.0206557	-0.0605745	0.0181293
-3967	-0.0643925	0.0206574	-0.060534	0.0181396
-3966	-0.0644861	0.020659	-0.0604945	0.0181498
-3965	-0.06458	0.0206606	-0.0604558	0.0181601
-3964	-0.0646743	0.0206621	-0.060418	0.0181703
-3963	-0.0647689	0.0206636	-0.0603811	0.0181806
-3962	-0.0648638	0.0206651	-0.0603451	0.0181909
-3961	-0.0649591	0.0206665	-0.0603099	0.0182011
-3960	-0.0650546	0.0206679	-0.0602757	0.0182114
-3959	-0.0651505	0.0206692	-0.0602422	0.0182217
-3958	-0.0652467	0.0206704	-0.0602097	0.018232
-3957	-0.0653433	0.0206717	-0.060178	0.0182422
-3956	-0.0654401	0.0206728	-0.0601471	0.0182525
-3955	-0.0655372	0.0206739	-0.0601171	0.0182628
-3954	-0.0656346	0.020675	-0.060088	0.0182731
-3953	-0.0657323	0.020676	-0.0600597	0.0182834
-3952	-0.0658303	0.020677	-0.0600322	0.0182937
-3951	-0.0659286	0.0206779	-0.0600056	0.018304
-3950	-0.0660271	0.0206787	-0.0599798	0.0183143
-3949	-0.066126	0.0206795	-0.0599549	0.0183246
-3948	-0.066225	0.0206802	-0.0599308	0.0183348
-3947	-0.0663244	0.0206809	-0.0599075	0.0183451
-3946	-0.066424	0.0206815	-0.059885	0.0183554
-3945	-0.0665239	0.0206821	-0.0598634	0.0183657
-3944	-0.066624	0.0206826	-0.0598425	0.018376
-3943	-0.0667243	0.020683	-0.0598225	0.0183862
-3942	-0.0668249	0.0206834	-0.0598033	0.0183965
-3941	-0.0669257	0.0206837	-0.0597848	0.0184068
-3940	-0.0670267	0.0206839	-0.0597672	0.018417
-3939	-0.067128	0.0206841	-0.0597504	0.0184273
-3938	-0.0672294	0.0206842	-0.0597343	0.0184375
-3937	-0.0673311	0.0206842	-0.0597191	0.0184478
-3936	-0.067433	0.0206842	-0.0597046	0.018458
-3935	-0.0675351	0.0206841	-0.0596909	0.0184683
-3934	-0.0676373	0.020684	-0.0596779	0.0184785
-3933	-0.0677398	0.0206838	-0.0596658	0.0184887
-3932	-0.0678424	0.0206835	-0.0596543	0.0184989
-3931	-0.0679452	0.0206831	-0.0596437	0.0185091
-3930	-0.0680482	0.0206827	-0.0596338	0.0185193
-3929	-0.0681513	0.0206822	-0.0596246	0.0185295
-3928	-0.0682546	0.0206817	-0.0596162	0.0185397
-3927	-0.068358	0.020681	-0.0596085	0.0185499
-3926	-0.0684616	0.0206803	-0.0596016	0.01856
-3925	-0.0685653	0.0206795	-0.0595953	0.0185702
-3924	-0.0686692	0.0206787	-0.0595898	0.0185803
-3923	-0.0687731	0.0206778	-0.059585	0.0185904
-3922	-0.0688772	0.0206768	-0.059581	0.0186005
-3921	-0.0689814	0.0206757	-0.0595776	0.0186107
-3920	-0.0690857	0.0206746	-0.0595749	0.0186207
-3919	-0.0691901	0.0206734	-0.059573	0.0186308
-3918	-0.0692946	0.0206721	-0.0595717	0.0186409
-3917	-0.0693991	0.0206707	-0.0595711	0.0186509
-3916	-0.0695038	0.0206693	-0.0595712	0.018661
-3915	-0.0696085	0.0206678	-0.0595719	0.018671
-3914	-0.0697133	0.0206662	-0.0595733	0.018681
-3913	-0.0698181	0.0206645	-0.0595754	0.018691
-3912	-0.069923	0.0206628	-0.0595782	0.018701
-3911	-0.0700279	0.020661	-0.0595816	0.018711
-3910	-0.0701329	0.0206591	-0.0595856	0.0187209
-3909	-0.0702379	0.0206572	-0.0595903	0.0187309
-3908	-0.0703429	0.0206551	-0.0595956	0.0187408
-3907	-0.0704479	0.020653	-0.0596015	0.0187507
-3906	-0.0705529	0.0206508	-0.0596081	0.0187606
-3905	-0.0706579	0.0206486	-0.0596152	0.0187705
-3904	-0.070763	0.0206462	-0.059623	0.0187804
-3903	-0.070868	0.0206438	-0.0596314	0.0187902
-3902	-0.070973	0.0206413	-0.0596404	0.0188
-3901	-0.0710779	0.0206388	-0.05965	0.0188098
-3900	-0.0711828	0.0206361	-0.0596601	0.0188196
-3899	-0.0712877	0.0206334	-0.0596709	0.0188294
-3898	-0.0713925	0.0206306	-0.0596822	0.0188392
-3897	-0.0714973	0.0206278	-0.059694	0.0188489
-3896	-0.071602	0.0206248	-0.0597065	0.0188586
-3895	-0.0717066	0.0206218	-0.0597195	0.0188683
-3894	-0.0718112	0.0206187	-0.059733	0.018878
-3893	-0.0719156	0.0206156	-0.0597471	0.0188877
-3892	-0.07202	0.0206123	-0.0597617	0.0188973
-3891	-0.0721242	0.020609	-0.0597768	0.018907
-3890	-0.0722284	0.0206056	-0.0597925	0.0189166
-3889	-0.0723324	0.0206022	-0.0598087	0.0189262
-3888	-0.0724363	0.0205987	-0.0598254	0.0189357
-3887	-0.0725401	0.0205951	-0.0598425	0.0189453
-3886	-0.0726437	0.0205914	-0.0598602	0.0189548
-3885	-0.0727471	0.0205876	-0.0598784	0.0189643
-3884	-0.0728505	0.0205838	-0.059897	0.0189738
-3883	-0.0729536	0.0205799	-0.0599162	0.0189833
-3882	-0.0730566	0.020576	-0.0599358	0.0189927
-3881	-0.0731594	0.020572	-0.0599558	0.0190022
-3880	-0.073262	0.0205679	-0.0599763	0.0190116
-3879	-0.0733644	0.0205637	-0.0599973	0.0190209
-3878	-0.0734667	0.0205594	-0.0600187	0.0190303
-3877	-0.0735687	0.0205551	-0.0600405	0.0190397
-3876	-0.0736705	0.0205508	-0.0600628	0.019049
-3875	-0.073772	0.0205463	-0.0600855	0.0190583
-3874	-0.0738734	0.0205418	-0.0601086	0.0190676
-3873	-0.0739744	0.0205372	-0.0601321	0.0190768
-3872	-0.0740753	0.0205326	-0.060156	0.0190861
-3871	-0.0741759	0.0205279	-0.0601803	0.0190953
-3870	-0.0742762	0.0205231	-0.060205	0.0191045
-3869	-0.0743763	0.0205183	-0.06023	0.0191137
-3868	-0.0744761	0.0205134	-0.0602555	0.0191228
-3867	-0.0745755	0.0205084	-0.0602813	0.019132
-3866	-0.0746747	0.0205034	-0.0603075	0.0191411
-3865	-0.0747737	0.0204983	-0.060334	0.0191502
-3864	-0.0748722	0.0204932	-0.0603609	0.0191593
-3863	-0.0749705	0.020488	-0.0603881	0.0191683
-3862	-0.0750685	0.0204827	-0.0604156	0.0191773
-3861	-0.0751661	0.0204774	-0.0604435	0.0191863
-3860	-0.0752634	0.020472	-0.0604717	0.0191953
-3859	-0.0753604	0.0204666	-0.0605002	0.0192043
-3858	-0.0754569	0.0204611	-0.060529	0.0192132
-3857	-0.0755532	0.0204555	-0.0605581	0.0192222
-3856	-0.0756491	0.0204499	-0.0605875	0.0192311
-3855	-0.0757446	0.0204442	-0.0606172	0.01924
-3854	-0.0758397	0.0204385	-0.0606471	0.0192488
-3853	-0.0759344	0.0204327	-0.0606774	0.0192577
-3852	-0.0760287	0.0204269	-0.0607079	0.0192665
-3851	-0.0761227	0.020421	-0.0607386	0.0192753
-3850	-0.0762162	0.0204151	-0.0607696	0.0192841
-3849	-0.0763093	0.0204091	-0.0608009	0.0192928
-3848	-0.076402	0.020403	-0.0608324	0.0193016
-3847	-0.0764943	0.0203969	-0.0608641	0.0193103
-3846	-0.0765861	0.0203908	-0.0608961	0.019319
-3845	-0.0766775	0.0203846	-0.0609282	0.0193277
-3844	-0.0767684	0.0203784	-0.0609606	0.0193363
-3843	-0.0768589	0.0203721	-0.0609932	0.019345
-3842	-0.0769489	0.0203658	-0.061026	0.0193536
-3841	-0.0770385	0.0203594	-0.061059	0.0193622
-3840	-0.0771276	0.020353	-0.0610921	0.0193708
-3839	-0.0772162	0.0203465	-0.0611255	0.0193793
-3838	-0.0773043	0.02034	-0.061159	0.0193879
-3837	-0.0773919	0.0203335	-0.0611927	0.0193964
-3836	-0.077479	0.0203269	-0.0612265	0.0194049
-3835	-0.0775656	0.0203203	-0.0612605	0.0194134
-3834	-0.0776517	0.0203136	-0.0612946	0.0194219
-3833	-0.0777373	0.0203069	-0.0613289	0.0194303
-3832	-0.0778223	0.0203002	-0.0613633	0.0194388
-3831	-0.0779069	0.0202934	-0.0613979	0.0194472
-3830	-0.0779908	0.0202866	-0.0614326	0.0194556
-3829	-0.0780743	0.0202797	-0.0614674	0.0194639
-3828	-0.0781572	0.0202728	-0.0615023	0.0194723
-3827	-0.0782395	0.0202659	-0.0615373	0.0194807
-3826	-0.0783213	0.020259	-0.0615724	0.019489
-3825	-0.0784025	0.020252	-0.0616076	0.0194973
-3824	-0.0784832	0.020245	-0.0616428	0.0195056
-3823	-0.0785632	0.0202379	-0.0616782	0.0195139
-3822	-0.0786427	0.0202308	-0.0617136	0.0195221
-3821	-0.0787216	0.0202237	-0.0617491	0.0195304
-3820	-0.0788	0.0202166	-0.0617847	0.0195386
-3819	-0.0788777	0.0202094	-0.0618203	0.0195468
-3818	-0.0789548	0.0202022	-0.061856	0.019555
-3817	-0.0790313	0.020195	-0.0618917	0.0195632
-3816	-0.0791072	0.0201877	-0.0619275	0.0195714
-3815	-0.0791825	0.0201804	-0.0619633	0.0195796
-3814	-0.0792572	0.0201731	-0.0619991	0.0195877
-3813	-0.0793312	0.0201658	-0.062035	0.0195958
-3812	-0.0794046	0.0201584	-0.0620709	0.0196039
-3811	-0.0794774	0.0201511	-0.0621068	0.0196121
-3810	-0.0795495	0.0201437	-0.0621426	0.0196201
-3809	-0.079621	0.0201363	-0.0621785	0.0196282
-3808	-0.0796918	0.0201288	-0.0622144	0.0196363
-3807	-0.079762	0.0201214	-0.0622503	0.0196443
-3806	-0.0798316	0.0201139	-0.0622862	0.0196524
-3805	-0.0799004	0.0201064	-0.0623221	0.0196604
-3804	-0.0799687	0.0200989	-0.0623579	0.0196684
-3803	-0.0800362	0.0200914	-0.0623937	0.0196764
-3802	-0.0801031	0.0200838	-0.0624295	0.0196844
-3801	-0.0801693	0.0200763	-0.0624652	0.0196924
-3800	-0.0802348	0.0200687	-0.0625009	0.0197003
-3799	-0.0802996	0.0200611	-0.0625366	0.0197083
-3798	-0.0803638	0.0200535	-0.0625722	0.0197162
-3797	-0.0804272	0.0200459	-0.0626077	0.0197242
-3796	-0.08049	0.0200383	-0.0626432	0.0197321
-3795	-0.0805521	0.0200306	-0.0626786	0.01974
-3794	-0.0806135	0.020023	-0.062714	0.0197479
-3793	-0.0806741	0.0200153	-0.0627492	0.0197558
-3792	-0.0807341	0.0200076	-0.0627844	0.0197637
-3791	-0.0807934	0.02	-0.0628195	0.0197716
-3790	-0.0808519	0.0199923	-0.0628546	0.0197794
-3789	-0.0809098	0.0199846	-0.0628895	0.0197873
-3788	-0.0809669	0.0199769	-0.0629244	0.0197951
-3787	-0.0810233	0.0199692	-0.0629591	0.019803
-3786	-0.081079	0.0199615	-0.0629937	0.0198108
-3785	-0.0811339	0.0199538	-0.0630283	0.0198187
-3784	-0.0811882	0.019946	-0.0630627	0.0198265
-3783	-0.0812417	0.0199383	-0.063097	0.0198343
-3782	-0.0812944	0.0199306	-0.0631312	0.0198421
-3781	-0.0813465	0.0199229	-0.0631653	0.0198499
-3780	-0.0813978	0.0199151	-0.0631992	0.0198577
-3779	-0.0814484	0.0199074	-0.063233	0.0198655
-3778	-0.0814982	0.0198997	-0.0632667	0.0198733
-3777	-0.0815473	0.019892	-0.0633003	0.019881
-3776	-0.0815956	0.0198842	-0.0633337	0.0198888
-3775	-0.0816432	0.0198765	-0.0633669	0.0198966
-3774	-0.0816901	0.0198688	-0.0634	0.0199043
-3773	-0.0817362	0.0198611	-0.063433	0.0199121
-3772	-0.0817816	0.0198533	-0.0634658	0.0199198
-3771	-0.0818262	0.0198456	-0.0634985	0.0199276
-3770	-0.0818701	0.0198379	-0.063531	0.0199353
-3769	-0.0819132	0.0198302	-0.0635633	0.0199431
-3768	-0.0819556	0.0198225	-0.0635955	0.0199508
-3767	-0.0819972	0.0198148	-0.0636275	0.0199585
-3766	-0.082038	0.0198071	-0.0636593	0.0199662
-3765	-0.0820781	0.0197995	-0.063691	0.019974
-3764	-0.0821175	0.0197918	-0.0637224	0.0199817
-3763	-0.0821561	0.0197841	-0.0637537	0.0199894
-3762	-0.0821939	0.0197765	-0.0637849	0.0199971
-3761	-0.082231	0.0197688	-0.0638158	0.0200048
-3760	-0.0822673	0.0197612	-0.0638465	0.0200125
-3759	-0.0823028	0.0197536	-0.0638771	0.0200202
-3758	-0.0823376	0.019746	-0.0639075	0.0200279
-3757	-0.0823717	0.0197384	-0.0639376	0.0200356
-3756	-0.0824049	0.0197308	-0.0639676	0.0200433
-3755	-0.0824374	0.0197232	-0.0639974	0.020051
-3754	-0.0824692	0.0197156	-0.0640269	0.0200587
-3753	-0.0825002	0.0197081	-0.0640563	0.0200664
-3752	-0.0825304	0.0197006	-0.0640854	0.0200741
-3751	-0.0825599	0.019693	-0.0641144	0.0200818
-3750	-0.0825886	0.0196855	-0.0641431	0.0200895
-3749	-0.0826165	0.0196781	-0.0641716	0.0200972
-3748	-0.0826437	0.0196706	-0.0641999	0.0201048
-3747	-0.0826701	0.0196631	-0.064228	0.0201125
-3746	-0.0826957	0.0196557	-0.0642559	0.0201202
-3745	-0.0827206	0.0196483	-0.0642835	0.0201279
-3744	-0.0827447	0.0196409	-0.0643109	0.0201356
-3743	-0.0827681	0.0196335	-0.0643381	0.0201433
-3742	-0.0827907	0.0196261	-0.0643651	0.020151
-3741	-0.0828126	0.0196188	-0.0643918	0.0201586
-3740	-0.0828337	0.0196115	-0.0644183	0.0201663
-3739	-0.082854	0.0196042	-0.0644446	0.020174
-3738	-0.0828736	0.0195969	-0.0644707	0.0201817
-3737	-0.0828924	0.0195896	-0.0644965	0.0201894
-3736	-0.0829105	0.0195824	-0.064522	0.020197
-3735	-0.0829278	0.0195751	-0.0645473	0.0202047
-3734	-0.0829443	0.019568	-0.0645724	0.0202124
-3733	-0.0829601	0.0195608	-0.0645973	0.0202201
-3732	-0.0829751	0.0195536	-0.0646218	0.0202278
-3731	-0.0829894	0.0195465	-0.0646462	0.0202354
-3730	-0.083003	0.0195394	-0.0646703	0.0202431
-3729	-0.0830157	0.0195323	-0.0646941	0.0202508
-3728	-0.0830278	0.0195253	-0.0647177	0.0202585
-3727	-0.0830391	0.0195182	-0.0647411	0.0202662
-3726	-0.0830496	0.0195112	-0.0647642	0.0202738
-3725	-0.0830594	0.0195043	-0.064787	0.0202815
-3724	-0.0830684	0.0194973	-0.0648096	0.0202892
-3723	-0.0830767	0.0194904	-0.0648319	0.0202969
-3722	-0.0830843	0.0194835	-0.064854	0.0203045
-3721	-0.0830911	0.0194766	-0.0648758	0.0203122
-3720	-0.0830972	0.0194698	-0.0648973	0.0203199
-3719	-0.0831025	0.019463	-0.0649186	0.0203276
-3718	-0.0831071	0.0194562	-0.0649396	0.0203353
-3717	-0.0831109	0.0194494	-0.0649603	0.0203429
-3716	-0.0831141	0.0194427	-0.0649808	0.0203506
-3715	-0.0831164	0.019436	-0.065001	0.0203583
-3714	-0.0831181	0.0194293	-0.0650209	0.020366
-3713	-0.083119	0.0194227	-0.0650406	0.0203736
-3712	-0.0831192	0.0194161	-0.06506	0.0203813
-3711	-0.0831186	0.0194095	-0.0650791	0.020389
-3710	-0.0831173	0.0194029	-0.0650979	0.0203966
-3709	-0.0831153	0.0193964	-0.0651165	0.0204043
-3708	-0.0831126	0.0193899	-0.0651348	0.020412
-3707	-0.0831091	0.0193835	-0.0651528	0.0204196
-3706	-0.0831049	0.0193771	-0.0651705	0.0204273
-3705	-0.0831	0.0193707	-0.0651879	0.0204349
-3704	-0.0830944	0.0193643	-0.0652051	0.0204426
-3703	-0.083088	0.019358	-0.0652219	0.0204503
-3702	-0.083081	0.0193517	-0.0652385	0.0204579
-3701	-0.0830732	0.0193454	-0.0652548	0.0204656
-3700	-0.0830647	0.0193392	-0.0652708	0.0204732
-3699	-0.0830555	0.0193329	-0.0652865	0.0204808
-3698	-0.0830455	0.0193268	-0.065302	0.0204885
-3697	-0.0830349	0.0193206	-0.0653171	0.0204961
-3696	-0.0830235	0.0193145	-0.065332	0.0205037
-3695	-0.0830115	0.0193085	-0.0653465	0.0205114
-3694	-0.0829987	0.0193024	-0.0653607	0.020519
-3693	-0.0829852	0.0192964	-0.0653747	0.0205266
-3692	-0.082971	0.0192904	-0.0653883	0.0205342
-3691	-0.0829561	0.0192845	-0.0654017	0.0205418
-3690	-0.0829405	0.0192786	-0.0654147	0.0205494
-3689	-0.0829242	0.0192727	-0.0654275	0.020557
-3688	-0.0829072	0.0192669	-0.0654399	0.0205646
-3687	-0.0828895	0.0192611	-0.065452	0.0205722
-3686	-0.0828711	0.0192553	-0.0654639	0.0205798
-3685	-0.082852	0.0192495	-0.0654754	0.0205874
-3684	-0.0828322	0.0192438	-0.0654866	0.0205949
-3683	-0.0828117	0.0192382	-0.0654975	0.0206025
-3682	-0.0827905	0.0192325	-0.065508	0.02061
-3681	-0.0827686	0.0192269	-0.0655183	0.0206176
-3680	-0.0827461	0.0192213	-0.0655282	0.0206251
-3679	-0.0827228	0.0192158	-0.0655378	0.0206326
-3678	-0.0826989	0.0192103	-0.0655471	0.0206401
-3677	-0.0826742	0.0192048	-0.0655561	0.0206476
-3676	-0.0826489	0.0191993	-0.0655648	0.0206551
-3675	-0.0826229	0.0191939	-0.0655731	0.0206626
-3674	-0.0825962	0.0191886	-0.0655811	0.0206701
-3673	-0.0825688	0.0191832	-0.0655887	0.0206775
-3672	-0.0825407	0.0191779	-0.0655961	0.020685
-3671	-0.082512	0.0191726	-0.0656031	0.0206924
-3670	-0.0824826	0.0191674	-0.0656097	0.0206999
-3669	-0.0824524	0.0191622	-0.0656161	0.0207073
-3668	-0.0824217	0.019157	-0.065622	0.0207147
-3667	-0.0823902	0.0191518	-0.0656277	0.0207221
-3666	-0.082358	0.0191467	-0.065633	0.0207294
-3665	-0.0823252	0.0191416	-0.0656379	0.0207368
-3664	-0.0822917	0.0191365	-0.0656425	0.0207442
-3663	-0.0822575	0.0191315	-0.0656468	0.0207515
-3662	-0.0822227	0.0191265	-0.0656507	0.0207588
-3661	-0.0821872	0.0191215	-0.0656542	0.0207661
-3660	-0.082151	0.0191166	-0.0656574	0.0207734
-3659	-0.0821141	0.0191117	-0.0656603	0.0207807
-3658	-0.0820765	0.0191068	-0.0656627	0.0207879
-3657	-0.0820383	0.019102	-0.0656648	0.0207951
-3656	-0.0819994	0.0190971	-0.0656666	0.0208024
-3655	-0.0819599	0.0190924	-0.065668	0.0208096
-3654	-0.0819196	0.0190876	-0.065669	0.0208167
-3653	-0.0818788	0.0190829	-0.0656696	0.0208239
-3652	-0.0818372	0.0190781	-0.0656698	0.020831
-3651	-0.081795	0.0190735	-0.0656697	0.0208382
-3650	-0.0817521	0.0190688	-0.0656692	0.0208453
-3649	-0.0817085	0.0190642	-0.0656683	0.0208523
-3648	-0.0816643	0.0190596	-0.0656671	0.0208594
-3647	-0.0816194	0.019055	-0.0656654	0.0208664
-3646	-0.0815738	0.0190505	-0.0656633	0.0208735
-3645	-0.0815276	0.0190459	-0.0656609	0.0208804
-3644	-0.0814807	0.0190414	-0.0656581	0.0208874
-3643	-0.0814331	0.019037	-0.0656548	0.0208944
-3642	-0.0813849	0.0190325	-0.0656512	0.0209013
-3641	-0.081336	0.0190281	-0.0656471	0.0209082
-3640	-0.0812864	0.0190237	-0.0656427	0.020915
-3639	-0.0812362	0.0190193	-0.0656378	0.0209219
-3638	-0.0811853	0.0190149	-0.0656325	0.0209287
-3637	-0.0811338	0.0190106	-0.0656268	0.0209355
-3636	-0.0810816	0.0190063	-0.0656207	0.0209422
-3635	-0.0810287	0.019002	-0.0656141	0.020949
-3634	-0.0809752	0.0189977	-0.0656072	0.0209557
-3633	-0.080921	0.0189935	-0.0655998	0.0209624
-3632	-0.0808661	0.0189892	-0.0655919	0.020969
-3631	-0.0808106	0.018985	-0.0655837	0.0209756
-3630	-0.0807544	0.0189808	-0.065575	0.0209822
-3629	-0.0806976	0.0189766	-0.0655658	0.0209888
-3628	-0.0806401	0.0189725	-0.0655562	0.0209953
-3627	-0.0805819	0.0189683	-0.0655462	0.0210018
-3626	-0.0805231	0.0189642	-0.0655357	0.0210082
-3625	-0.0804636	0.0189601	-0.0655247	0.0210147
-3624	-0.0804034	0.018956	-0.0655133	0.0210211
-3623	-0.0803426	0.0189519	-0.0655014	0.0210274
-3622	-0.0802812	0.0189478	-0.0654891	0.0210338
-3621	-0.080219	0.0189438	-0.0654763	0.02104
-3620	-0.0801562	0.0189397	-0.065463	0.0210463
-3619	-0.0800928	0.0189357	-0.0654493	0.0210525
-3618	-0.0800287	0.0189317	-0.065435	0.0210587
-3617	-0.0799639	0.0189277	-0.0654203	0.0210648
-3616	-0.0798985	0.0189237	-0.0654051	0.021071
-3615	-0.0798324	0.0189197	-0.0653894	0.021077
-3614	-0.0797656	0.0189157	-0.0653732	0.0210831
-3613	-0.0796982	0.0189117	-0.0653566	0.0210891
-3612	-0.0796301	0.0189078	-0.0653394	0.021095
-3611	-0.0795614	0.0189038	-0.0653217	0.0211009
-3610	-0.079492	0.0188999	-0.0653035	0.0211068
-3609	-0.0794219	0.0188959	-0.0652848	0.0211126
-3608	-0.0793512	0.018892	-0.0652655	0.0211184
-3607	-0.0792798	0.0188881	-0.0652458	0.0211242
-3606	-0.0792077	0.0188842	-0.0652255	0.0211299
-3605	-0.079135	0.0188803	-0.0652047	0.0211355
-3604	-0.0790616	0.0188763	-0.0651834	0.0211411
-3603	-0.0789876	0.0188724	-0.0651615	0.0211467
-3602	-0.0789129	0.0188685	-0.0651391	0.0211523
-3601	-0.0788376	0.0188646	-0.0651162	0.0211577
-3600	-0.0787616	0.0188607	-0.0650927	0.0211632
-3599	-0.0786849	0.0188568	-0.0650687	0.0211686
-3598	-0.0786076	0.0188529	-0.0650441	0.0211739
-3597	-0.0785296	0.018849	-0.0650189	0.0211792
-3596	-0.0784509	0.0188451	-0.0649932	0.0211845
-3595	-0.0783716	0.0188412	-0.0649669	0.0211897
-3594	-0.0782916	0.0188373	-0.0649401	0.0211948
-3593	-0.078211	0.0188334	-0.0649127	0.0211999
-3592	-0.0781297	0.0188295	-0.0648847	0.021205
-3591	-0.0780477	0.0188256	-0.0648561	0.02121
-3590	-0.0779651	0.0188217	-0.0648269	0.021215
-3589	-0.0778819	0.0188177	-0.0647972	0.0212199
-3588	-0.0777979	0.0188138	-0.0647668	0.0212247
-3587	-0.0777133	0.0188099	-0.0647359	0.0212295
-3586	-0.0776281	0.0188059	-0.0647044	0.0212343
-3585	-0.0775422	0.018802	-0.0646722	0.021239
-3584	-0.0774556	0.018798	-0.0646395	0.0212436
-3583	-0.0773684	0.0187941	-0.0646061	0.0212482
-3582	-0.0772805	0.0187901	-0.0645722	0.0212528
-3581	-0.077192	0.0187861	-0.0645376	0.0212573
-3580	-0.0771028	0.0187821	-0.0645024	0.0212617
-3579	-0.0770129	0.0187781	-0.0644665	0.0212661
-3578	-0.0769224	0.0187741	-0.0644301	0.0212704
-3577	-0.0768313	0.0187701	-0.064393	0.0212746
-3576	-0.0767395	0.018766	-0.0643553	0.0212789
-3575	-0.076647	0.018762	-0.0643169	0.021283
-3574	-0.0765539	0.0187579	-0.0642779	0.0212871
-3573	-0.0764601	0.0187539	-0.0642382	0.0212911
-3572	-0.0763657	0.0187498	-0.0641979	0.0212951
-3571	-0.0762706	0.0187457	-0.0641569	0.021299
-3570	-0.0761749	0.0187416	-0.0641153	0.0213029
-3569	-0.0760785	0.0187374	-0.064073	0.0213067
-3568	-0.0759815	0.0187333	-0.06403	0.0213105
-3567	-0.0758838	0.0187291	-0.0639864	0.0213141
-3566	-0.0757855	0.0187249	-0.0639421	0.0213178
-3565	-0.0756865	0.0187207	-0.0638972	0.0213213
-3564	-0.0755869	0.0187165	-0.0638515	0.0213248
-3563	-0.0754866	0.0187123	-0.0638052	0.0213283
-3562	-0.0753857	0.018708	-0.0637582	0.0213317
-3561	-0.0752842	0.0187038	-0.0637104	0.021335
-3560	-0.075182	0.0186995	-0.0636621	0.0213382
-3559	-0.0750792	0.0186952	-0.063613	0.0213414
-3558	-0.0749757	0.0186908	-0.0635632	0.0213446
-3557	-0.0748716	0.0186865	-0.0635127	0.0213477
-3556	-0.0747668	0.0186821	-0.0634615	0.0213507
-3555	-0.0746614	0.0186777	-0.0634096	0.0213536
-3554	-0.0745554	0.0186733	-0.063357	0.0213565
-3553	-0.0744487	0.0186689	-0.0633036	0.0213593
-3552	-0.0743415	0.0186644	-0.0632496	0.0213621
-3551	-0.0742335	0.01866	-0.0631948	0.0213647
-3550	-0.074125	0.0186555	-0.0631394	0.0213674
-3549	-0.0740158	0.018651	-0.0630831	0.0213699
-3548	-0.073906	0.0186464	-0.0630262	0.0213724
-3547	-0.0737955	0.0186419	-0.0629685	0.0213749
-3546	-0.0736845	0.0186373	-0.0629101	0.0213772
-3545	-0.0735728	0.0186327	-0.062851	0.0213795
-3544	-0.0734605	0.018628	-0.0627911	0.0213817
-3543	-0.0733475	0.0186234	-0.0627305	0.0213839
-3542	-0.073234	0.0186187	-0.0626692	0.021386
-3541	-0.0731198	0.018614	-0.0626071	0.021388
-3540	-0.073005	0.0186092	-0.0625442	0.02139
-3539	-0.0728896	0.0186045	-0.0624806	0.0213919
-3538	-0.0727736	0.0185997	-0.0624163	0.0213937
-3537	-0.072657	0.0185949	-0.0623512	0.0213955
-3536	-0.0725397	0.0185901	-0.0622853	0.0213972
-3535	-0.0724219	0.0185852	-0.0622187	0.0213988
-3534	-0.0723035	0.0185803	-0.0621514	0.0214004
-3533	-0.0721844	0.0185754	-0.0620832	0.0214019
-3532	-0.0720648	0.0185705	-0.0620143	0.0214033
-3531	-0.0719445	0.0185655	-0.0619447	0.0214047
-3530	-0.0718237	0.0185606	-0.0618742	0.021406
-3529	-0.0717022	0.0185555	-0.061803	0.0214072
-3528	-0.0715802	0.0185505	-0.061731	0.0214084
-3527	-0.0714576	0.0185455	-0.0616583	0.0214094
-3526	-0.0713343	0.0185404	-0.0615848	0.0214105
-3525	-0.0712105	0.0185353	-0.0615105	0.0214114
-3524	-0.0710861	0.0185301	-0.0614354	0.0214123
-3523	-0.0709612	0.018525	-0.0613596	0.0214131
-3522	-0.0708356	0.0185198	-0.061283	0.0214139
-3521	-0.0707095	0.0185146	-0.0612056	0.0214146
-3520	-0.0705828	0.0185093	-0.0611274	0.0214152
-3519	-0.0704555	0.018504	-0.0610484	0.0214157
-3518	-0.0703276	0.0184988	-0.0609686	0.0214162
-3517	-0.0701992	0.0184934	-0.0608881	0.0214166
-3516	-0.0700702	0.0184881	-0.0608068	0.0214169
-3515	-0.0699407	0.0184827	-0.0607247	0.0214172
-3514	-0.0698105	0.0184773	-0.0606418	0.0214174
-3513	-0.0696799	0.0184719	-0.0605581	0.0214175
-3512	-0.0695486	0.0184665	-0.0604736	0.0214176
-3511	-0.0694168	0.018461	-0.0603884	0.0214176
-3510	-0.0692845	0.0184555	-0.0603023	0.0214175
-3509	-0.0691516	0.01845	-0.0602155	0.0214174
-3508	-0.0690181	0.0184445	-0.0601279	0.0214172
-3507	-0.0688841	0.0184389	-0.0600395	0.0214169
-3506	-0.0687496	0.0184333	-0.0599503	0.0214166
-3505	-0.0686145	0.0184277	-0.0598603	0.0214162
-3504	-0.0684789	0.0184221	-0.0597695	0.0214157
-3503	-0.0683428	0.0184164	-0.0596779	0.0214152
-3502	-0.0682061	0.0184108	-0.0595855	0.0214146
-3501	-0.0680689	0.0184051	-0.0594924	0.0214139
-3500	-0.0679311	0.0183993	-0.0593984	0.0214132
-3499	-0.0677928	0.0183936	-0.0593037	0.0214124
-3498	-0.0676541	0.0183878	-0.0592082	0.0214115
-3497	-0.0675147	0.018382	-0.0591119	0.0214106
-3496	-0.0673749	0.0183762	-0.0590148	0.0214096
-3495	-0.0672346	0.0183704	-0.0589169	0.0214086
-3494	-0.0670937	0.0183646	-0.0588182	0.0214074
-3493	-0.0669523	0.0183587	-0.0587187	0.0214062
-3492	-0.0668105	0.0183528	-0.0586185	0.021405
-3491	-0.0666681	0.0183469	-0.0585174	0.0214037
-3490	-0.0665252	0.018341	-0.0584156	0.0214023
-3489	-0.0663818	0.018335	-0.058313	0.0214009
-3488	-0.0662379	0.0183291	-0.0582096	0.0213994
-3487	-0.0660935	0.0183231	-0.0581055	0.0213978
-3486	-0.0659487	0.0183171	-0.0580005	0.0213962
-3485	-0.0658033	0.0183111	-0.0578948	0.0213945
-3484	-0.0656575	0.018305	-0.0577883	0.0213927
-3483	-0.0655111	0.018299	-0.057681	0.0213909
-3482	-0.0653643	0.0182929	-0.0575729	0.021389
-3481	-0.065217	0.0182869	-0.0574641	0.0213871
-3480	-0.0650692	0.0182808	-0.0573545	0.0213851
-3479	-0.064921	0.0182746	-0.0572441	0.0213831
-3478	-0.0647723	0.0182685	-0.057133	0.021381
-3477	-0.0646231	0.0182624	-0.057021	0.0213788
-3476	-0.0644734	0.0182562	-0.0569083	0.0213766
-3475	-0.0643233	0.0182501	-0.0567949	0.0213743
-3474	-0.0641727	0.0182439	-0.0566807	0.0213719
-3473	-0.0640216	0.0182377	-0.0565657	0.0213695
-3472	-0.0638701	0.0182315	-0.05645	0.0213671
-3471	-0.0637182	0.0182253	-0.0563335	0.0213646
-3470	-0.0635657	0.0182191	-0.0562162	0.021362
-3469	-0.0634129	0.0182128	-0.0560982	0.0213594
-3468	-0.0632595	0.0182066	-0.0559795	0.0213567
-3467	-0.0631058	0.0182003	-0.05586	0.021354
-3466	-0.0629515	0.0181941	-0.0557397	0.0213512
-3465	-0.0627969	0.0181878	-0.0556187	0.0213484
-3464	-0.0626418	0.0181815	-0.055497	0.0213455
-3463	-0.0624862	0.0181753	-0.0553745	0.0213426
-3462	-0.0623302	0.018169	-0.0552513	0.0213396
-3461	-0.0621738	0.0181627	-0.0551273	0.0213365
-3460	-0.062017	0.0181564	-0.0550026	0.0213334
-3459	-0.0618597	0.01815	-0.0548772	0.0213303
-3458	-0.061702	0.0181437	-0.0547511	0.0213271
-3457	-0.0615438	0.0181374	-0.0546242	0.0213239
-3456	-0.0613853	0.0181311	-0.0544966	0.0213206
-3455	-0.0612263	0.0181248	-0.0543683	0.0213173
-3454	-0.0610669	0.0181184	-0.0542393	0.0213139
-3453	-0.060907	0.0181121	-0.0541095	0.0213105
-3452	-0.0607468	0.0181058	-0.053979	0.021307
-3451	-0.0605861	0.0180994	-0.0538479	0.0213035
-3450	-0.060425	0.0180931	-0.053716	0.0212999
-3449	-0.0602635	0.0180867	-0.0535834	0.0212963
-3448	-0.0601016	0.0180804	-0.0534501	0.0212927
-3447	-0.0599392	0.0180741	-0.0533161	0.021289
-3446	-0.0597765	0.0180677	-0.0531815	0.0212853
-3445	-0.0596133	0.0180614	-0.0530461	0.0212815
-3444	-0.0594498	0.018055	-0.05291	0.0212777
-3443	-0.0592858	0.0180487	-0.0527733	0.0212738
-3442	-0.0591214	0.0180424	-0.0526359	0.0212699
-3441	-0.0589567	0.018036	-0.0524977	0.021266
-3440	-0.0587915	0.0180297	-0.052359	0.021262
-3439	-0.0586259	0.0180234	-0.0522195	0.021258
-3438	-0.0584599	0.018017	-0.0520794	0.021254
-3437	-0.0582935	0.0180107	-0.0519385	0.0212499
-3436	-0.0581268	0.0180044	-0.0517971	0.0212458
-3435	-0.0579596	0.0179981	-0.051655	0.0212417
-3434	-0.057792	0.0179918	-0.0515122	0.0212375
-3433	-0.057624	0.0179855	-0.0513687	0.0212333
-3432	-0.0574556	0.0179792	-0.0512246	0.021229
-3431	-0.0572869	0.0179729	-0.0510799	0.0212247
-3430	-0.0571177	0.0179666	-0.0509345	0.0212204
-3429	-0.0569482	0.0179604	-0.0507885	0.0212161
-3428	-0.0567782	0.0179541	-0.0506418	0.0212117
-3427	-0.0566079	0.0179478	-0.0504945	0.0212073
-3426	-0.0564371	0.0179416	-0.0503465	0.0212028
-3425	-0.056266	0.0179354	-0.050198	0.0211984
-3424	-0.0560945	0.0179291	-0.0500488	0.0211939
-3423	-0.0559226	0.0179229	-0.0498989	0.0211894
-3422	-0.0557503	0.0179167	-0.0497485	0.0211848
-3421	-0.0555776	0.0179105	-0.0495974	0.0211803
-3420	-0.0554045	0.0179043	-0.0494458	0.0211757
-3419	-0.055231	0.0178981	-0.0492935	0.021171
-3418	-0.0550571	0.0178919	-0.0491406	0.0211664
-3417	-0.0548829	0.0178858	-0.0489871	0.0211617
-3416	-0.0547082	0.0178796	-0.048833	0.021157
-3415	-0.0545332	0.0178735	-0.0486783	0.0211523
-3414	-0.0543578	0.0178674	-0.0485231	0.0211476
-3413	-0.0541819	0.0178612	-0.0483672	0.0211428
-3412	-0.0540057	0.0178551	-0.0482107	0.021138
-3411	-0.0538291	0.0178491	-0.0480537	0.0211332
-3410	-0.0536521	0.017843	-0.0478961	0.0211284
-3409	-0.0534747	0.0178369	-0.0477379	0.0211235
-3408	-0.0532969	0.0178309	-0.0475791	0.0211187
-3407	-0.0531187	0.0178248	-0.0474197	0.0211138
-3406	-0.0529402	0.0178188	-0.0472598	0.0211089
-3405	-0.0527612	0.0178128	-0.0470993	0.021104
-3404	-0.0525818	0.0178068	-0.0469383	0.0210991
-3403	-0.0524021	0.0178008	-0.0467767	0.0210941
-3402	-0.0522219	0.0177948	-0.0466145	0.0210892
-3401	-0.0520414	0.0177889	-0.0464518	0.0210842
-3400	-0.0518604	0.0177829	-0.0462885	0.0210792
-3399	-0.051679	0.017777	-0.0461247	0.0210742
-3398	-0.0514973	0.0177711	-0.0459604	0.0210692
-3397	-0.0513151	0.0177652	-0.0457955	0.0210642
-3396	-0.0511326	0.0177593	-0.04563	0.0210591
-3395	-0.0509496	0.0177534	-0.045464	0.0210541
-3394	-0.0507663	0.0177476	-0.0452975	0.021049
-3393	-0.0505825	0.0177417	-0.0451305	0.0210439
-3392	-0.0503983	0.0177359	-0.0449629	0.0210388
-3391	-0.0502137	0.0177301	-0.0447949	0.0210337
-3390	-0.0500287	0.0177243	-0.0446262	0.0210286
-3389	-0.0498433	0.0177185	-0.0444571	0.0210235
-3388	-0.0496575	0.0177128	-0.0442875	0.0210184
-3387	-0.0494713	0.017707	-0.0441173	0.0210133
-3386	-0.0492847	0.0177013	-0.0439466	0.0210081
-3385	-0.0490976	0.0176956	-0.0437754	0.021003
-3384	-0.0489101	0.0176899	-0.0436038	0.0209978
-3383	-0.0487222	0.0176842	-0.0434316	0.0209927
-3382	-0.0485339	0.0176785	-0.0432589	0.0209875
-3381	-0.0483452	0.0176729	-0.0430857	0.0209823
-3380	-0.0481561	0.0176672	-0.042912	0.0209771
-3379	-0.0479665	0.0176616	-0.0427378	0.020972
-3378	-0.0477765	0.017656	-0.0425631	0.0209668
-3377	-0.0475861	0.0176504	-0.042388	0.0209616
-3376	-0.0473952	0.0176448	-0.0422123	0.0209564
-3375	-0.047204	0.0176392	-0.0420362	0.0209512
-3374	-0.0470122	0.0176337	-0.0418596	0.020946
-3373	-0.0468201	0.0176281	-0.0416825	0.0209408
-3372	-0.0466275	0.0176226	-0.0415049	0.0209355
-3371	-0.0464345	0.0176171	-0.0413268	0.0209303
-3370	-0.0462411	0.0176116	-0.0411483	0.0209251
-3369	-0.0460472	0.0176061	-0.0409693	0.0209199
-3368	-0.0458529	0.0176007	-0.0407898	0.0209146
-3367	-0.0456581	0.0175952	-0.0406098	0.0209094
-3366	-0.0454629	0.0175898	-0.0404294	0.0209042
-3365	-0.0452672	0.0175843	-0.0402485	0.020899
-3364	-0.0450711	0.0175789	-0.0400672	0.0208937
-3363	-0.0448746	0.0175735	-0.0398854	0.0208885
-3362	-0.0446775	0.0175682	-0.0397031	0.0208832
-3361	-0.0444801	0.0175628	-0.0395203	0.020878
-3360	-0.0442822	0.0175574	-0.0393371	0.0208728
-3359	-0.0440838	0.0175521	-0.0391535	0.0208675
-3358	-0.043885	0.0175468	-0.0389694	0.0208623
-3357	-0.0436857	0.0175414	-0.0387848	0.020857
-3356	-0.043486	0.0175361	-0.0385998	0.0208518
-3355	-0.0432858	0.0175308	-0.0384143	0.0208466
-3354	-0.0430851	0.0175256	-0.0382284	0.0208413
-3353	-0.042884	0.0175203	-0.038042	0.0208361
-3352	-0.0426824	0.017515	-0.0378552	0.0208308
-3351	-0.0424803	0.0175098	-0.037668	0.0208256
-3350	-0.0422778	0.0175045	-0.0374803	0.0208203
-3349	-0.0420748	0.0174993	-0.0372921	0.0208151
-3348	-0.0418713	0.0174941	-0.0371035	0.0208099
-3347	-0.0416673	0.0174889	-0.0369145	0.0208046
-3346	-0.0414629	0.0174837	-0.036725	0.0207994
-3345	-0.041258	0.0174785	-0.036535	0.0207941
-3344	-0.0410526	0.0174734	-0.0363447	0.0207889
-3343	-0.0408468	0.0174682	-0.0361539	0.0207836
-3342	-0.0406404	0.0174631	-0.0359626	0.0207784
-3341	-0.0404336	0.0174579	-0.0357709	0.0207731
-3340	-0.0402263	0.0174528	-0.0355788	0.0207679
-3339	-0.0400185	0.0174477	-0.0353862	0.0207626
-3338	-0.0398102	0.0174426	-0.0351932	0.0207574
-3337	-0.0396014	0.0174375	-0.0349998	0.0207522
-3336	-0.0393922	0.0174324	-0.0348059	0.0207469
-3335	-0.0391824	0.0174273	-0.0346116	0.0207417
-3334	-0.0389722	0.0174222	-0.0344168	0.0207364
-3333	-0.0387614	0.0174172	-0.0342216	0.0207312
-3332	-0.0385502	0.0174121	-0.034026	0.0207259
-3331	-0.0383385	0.0174071	-0.0338299	0.0207207
-3330	-0.0381263	0.017402	-0.0336335	0.0207154
-3329	-0.0379135	0.017397	-0.0334365	0.0207102
-3328	-0.0377003	0.017392	-0.0332392	0.0207049
-3327	-0.0374866	0.0173869	-0.0330414	0.0206997
-3326	-0.0372724	0.0173819	-0.0328431	0.0206944
-3325	-0.0370577	0.0173769	-0.0326444	0.0206892
-3324	-0.0368425	0.0173719	-0.0324453	0.0206839
-3323	-0.0366268	0.0173669	-0.0322458	0.0206786
-3322	-0.0364106	0.0173619	-0.0320458	0.0206734
-3321	-0.0361939	0.017357	-0.0318454	0.0206681
-3320	-0.0359767	0.017352	-0.0316445	0.0206628
-3319	-0.035759	0.017347	-0.0314432	0.0206576
-3318	-0.0355408	0.0173421	-0.0312415	0.0206523
-3317	-0.035322	0.0173371	-0.0310394	0.020647
-3316	-0.0351028	0.0173322	-0.0308368	0.0206417
-3315	-0.0348831	0.0173272	-0.0306337	0.0206365
-3314	-0.0346629	0.0173223	-0.0304302	0.0206312
-3313	-0.0344422	0.0173174	-0.0302263	0.0206259
-3312	-0.0342209	0.0173124	-0.030022	0.0206206
-3311	-0.0339992	0.0173075	-0.0298172	0.0206153
-3310	-0.033777	0.0173026	-0.0296119	0.02061
-3309	-0.0335542	0.0172977	-0.0294063	0.0206047
-3308	-0.033331	0.0172928	-0.0292002	0.0205994
-3307	-0.0331073	0.0172879	-0.0289936	0.0205941
-3306	-0.032883	0.017283	-0.0287866	0.0205887
-3305	-0.0326583	0.0172781	-0.0285792	0.0205834
-3304	-0.0324331	0.0172732	-0.0283713	0.0205781
-3303	-0.0322073	0.0172683	-0.0281629	0.0205727
-3302	-0.0319811	0.0172634	-0.0279542	0.0205674
-3301	-0.0317544	0.0172586	-0.0277449	0.020562
-3300	-0.0315271	0.0172537	-0.0275353	0.0205567
-3299	-0.0312994	0.0172488	-0.0273251	0.0205513
-3298	-0.0310712	0.017244	-0.0271146	0.0205459
-3297	-0.0308425	0.0172391	-0.0269036	0.0205406
-3296	-0.0306133	0.0172343	-0.0266921	0.0205352
-3295	-0.0303836	0.0172294	-0.0264802	0.0205298
-3294	-0.0301535	0.0172246	-0.0262678	0.0205244
-3293	-0.0299228	0.0172197	-0.026055	0.020519
-3292	-0.0296917	0.0172149	-0.0258418	0.0205136
-3291	-0.0294601	0.01721	-0.0256281	0.0205081
-3290	-0.029228	0.0172052	-0.0254139	0.0205027
-3289	-0.0289954	0.0172004	-0.0251993	0.0204973
-3288	-0.0287623	0.0171956	-0.0249842	0.0204918
-3287	-0.0285288	0.0171908	-0.0247686	0.0204863
-3286	-0.0282948	0.0171859	-0.0245527	0.0204809
-3285	-0.0280603	0.0171811	-0.0243362	0.0204754
-3284	-0.0278254	0.0171763	-0.0241193	0.0204699
-3283	-0.02759	0.0171715	-0.0239019	0.0204644
-3282	-0.0273541	0.0171667	-0.0236841	0.0204589
-3281	-0.0271178	0.017162	-0.0234658	0.0204534
-3280	-0.026881	0.0171572	-0.0232471	0.0204478
-3279	-0.0266438	0.0171524	-0.0230279	0.0204423
-3278	-0.0264061	0.0171476	-0.0228082	0.0204367
-3277	-0.026168	0.0171428	-0.0225881	0.0204312
-3276	-0.0259294	0.0171381	-0.0223675	0.0204256
-3275	-0.0256904	0.0171333	-0.0221465	0.02042
-3274	-0.0254509	0.0171286	-0.0219249	0.0204144
-3273	-0.0252111	0.0171238	-0.021703	0.0204088
-3272	-0.0249707	0.0171191	-0.0214805	0.0204031
-3271	-0.02473	0.0171143	-0.0212576	0.0203975
-3270	-0.0244888	0.0171096	-0.0210342	0.0203918
-3269	-0.0242472	0.0171049	-0.0208104	0.0203862
-3268	-0.0240052	0.0171002	-0.0205861	0.0203805
-3267	-0.0237628	0.0170954	-0.0203613	0.0203748
-3266	-0.02352	0.0170907	-0.0201361	0.0203691
-3265	-0.0232768	0.017086	-0.0199104	0.0203634
-3264	-0.0230332	0.0170813	-0.0196842	0.0203577
-3263	-0.0227892	0.0170767	-0.0194576	0.0203519
-3262	-0.0225448	0.017072	-0.0192305	0.0203462
-3261	-0.0223	0.0170673	-0.0190029	0.0203404
-3260	-0.0220549	0.0170627	-0.0187749	0.0203346
-3259	-0.0218093	0.017058	-0.0185464	0.0203288
-3258	-0.0215634	0.0170534	-0.0183174	0.020323
-3257	-0.0213172	0.0170487	-0.018088	0.0203172
-3256	-0.0210705	0.0170441	-0.0178581	0.0203113
-3255	-0.0208236	0.0170395	-0.0176277	0.0203055
-3254	-0.0205762	0.0170349	-0.0173969	0.0202996
-3253	-0.0203286	0.0170303	-0.0171656	0.0202937
-3252	-0.0200806	0.0170257	-0.0169338	0.0202878
-3251	-0.0198322	0.0170211	-0.0167016	0.0202819
-3250	-0.0195836	0.0170165	-0.0164689	0.020276
-3249	-0.0193346	0.017012	-0.0162357	0.02027
-3248	-0.0190853	0.0170074	-0.0160021	0.0202641
-3247	-0.0188357	0.0170029	-0.015768	0.0202581
-3246	-0.0185858	0.0169984	-0.0155335	0.0202521
-3245	-0.0183356	0.0169939	-0.0152985	0.0202461
-3244	-0.0180851	0.0169894	-0.015063	0.0202401
-3243	-0.0178344	0.0169849	-0.0148271	0.0202341
-3242	-0.0175833	0.0169804	-0.0145908	0.0202281
-3241	-0.017332	0.016976	-0.0143539	0.020222
-3240	-0.0170804	0.0169715	-0.0141167	0.020216
-3239	-0.0168286	0.0169671	-0.0138789	0.0202099
-3238	-0.0165765	0.0169627	-0.0136408	0.0202038
-3237	-0.0163242	0.0169583	-0.0134021	0.0201977
-3236	-0.0160717	0.0169539	-0.013163	0.0201916
-3235	-0.0158189	0.0169495	-0.0129235	0.0201854
-3234	-0.0155659	0.0169452	-0.0126836	0.0201793
-3233	-0.0153127	0.0169408	-0.0124431	0.0201731
-3232	-0.0150593	0.0169365	-0.0122023	0.020167
-3231	-0.0148057	0.0169322	-0.011961	0.0201608
-3230	-0.0145519	0.0169279	-0.0117193	0.0201546
-3229	-0.0142979	0.0169237	-0.0114771	0.0201484
-3228	-0.0140437	0.0169194	-0.0112345	0.0201422
-3227	-0.0137894	0.0169152	-0.0109915	0.0201359
-3226	-0.0135349	0.016911	-0.0107481	0.0201297
-3225	-0.0132803	0.0169068	-0.0105042	0.0201234
-3224	-0.0130255	0.0169026	-0.0102599	0.0201172
-3223	-0.0127706	0.0168985	-0.0100152	0.0201109
-3222	-0.0125156	0.0168943	-0.00977009	0.0201046
-3221	-0.0122604	0.0168902	-0.00952455	0.0200983
-3220	-0.0120052	0.0168861	-0.0092786	0.020092
-3219	-0.0117498	0.0168821	-0.00903225	0.0200857
-3218	-0.0114944	0.016878	-0.0087855	0.0200794
-3217	-0.0112389	0.016874	-0.00853834	0.020073
-3216	-0.0109833	0.01687	-0.00829079	0.0200667
-3215	-0.0107276	0.0168661	-0.00804285	0.0200603
-3214	-0.0104719	0.0168621	-0.00779452	0.020054
-3213	-0.0102161	0.0168582	-0.00754581	0.0200476
-3212	-0.00996026	0.0168543	-0.00729671	0.0200412
-3211	-0.00970442	0.0168504	-0.00704724	0.0200349
-3210	-0.00944855	0.0168466	-0.00679739	0.0200285
-3209	-0.00919268	0.0168427	-0.00654718	0.0200221
-3208	-0.0089368	0.016839	-0.0062966	0.0200157
-3207	-0.00868093	0.0168352	-0.00604566	0.0200093
-3206	-0.00842507	0.0168314	-0.00579437	0.0200029
-3205	-0.00816924	0.0168277	-0.00554272	0.0199965
-3204	-0.00791344	0.0168241	-0.00529073	0.01999
-3203	-0.00765769	0.0168204	-0.0050384	0.0199836
-3202	-0.007402	0.0168168	-0.00478574	0.0199772
-3201	-0.00714636	0.0168132	-0.00453274	0.0199708
-3200	-0.0068908	0.0168096	-0.00427942	0.0199643
-3199	-0.00663532	0.0168061	-0.00402578	0.0199579
-3198	-0.00637994	0.0168026	-0.00377182	0.0199515
-3197	-0.00612465	0.0167991	-0.00351755	0.019945
-3196	-0.00586948	0.0167957	-0.00326298	0.0199386
-3195	-0.00561443	0.0167923	-0.00300812	0.0199321
-3194	-0.00535951	0.0167889	-0.00275296	0.0199257
-3193	-0.00510474	0.0167855	-0.00249752	0.0199193
-3192	-0.00485011	0.0167822	-0.00224179	0.0199128
-3191	-0.00459564	0.0167789	-0.00198579	0.0199064
-3190	-0.00434135	0.0167757	-0.00172953	0.0199
-3189	-0.00408724	0.0167725	-0.001473	0.0198935
-3188	-0.00383332	0.0167693	-0.00121623	0.0198871
-3187	-0.0035796	0.0167662	-0.000959199	0.0198807
-3186	-0.00332609	0.0167631	-0.000701932	0.0198743
-3185	-0.0030728	0.01676	-0.000444431	0.0198679
-3184	-0.00281975	0.016757	-0.000186703	0.0198615
-3183	-0.00256693	0.016754	7.1245e-05	0.0198551
-3182	-0.00231437	0.016751	0.000329405	0.0198487
-3181	-0.00206207	0.0167481	0.000587771	0.0198423
-3180	-0.00181005	0.0167452	0.000846334	0.0198359
-3179	-0.0015583	0.0167424	0.00110509	0.0198296
-3178	-0.00130685	0.0167396	0.00136402	0.0198232
-3177	-0.0010557	0.0167368	0.00162314	0.0198169
-3176	-0.00080486	0.0167341	0.00188242	0.0198105
-3175	-0.000554346	0.0167314	0.00214185	0.0198042
-3174	-0.000304164	0.0167287	0.00240144	0.0197979
-3173	-5.43266e-05	0.0167261	0.00266118	0.0197916
-3172	0.000195158	0.0167236	0.00292104	0.0197853
-3171	0.000444278	0.016721	0.00318104	0.019779
-3170	0.000693025	0.0167185	0.00344115	0.0197728
-3169	0.000941387	0.0167161	0.00370137	0.0197665
-3168	0.00118936	0.0167137	0.0039617	0.0197603
-3167	0.00143692	0.0167113	0.00422211	0.0197541
-3166	0.00168407	0.016709	0.00448262	0.0197479
-3165	0.00193079	0.0167067	0.00474319	0.0197417
-3164	0.00217708	0.0167045	0.00500383	0.0197355
-3163	0.00242293	0.0167023	0.00526453	0.0197294
-3162	0.00266832	0.0167001	0.00552528	0.0197233
-3161	0.00291325	0.016698	0.00578606	0.0197171
-3160	0.0031577	0.0166959	0.00604687	0.0197111
-3159	0.00340167	0.0166939	0.00630771	0.019705
-3158	0.00364514	0.0166919	0.00656855	0.0196989
-3157	0.00388811	0.01669	0.0068294	0.0196929
-3156	0.00413056	0.0166881	0.00709024	0.0196869
-3155	0.00437249	0.0166862	0.00735105	0.0196809
-3154	0.00461389	0.0166844	0.00761185	0.019675
-3153	0.00485474	0.0166827	0.0078726	0.0196691
-3152	0.00509504	0.016681	0.0081333	0.0196632
-3151	0.00533478	0.0166793	0.00839395	0.0196573
-3150	0.00557394	0.0166777	0.00865453	0.0196514
-3149	0.00581252	0.0166761	0.00891503	0.0196456
-3148	0.00605051	0.0166745	0.00917545	0.0196398
-3147	0.0062879	0.016673	0.00943576	0.019634
-3146	0.00652468	0.0166716	0.00969597	0.0196283
-3145	0.00676084	0.0166702	0.00995606	0.0196226
-3144	0.00699637	0.0166688	0.010216	0.0196169
-3143	0.00723126	0.0166675	0.0104758	0.0196113
-3142	0.0074655	0.0166663	0.0107355	0.0196056
-3141	0.00769909	0.016665	0.010995	0.0196
-3140	0.00793202	0.0166639	0.0112544	0.0195945
-3139	0.00816426	0.0166627	0.0115135	0.019589
-3138	0.00839583	0.0166616	0.0117725	0.0195835
-3137	0.0086267	0.0166606	0.0120312	0.019578
-3136	0.00885687	0.0166596	0.0122898	0.0195726
-3135	0.00908634	0.0166587	0.0125481	0.0195672
-3134	0.00931508	0.0166578	0.0128062	0.0195618
-3133	0.0095431	0.0166569	0.013064	0.0195565
-3132	0.00977038	0.0166561	0.0133216	0.0195512
-3131	0.00999692	0.0166553	0.0135789	0.019546
-3130	0.0102227	0.0166546	0.013836	0.0195408
-3129	0.0104477	0.0166539	0.0140927	0.0195356
-3128	0.010672	0.0166533	0.0143492	0.0195304
-3127	0.0108955	0.0166527	0.0146053	0.0195253
-3126	0.0111182	0.0166522	0.0148611	0.0195203
-3125	0.0113401	0.0166517	0.0151166	0.0195153
-3124	0.0115612	0.0166513	0.0153718	0.0195103
-3123	0.0117815	0.0166509	0.0156265	0.0195053
-3122	0.012001	0.0166505	0.015881	0.0195004
-3121	0.0122197	0.0166502	0.016135	0.0194956
-3120	0.0124375	0.0166499	0.0163887	0.0194907
-3119	0.0126545	0.0166497	0.0166419	0.019486
-3118	0.0128706	0.0166495	0.0168948	0.0194812
-3117	0.0130859	0.0166494	0.0171472	0.0194765
-3116	0.0133004	0.0166493	0.0173992	0.0194719
-3115	0.013514	0.0166493	0.0176507	0.0194672
-3114	0.0137267	0.0166493	0.0179018	0.0194627
-3113	0.0139385	0.0166493	0.0181525	0.0194581
-3112	0.0141495	0.0166494	0.0184026	0.0194537
-3111	0.0143595	0.0166496	0.0186523	0.0194492
-3110	0.0145687	0.0166497	0.0189015	0.0194448
-3109	0.0147769	0.01665	0.0191501	0.0194405
-3108	0.0149843	0.0166502	0.0193983	0.0194362
-3107	0.0151907	0.0166505	0.0196459	0.0194319
-3106	0.0153962	0.0166509	0.019893	0.0194277
-3105	0.0156008	0.0166513	0.0201396	0.0194235
-3104	0.0158045	0.0166517	0.0203855	0.0194194
-3103	0.0160072	0.0166522	0.0206309	0.0194153
-3102	0.016209	0.0166527	0.0208758	0.0194113
-3101	0.0164098	0.0166533	0.02112	0.0194073
-3100	0.0166097	0.0166539	0.0213637	0.0194033
-3099	0.0168086	0.0166545	0.0216067	0.0193994
-3098	0.0170065	0.0166552	0.0218491	0.0193956
-3097	0.0172035	0.0166559	0.0220909	0.0193918
-3096	0.0173995	0.0166567	0.022332	0.019388
-3095	0.0175946	0.0166575	0.0225725	0.0193843
-3094	0.0177886	0.0166584	0.0228123	0.0193806
-3093	0.0179817	0.0166593	0.0230515	0.019377
-3092	0.0181738	0.0166602	0.02329	0.0193734
-3091	0.0183649	0.0166612	0.0235277	0.0193699
-3090	0.018555	0.0166622	0.0237648	0.0193664
-3089	0.0187441	0.0166632	0.0240012	0.0193629
-3088	0.0189322	0.0166643	0.0242369	0.0193596
-3087	0.0191193	0.0166654	0.0244718	0.0193562
-3086	0.0193053	0.0166666	0.024706	0.0193529
-3085	0.0194904	0.0166678	0.0249395	0.0193497
-3084	0.0196744	0.016669	0.0251722	0.0193464
-3083	0.0198575	0.0166703	0.0254041	0.0193433
-3082	0.0200395	0.0166716	0.0256353	0.0193402
-3081	0.0202205	0.0166729	0.0258657	0.0193371
-3080	0.0204004	0.0166743	0.0260953	0.0193341
-3079	0.0205793	0.0166757	0.0263241	0.0193311
-3078	0.0207572	0.0166772	0.0265521	0.0193282
-3077	0.0209341	0.0166787	0.0267793	0.0193253
-3076	0.0211099	0.0166802	0.0270057	0.0193224
-3075	0.0212847	0.0166817	0.0272313	0.0193196
-3074	0.0214585	0.0166833	0.027456	0.0193169
-3073	0.0216312	0.016685	0.0276798	0.0193142
-3072	0.0218029	0.0166866	0.0279029	0.0193115
-3071	0.0219735	0.0166883	0.028125	0.0193089
-3070	0.0221431	0.01669	0.0283463	0.0193063
-3069	0.0223117	0.0166918	0.0285668	0.0193038
-3068	0.0224792	0.0166936	0.0287863	0.0193013
-3067	0.0226457	0.0166954	0.029005	0.0192988
-3066	0.0228111	0.0166973	0.0292228	0.0192964
-3065	0.0229755	0.0166992	0.0294396	0.0192941
-3064	0.0231388	0.0167011	0.0296556	0.0192918
-3063	0.0233011	0.016703	0.0298707	0.0192895
-3062	0.0234624	0.016705	0.0300848	0.0192873
-3061	0.0236226	0.016707	0.0302981	0.0192851
-3060	0.0237818	0.0167091	0.0305104	0.0192829
-3059	0.0239399	0.0167111	0.0307218	0.0192808
-3058	0.024097	0.0167132	0.0309322	0.0192787
-3057	0.024253	0.0167154	0.0311417	0.0192767
-3056	0.024408	0.0167175	0.0313502	0.0192747
-3055	0.024562	0.0167197	0.0315578	0.0192728
-3054	0.0247149	0.0167219	0.0317644	0.0192709
-3053	0.0248668	0.0167242	0.0319701	0.019269
-3052	0.0250176	0.0167264	0.0321748	0.0192672
-3051	0.0251675	0.0167287	0.0323786	0.0192654
-3050	0.0253163	0.016731	0.0325813	0.0192636
-3049	0.025464	0.0167334	0.0327831	0.0192619
-3048	0.0256108	0.0167358	0.0329839	0.0192602
-3047	0.0257565	0.0167382	0.0331837	0.0192585
-3046	0.0259012	0.0167406	0.0333826	0.0192569
-3045	0.0260448	0.016743	0.0335804	0.0192554
-3044	0.0261875	0.0167455	0.0337773	0.0192538
-3043	0.0263291	0.016748	0.0339731	0.0192523
-3042	0.0264698	0.0167506	0.034168	0.0192508
-3041	0.0266094	0.0167531	0.0343618	0.0192494
-3040	0.026748	0.0167557	0.0345547	0.019248
-3039	0.0268857	0.0167583	0.0347465	0.0192466
-3038	0.0270223	0.0167609	0.0349374	0.0192453
-3037	0.0271579	0.0167635	0.0351272	0.019244
-3036	0.0272925	0.0167662	0.035316	0.0192427
-3035	0.0274262	0.0167689	0.0355038	0.0192415
-3034	0.0275589	0.0167716	0.0356906	0.0192403
-3033	0.0276906	0.0167744	0.0358764	0.0192391
-3032	0.0278213	0.0167771	0.0360612	0.0192379
-3031	0.027951	0.0167799	0.0362449	0.0192368
-3030	0.0280798	0.0167827	0.0364277	0.0192357
-3029	0.0282076	0.0167855	0.0366094	0.0192347
-3028	0.0283345	0.0167883	0.0367901	0.0192336
-3027	0.0284604	0.0167912	0.0369698	0.0192326
-3026	0.0285854	0.0167941	0.0371485	0.0192317
-3025	0.0287094	0.016797	0.0373262	0.0192307
-3024	0.0288325	0.0167999	0.0375028	0.0192298
-3023	0.0289547	0.0168028	0.0376785	0.0192289
-3022	0.0290759	0.0168058	0.0378531	0.019228
-3021	0.0291962	0.0168088	0.0380268	0.0192272
-3020	0.0293156	0.0168118	0.0381994	0.0192263
-3019	0.0294341	0.0168148	0.038371	0.0192255
-3018	0.0295517	0.0168178	0.0385416	0.0192248
-3017	0.0296683	0.0168209	0.0387112	0.019224
-3016	0.0297841	0.0168239	0.0388798	0.0192233
-3015	0.029899	0.016827	0.0390475	0.0192226
-3014	0.030013	0.0168301	0.0392141	0.0192219
-3013	0.0301262	0.0168332	0.0393797	0.0192212
-3012	0.0302385	0.0168364	0.0395444	0.0192206
-3011	0.0303499	0.0168395	0.039708	0.01922
-3010	0.0304604	0.0168427	0.0398707	0.0192194
-3009	0.0305701	0.0168459	0.0400324	0.0192188
-3008	0.030679	0.0168491	0.0401932	0.0192182
-3007	0.030787	0.0168523	0.0403529	0.0192177
-3006	0.0308942	0.0168555	0.0405117	0.0192172
-3005	0.0310006	0.0168588	0.0406696	0.0192167
-3004	0.0311062	0.016862	0.0408264	0.0192162
-3003	0.0312109	0.0168653	0.0409824	0.0192157
-3002	0.0313149	0.0168686	0.0411373	0.0192153
-3001	0.031418	0.0168719	0.0412914	0.0192148
-3000	0.0315204	0.0168752	0.0414444	0.0192144
-2999	0.031622	0.0168786	0.0415966	0.019214
-2998	0.0317228	0.0168819	0.0417478	0.0192136
-2997	0.0318228	0.0168853	0.0418981	0.0192133
-2996	0.0319221	0.0168886	0.0420475	0.0192129
-2995	0.0320206	0.016892	0.042196	0.0192126
-2994	0.0321184	0.0168954	0.0423436	0.0192123
-2993	0.0322154	0.0168988	0.0424903	0.019212
-2992	0.0323118	0.0169023	0.0426361	0.0192117
-2991	0.0324073	0.0169057	0.042781	0.0192114
-2990	0.0325022	0.0169091	0.042925	0.0192111
-2989	0.0325964	0.0169126	0.0430681	0.0192109
-2988	0.0326899	0.0169161	0.0432104	0.0192106
-2987	0.0327826	0.0169196	0.0433518	0.0192104
-2986	0.0328747	0.016923	0.0434924	0.0192102
-2985	0.0329662	0.0169266	0.0436321	0.01921
-2984	0.0330569	0.0169301	0.043771	0.0192098
-2983	0.033147	0.0169336	0.0439091	0.0192096
-2982	0.0332364	0.0169371	0.0440463	0.0192094
-2981	0.0333252	0.0169407	0.0441827	0.0192093
-2980	0.0334134	0.0169442	0.0443183	0.0192091
-2979	0.0335009	0.0169478	0.0444531	0.019209
-2978	0.0335878	0.0169514	0.0445872	0.0192088
-2977	0.0336741	0.016955	0.0447204	0.0192087
-2976	0.0337597	0.0169586	0.0448529	0.0192086
-2975	0.0338448	0.0169622	0.0449846	0.0192085
-2974	0.0339293	0.0169658	0.0451155	0.0192084
-2973	0.0340132	0.0169694	0.0452457	0.0192083
-2972	0.0340966	0.0169731	0.0453751	0.0192083
-2971	0.0341793	0.0169767	0.0455038	0.0192082
-2970	0.0342615	0.0169804	0.0456318	0.0192082
-2969	0.0343432	0.016984	0.0457591	0.0192081
-2968	0.0344243	0.0169877	0.0458857	0.0192081
-2967	0.0345049	0.0169914	0.0460115	0.0192081
-2966	0.0345849	0.016995	0.0461367	0.0192081
-2965	0.0346645	0.0169987	0.0462612	0.0192081
-2964	0.0347435	0.0170024	0.0463851	0.0192081
-2963	0.034822	0.0170061	0.0465083	0.0192081
-2962	0.0349	0.0170099	0.0466308	0.0192081
-2961	0.0349776	0.0170136	0.0467527	0.0192081
-2960	0.0350546	0.0170173	0.0468739	0.0192081
-2959	0.0351312	0.017021	0.0469946	0.0192082
-2958	0.0352074	0.0170248	0.0471146	0.0192082
-2957	0.035283	0.0170285	0.047234	0.0192083
-2956	0.0353583	0.0170323	0.0473528	0.0192084
-2955	0.035433	0.017036	0.0474711	0.0192084
-2954	0.0355074	0.0170398	0.0475887	0.0192085
-2953	0.0355813	0.0170436	0.0477058	0.0192086
-2952	0.0356548	0.0170474	0.0478224	0.0192087
-2951	0.0357279	0.0170511	0.0479384	0.0192088
-2950	0.0358006	0.0170549	0.0480539	0.0192089
-2949	0.0358729	0.0170587	0.0481688	0.0192091
-2948	0.0359448	0.0170625	0.0482832	0.0192092
-2947	0.0360163	0.0170663	0.0483972	0.0192093
-2946	0.0360875	0.0170701	0.0485106	0.0192095
-2945	0.0361583	0.0170739	0.0486236	0.0192096
-2944	0.0362287	0.0170777	0.048736	0.0192098
-2943	0.0362988	0.0170816	0.048848	0.01921
-2942	0.0363685	0.0170854	0.0489596	0.0192102
-2941	0.0364379	0.0170892	0.0490707	0.0192104
-2940	0.036507	0.017093	0.0491814	0.0192106
-2939	0.0365758	0.0170969	0.0492916	0.0192108
-2938	0.0366442	0.0171007	0.0494015	0.019211
-2937	0.0367123	0.0171045	0.0495109	0.0192112
-2936	0.0367802	0.0171084	0.0496199	0.0192115
-2935	0.0368477	0.0171122	0.0497286	0.0192117
-2934	0.0369149	0.0171161	0.0498369	0.019212
-2933	0.0369819	0.0171199	0.0499448	0.0192122
-2932	0.0370486	0.0171238	0.0500523	0.0192125
-2931	0.037115	0.0171276	0.0501595	0.0192128
-2930	0.0371811	0.0171315	0.0502664	0.0192131
-2929	0.037247	0.0171353	0.0503729	0.0192134
-2928	0.0373127	0.0171392	0.0504792	0.0192137
-2927	0.0373781	0.017143	0.0505851	0.0192141
-2926	0.0374433	0.0171469	0.0506907	0.0192144
-2925	0.0375082	0.0171507	0.050796	0.0192148
-2924	0.0375729	0.0171546	0.0509011	0.0192151
-2923	0.0376374	0.0171584	0.0510059	0.0192155
-2922	0.0377017	0.0171623	0.0511104	0.0192159
-2921	0.0377658	0.0171662	0.0512146	0.0192163
-2920	0.0378297	0.01717	0.0513187	0.0192167
-2919	0.0378933	0.0171739	0.0514224	0.0192171
-2918	0.0379568	0.0171777	0.051526	0.0192176
-2917	0.0380202	0.0171816	0.0516293	0.019218
-2916	0.0380833	0.0171854	0.0517325	0.0192185
-2915	0.0381462	0.0171893	0.0518354	0.019219
-2914	0.038209	0.0171931	0.0519382	0.0192195
-2913	0.0382717	0.017197	0.0520407	0.01922
-2912	0.0383341	0.0172008	0.0521431	0.0192205
-2911	0.0383964	0.0172047	0.0522453	0.0192211
-2910	0.0384586	0.0172085	0.0523474	0.0192216
-2909	0.0385206	0.0172124	0.0524493	0.0192222
-2908	0.0385825	0.0172162	0.0525511	0.0192228
-2907	0.0386443	0.0172201	0.0526527	0.0192234
-2906	0.0387059	0.0172239	0.0527542	0.019224
-2905	0.0387674	0.0172277	0.0528556	0.0192247
-2904	0.0388288	0.0172316	0.0529569	0.0192253
-2903	0.0388901	0.0172354	0.0530581	0.019226
-2902	0.0389512	0.0172392	0.0531592	0.0192267
-2901	0.0390123	0.017243	0.0532602	0.0192274
-2900	0.0390732	0.0172468	0.0533611	0.0192281
-2899	0.0391341	0.0172507	0.053462	0.0192289
-2898	0.0391949	0.0172545	0.0535627	0.0192296
-2897	0.0392555	0.0172583	0.0536635	0.0192304
-2896	0.0393161	0.0172621	0.0537641	0.0192312
-2895	0.0393766	0.0172659	0.0538647	0.019232
-2894	0.039437	0.0172697	0.0539653	0.0192329
-2893	0.0394974	0.0172734	0.0540658	0.0192338
-2892	0.0395577	0.0172772	0.0541663	0.0192346
-2891	0.0396179	0.017281	0.0542668	0.0192355
-2890	0.039678	0.0172848	0.0543673	0.0192365
-2889	0.0397381	0.0172885	0.0544678	0.0192374
-2888	0.0397981	0.0172923	0.0545682	0.0192384
-2887	0.0398581	0.017296	0.0546686	0.0192394
-2886	0.039918	0.0172998	0.0547691	0.0192404
-2885	0.0399778	0.0173035	0.0548696	0.0192415
-2884	0.0400377	0.0173073	0.05497	0.0192425
-2883	0.0400974	0.017311	0.0550705	0.0192436
-2882	0.0401572	0.0173147	0.055171	0.0192448
-2881	0.0402168	0.0173184	0.0552716	0.0192459
-2880	0.0402765	0.0173222	0.0553722	0.0192471
-2879	0.0403361	0.0173259	0.0554728	0.0192483
-2878	0.0403957	0.0173296	0.0555734	0.0192495
-2877	0.0404553	0.0173332	0.0556741	0.0192507
-2876	0.0405148	0.0173369	0.0557749	0.019252
-2875	0.0405743	0.0173406	0.0558756	0.0192533
-2874	0.0406338	0.0173443	0.0559765	0.0192546
-2873	0.0406932	0.0173479	0.0560774	0.019256
-2872	0.0407526	0.0173516	0.0561784	0.0192574
-2871	0.0408121	0.0173552	0.0562794	0.0192588
-2870	0.0408715	0.0173589	0.0563805	0.0192602
-2869	0.0409308	0.0173625	0.0564817	0.0192617
-2868	0.0409902	0.0173661	0.0565829	0.0192632
-2867	0.0410496	0.0173697	0.0566842	0.0192647
-2866	0.0411089	0.0173733	0.0567856	0.0192663
-2865	0.0411682	0.0173769	0.056887	0.0192679
-2864	0.0412276	0.0173805	0.0569886	0.0192695
-2863	0.0412869	0.0173841	0.0570902	0.0192711
-2862	0.0413462	0.0173877	0.0571919	0.0192728
-2861	0.0414055	0.0173912	0.0572937	0.0192745
-2860	0.0414648	0.0173948	0.0573956	0.0192763
-2859	0.0415241	0.0173983	0.0574975	0.0192781
-2858	0.0415834	0.0174018	0.0575996	0.0192799
-2857	0.0416427	0.0174054	0.0577017	0.0192817
-2856	0.041702	0.0174089	0.0578039	0.0192836
-2855	0.0417613	0.0174124	0.0579063	0.0192855
-2854	0.0418206	0.0174159	0.0580086	0.0192875
-2853	0.0418799	0.0174194	0.0581111	0.0192894
-2852	0.0419391	0.0174229	0.0582137	0.0192914
-2851	0.0419984	0.0174263	0.0583164	0.0192935
-2850	0.0420577	0.0174298	0.0584191	0.0192956
-2849	0.042117	0.0174332	0.058522	0.0192977
-2848	0.0421763	0.0174367	0.0586249	0.0192998
-2847	0.0422356	0.0174401	0.0587279	0.019302
-2846	0.0422949	0.0174435	0.058831	0.0193042
-2845	0.0423542	0.0174469	0.0589342	0.0193065
-2844	0.0424135	0.0174503	0.0590374	0.0193088
-2843	0.0424728	0.0174537	0.0591408	0.0193111
-2842	0.0425321	0.0174571	0.0592442	0.0193135
-2841	0.0425914	0.0174605	0.0593477	0.0193159
-2840	0.0426506	0.0174639	0.0594512	0.0193184
-2839	0.0427099	0.0174672	0.0595549	0.0193208
-2838	0.0427692	0.0174706	0.0596586	0.0193233
-2837	0.0428285	0.0174739	0.0597624	0.0193259
-2836	0.0428878	0.0174772	0.0598662	0.0193285
-2835	0.0429471	0.0174805	0.0599701	0.0193311
-2834	0.0430064	0.0174839	0.0600741	0.0193338
-2833	0.0430656	0.0174872	0.0601781	0.0193365
-2832	0.0431249	0.0174904	0.0602822	0.0193392
-2831	0.0431842	0.0174937	0.0603863	0.019342
-2830	0.0432434	0.017497	0.0604905	0.0193448
-2829	0.0433027	0.0175002	0.0605947	0.0193477
-2828	0.0433619	0.0175035	0.060699	0.0193506
-2827	0.0434211	0.0175067	0.0608033	0.0193535
-2826	0.0434804	0.01751	0.0609076	0.0193565
-2825	0.0435396	0.0175132	0.061012	0.0193595
-2824	0.0435988	0.0175164	0.0611164	0.0193626
-2823	0.043658	0.0175196	0.0612208	0.0193657
-2822	0.0437171	0.0175228	0.0613252	0.0193688
-2821	0.0437763	0.017526	0.0614297	0.019372
-2820	0.0438354	0.0175292	0.0615341	0.0193752
-2819	0.0438945	0.0175323	0.0616386	0.0193785
-2818	0.0439536	0.0175355	0.061743	0.0193817
-2817	0.0440127	0.0175386	0.0618475	0.0193851
-2816	0.0440718	0.0175418	0.0619519	0.0193884
-2815	0.0441308	0.0175449	0.0620563	0.0193919
-2814	0.0441898	0.017548	0.0621607	0.0193953
-2813	0.0442488	0.0175511	0.0622651	0.0193988
-2812	0.0443077	0.0175543	0.0623694	0.0194023
-2811	0.0443666	0.0175574	0.0624737	0.0194059
-2810	0.0444255	0.0175604	0.0625779	0.0194095
-2809	0.0444844	0.0175635	0.0626821	0.0194131
-2808	0.0445432	0.0175666	0.0627863	0.0194168
-2807	0.044602	0.0175697	0.0628904	0.0194205
-2806	0.0446608	0.0175727	0.0629944	0.0194243
-2805	0.0447195	0.0175758	0.0630984	0.0194281
-2804	0.0447781	0.0175788	0.0632022	0.0194319
-2803	0.0448368	0.0175818	0.063306	0.0194358
-2802	0.0448954	0.0175849	0.0634097	0.0194397
-2801	0.0449539	0.0175879	0.0635133	0.0194437
-2800	0.0450124	0.0175909	0.0636168	0.0194477
-2799	0.0450709	0.0175939	0.0637202	0.0194517
-2798	0.0451293	0.0175969	0.0638235	0.0194558
-2797	0.0451876	0.0175999	0.0639267	0.0194599
-2796	0.0452459	0.0176029	0.0640297	0.019464
-2795	0.0453042	0.0176058	0.0641326	0.0194682
-2794	0.0453623	0.0176088	0.0642354	0.0194724
-2793	0.0454205	0.0176118	0.064338	0.0194766
-2792	0.0454785	0.0176147	0.0644404	0.0194809
-2791	0.0455365	0.0176177	0.0645427	0.0194853
-2790	0.0455945	0.0176206	0.0646448	0.0194896
-2789	0.0456524	0.0176236	0.0647468	0.019494
-2788	0.0457102	0.0176265	0.0648485	0.0194984
-2787	0.0457679	0.0176294	0.0649501	0.0195029
-2786	0.0458256	0.0176323	0.0650515	0.0195074
-2785	0.0458832	0.0176352	0.0651527	0.0195119
-2784	0.0459407	0.0176382	0.0652537	0.0195165
-2783	0.0459982	0.0176411	0.0653544	0.0195211
-2782	0.0460556	0.017644	0.0654549	0.0195257
-2781	0.0461129	0.0176468	0.0655552	0.0195304
-2780	0.0461701	0.0176497	0.0656553	0.0195351
-2779	0.0462272	0.0176526	0.0657551	0.0195398
-2778	0.0462843	0.0176555	0.0658547	0.0195446
-2777	0.0463413	0.0176584	0.065954	0.0195493
-2776	0.0463982	0.0176612	0.0660531	0.0195542
-2775	0.046455	0.0176641	0.0661518	0.019559
-2774	0.0465117	0.017667	0.0662503	0.0195639
-2773	0.0465683	0.0176698	0.0663486	0.0195688
-2772	0.0466248	0.0176727	0.0664465	0.0195737
-2771	0.0466813	0.0176755	0.0665441	0.0195787
-2770	0.0467376	0.0176784	0.0666414	0.0195837
-2769	0.0467938	0.0176812	0.0667384	0.0195887
-2768	0.04685	0.017684	0.0668351	0.0195938
-2767	0.046906	0.0176869	0.0669315	0.0195988
-2766	0.046962	0.0176897	0.0670275	0.0196039
-2765	0.0470178	0.0176925	0.0671232	0.019609
-2764	0.0470735	0.0176954	0.0672185	0.0196142
-2763	0.0471292	0.0176982	0.0673135	0.0196194
-2762	0.0471847	0.017701	0.0674081	0.0196246
-2761	0.0472401	0.0177038	0.0675024	0.0196298
-2760	0.0472954	0.0177066	0.0675962	0.019635
-2759	0.0473506	0.0177094	0.0676897	0.0196403
-2758	0.0474057	0.0177122	0.0677829	0.0196455
-2757	0.0474606	0.017715	0.0678756	0.0196508
-2756	0.0475155	0.0177178	0.0679679	0.0196562
-2755	0.0475702	0.0177206	0.0680598	0.0196615
-2754	0.0476249	0.0177234	0.0681513	0.0196668
-2753	0.0476794	0.0177262	0.0682424	0.0196722
-2752	0.0477337	0.017729	0.0683331	0.0196776
-2751	0.047788	0.0177318	0.0684233	0.019683
-2750	0.0478421	0.0177346	0.0685131	0.0196884
-2749	0.0478962	0.0177374	0.0686025	0.0196939
-2748	0.0479501	0.0177402	0.0686914	0.0196993
-2747	0.0480038	0.017743	0.0687799	0.0197048
-2746	0.0480575	0.0177458	0.0688679	0.0197103
-2745	0.048111	0.0177486	0.0689554	0.0197157
-2744	0.0481644	0.0177513	0.0690425	0.0197212
-2743	0.0482176	0.0177541	0.069129	0.0197267
-2742	0.0482708	0.0177569	0.0692152	0.0197323
-2741	0.0483238	0.0177597	0.0693008	0.0197378
-2740	0.0483767	0.0177624	0.0693859	0.0197433
-2739	0.0484294	0.0177652	0.0694705	0.0197489
-2738	0.048482	0.017768	0.0695547	0.0197544
-2737	0.0485345	0.0177708	0.0696383	0.01976
-2736	0.0485868	0.0177735	0.0697214	0.0197655
-2735	0.0486391	0.0177763	0.069804	0.0197711
-2734	0.0486911	0.0177791	0.0698861	0.0197766
-2733	0.0487431	0.0177819	0.0699677	0.0197822
-2732	0.0487949	0.0177846	0.0700487	0.0197878
-2731	0.0488466	0.0177874	0.0701292	0.0197933
-2730	0.0488981	0.0177902	0.0702092	0.0197989
-2729	0.0489495	0.0177929	0.0702886	0.0198045
-2728	0.0490008	0.0177957	0.0703675	0.01981
-2727	0.0490519	0.0177984	0.0704458	0.0198156
-2726	0.0491029	0.0178012	0.0705236	0.0198212
-2725	0.0491538	0.017804	0.0706008	0.0198267
-2724	0.0492045	0.0178067	0.0706775	0.0198323
-2723	0.0492551	0.0178095	0.0707536	0.0198378
-2722	0.0493055	0.0178122	0.0708292	0.0198433
-2721	0.0493559	0.017815	0.0709041	0.0198489
-2720	0.049406	0.0178178	0.0709785	0.0198544
-2719	0.0494561	0.0178205	0.0710524	0.0198599
-2718	0.049506	0.0178233	0.0711256	0.0198654
-2717	0.0495558	0.017826	0.0711983	0.0198709
-2716	0.0496054	0.0178288	0.0712704	0.0198764
-2715	0.0496549	0.0178315	0.0713419	0.0198818
-2714	0.0497043	0.0178343	0.0714128	0.0198873
-2713	0.0497535	0.017837	0.0714832	0.0198927
-2712	0.0498026	0.0178397	0.0715529	0.0198981
-2711	0.0498515	0.0178425	0.0716221	0.0199035
-2710	0.0499004	0.0178452	0.0716907	0.0199089
-2709	0.0499491	0.017848	0.0717586	0.0199143
-2708	0.0499976	0.0178507	0.071826	0.0199197
-2707	0.0500461	0.0178534	0.0718928	0.019925
-2706	0.0500944	0.0178562	0.071959	0.0199303
-2705	0.0501425	0.0178589	0.0720246	0.0199356
-2704	0.0501906	0.0178616	0.0720896	0.0199408
-2703	0.0502385	0.0178643	0.072154	0.0199461
-2702	0.0502863	0.017867	0.0722178	0.0199513
-2701	0.050334	0.0178698	0.072281	0.0199565
-2700	0.0503815	0.0178725	0.0723436	0.0199617
-2699	0.0504289	0.0178752	0.0724056	0.0199668
-2698	0.0504762	0.0178779	0.0724671	0.0199719
-2697	0.0505234	0.0178806	0.0725279	0.019977
-2696	0.0505704	0.0178833	0.0725881	0.0199821
-2695	0.0506174	0.017886	0.0726477	0.0199871
-2694	0.0506642	0.0178887	0.0727067	0.0199921
-2693	0.0507109	0.0178913	0.0727652	0.0199971
-2692	0.0507575	0.017894	0.072823	0.020002
-2691	0.050804	0.0178967	0.0728802	0.0200069
-2690	0.0508503	0.0178994	0.0729369	0.0200118
-2689	0.0508966	0.017902	0.0729929	0.0200166
-2688	0.0509427	0.0179047	0.0730484	0.0200214
-2687	0.0509888	0.0179073	0.0731033	0.0200262
-2686	0.0510347	0.01791	0.0731576	0.0200309
-2685	0.0510806	0.0179126	0.0732113	0.0200356
-2684	0.0511263	0.0179153	0.0732645	0.0200402
-2683	0.0511719	0.0179179	0.0733171	0.0200449
-2682	0.0512175	0.0179205	0.0733691	0.0200494
-2681	0.0512629	0.0179231	0.0734205	0.020054
-2680	0.0513083	0.0179257	0.0734713	0.0200584
-2679	0.0513535	0.0179283	0.0735216	0.0200629
-2678	0.0513987	0.0179309	0.0735714	0.0200673
-2677	0.0514438	0.0179335	0.0736206	0.0200717
-2676	0.0514888	0.0179361	0.0736692	0.020076
-2675	0.0515337	0.0179386	0.0737172	0.0200802
-2674	0.0515786	0.0179412	0.0737648	0.0200845
-2673	0.0516234	0.0179437	0.0738118	0.0200887
-2672	0.0516681	0.0179463	0.0738582	0.0200928
-2671	0.0517127	0.0179488	0.0739041	0.0200969
-2670	0.0517573	0.0179513	0.0739495	0.0201009
-2669	0.0518018	0.0179538	0.0739943	0.0201049
-2668	0.0518462	0.0179563	0.0740387	0.0201089
-2667	0.0518906	0.0179588	0.0740825	0.0201127
-2666	0.0519349	0.0179612	0.0741258	0.0201166
-2665	0.0519792	0.0179637	0.0741686	0.0201204
-2664	0.0520234	0.0179661	0.0742109	0.0201241
-2663	0.0520676	0.0179686	0.0742527	0.0201278
-2662	0.0521117	0.017971	0.074294	0.0201314
-2661	0.0521558	0.0179734	0.0743349	0.020135
-2660	0.0521999	0.0179758	0.0743752	0.0201386
-2659	0.0522439	0.0179782	0.0744151	0.020142
-2658	0.0522879	0.0179805	0.0744546	0.0201455
-2657	0.0523318	0.0179829	0.0744935	0.0201488
-2656	0.0523758	0.0179852	0.074532	0.0201521
-2655	0.0524197	0.0179876	0.0745701	0.0201554
-2654	0.0524636	0.0179899	0.0746077	0.0201586
-2653	0.0525075	0.0179922	0.0746449	0.0201617
-2652	0.0525514	0.0179944	0.0746817	0.0201648
-2651	0.0525952	0.0179967	0.074718	0.0201678
-2650	0.0526391	0.0179989	0.074754	0.0201708
-2649	0.052683	0.0180012	0.0747895	0.0201737
-2648	0.0527269	0.0180034	0.0748247	0.0201766
-2647	0.0527708	0.0180055	0.0748594	0.0201794
-2646	0.0528147	0.0180077	0.0748938	0.0201821
-2645	0.0528586	0.0180099	0.0749278	0.0201848
-2644	0.0529025	0.018012	0.0749614	0.0201874
-2643	0.0529465	0.0180141	0.0749947	0.02019
-2642	0.0529905	0.0180162	0.0750276	0.0201925
-2641	0.0530346	0.0180183	0.0750602	0.0201949
-2640	0.0530786	0.0180203	0.0750924	0.0201973
-2639	0.0531228	0.0180224	0.0751243	0.0201996
-2638	0.0531669	0.0180244	0.0751559	0.0202018
-2637	0.0532112	0.0180264	0.0751872	0.020204
-2636	0.0532554	0.0180283	0.0752182	0.0202062
-2635	0.0532998	0.0180303	0.0752489	0.0202082
-2634	0.0533442	0.0180322	0.0752793	0.0202102
-2633	0.0533887	0.0180341	0.0753095	0.0202122
-2632	0.0534333	0.018036	0.0753394	0.0202141
-2631	0.0534779	0.0180378	0.075369	0.0202159
-2630	0.0535226	0.0180397	0.0753984	0.0202177
-2629	0.0535675	0.0180415	0.0754275	0.0202193
-2628	0.0536124	0.0180433	0.0754565	0.020221
-2627	0.0536574	0.018045	0.0754852	0.0202226
-2626	0.0537025	0.0180468	0.0755137	0.0202241
-2625	0.0537477	0.0180485	0.075542	0.0202255
-2624	0.0537931	0.0180501	0.0755701	0.0202269
-2623	0.0538386	0.0180518	0.075598	0.0202282
-2622	0.0538842	0.0180534	0.0756258	0.0202295
-2621	0.0539299	0.018055	0.0756534	0.0202307
-2620	0.0539758	0.0180566	0.0756809	0.0202318
-2619	0.0540218	0.0180582	0.0757082	0.0202329
-2618	0.0540679	0.0180597	0.0757354	0.0202339
-2617	0.0541142	0.0180612	0.0757625	0.0202348
-2616	0.0541607	0.0180626	0.0757894	0.0202357
-2615	0.0542073	0.0180641	0.0758163	0.0202365
-2614	0.0542541	0.0180655	0.0758431	0.0202373
-2613	0.0543011	0.0180668	0.0758698	0.020238
-2612	0.0543483	0.0180682	0.0758964	0.0202386
-2611	0.0543956	0.0180695	0.075923	0.0202392
-2610	0.0544431	0.0180708	0.0759495	0.0202397
-2609	0.0544909	0.018072	0.075976	0.0202401
-2608	0.0545388	0.0180733	0.0760025	0.0202405
-2607	0.0545869	0.0180744	0.076029	0.0202409
-2606	0.0546353	0.0180756	0.0760555	0.0202411
-2605	0.0546839	0.0180767	0.0760819	0.0202413
-2604	0.0547327	0.0180778	0.0761084	0.0202415
-2603	0.0547817	0.0180789	0.0761349	0.0202416
-2602	0.054831	0.0180799	0.0761615	0.0202416
-2601	0.0548805	0.0180809	0.0761881	0.0202416
-2600	0.0549302	0.0180819	0.0762148	0.0202415
-2599	0.0549802	0.0180828	0.0762415	0.0202413
-2598	0.0550305	0.0180837	0.0762684	0.0202411
-2597	0.0550811	0.0180846	0.0762953	0.0202408
-2596	0.0551319	0.0180854	0.0763223	0.0202405
-2595	0.055183	0.0180862	0.0763495	0.0202401
-2594	0.0552343	0.018087	0.0763767	0.0202397
-2593	0.055286	0.0180878	0.0764041	0.0202392
-2592	0.055338	0.0180884	0.0764317	0.0202387
-2591	0.0553903	0.0180891	0.0764594	0.020238
-2590	0.0554428	0.0180897	0.0764873	0.0202374
-2589	0.0554957	0.0180903	0.0765154	0.0202367
-2588	0.0555489	0.0180909	0.0765436	0.0202359
-2587	0.0556025	0.0180914	0.0765721	0.0202351
-2586	0.0556563	0.0180919	0.0766008	0.0202342
-2585	0.0557105	0.0180924	0.0766297	0.0202333
-2584	0.0557651	0.0180928	0.0766588	0.0202323
-2583	0.05582	0.0180932	0.0766882	0.0202312
-2582	0.0558753	0.0180935	0.0767178	0.0202302
-2581	0.0559309	0.0180938	0.0767477	0.020229
-2580	0.0559869	0.0180941	0.0767779	0.0202278
-2579	0.0560432	0.0180943	0.0768084	0.0202266
-2578	0.0561	0.0180946	0.0768392	0.0202253
-2577	0.0561571	0.0180947	0.0768702	0.020224
-2576	0.0562147	0.0180949	0.0769016	0.0202226
-2575	0.0562726	0.018095	0.0769334	0.0202211
-2574	0.0563309	0.018095	0.0769654	0.0202196
-2573	0.0563897	0.018095	0.0769979	0.0202181
-2572	0.0564488	0.018095	0.0770307	0.0202165
-2571	0.0565084	0.018095	0.0770638	0.0202149
-2570	0.0565684	0.0180949	0.0770974	0.0202133
-2569	0.0566288	0.0180948	0.0771313	0.0202115
-2568	0.0566897	0.0180946	0.0771656	0.0202098
-2567	0.0567511	0.0180944	0.0772004	0.020208
-2566	0.0568128	0.0180942	0.0772355	0.0202061
-2565	0.0568751	0.0180939	0.0772711	0.0202043
-2564	0.0569378	0.0180936	0.0773072	0.0202023
-2563	0.057001	0.0180933	0.0773437	0.0202004
-2562	0.0570646	0.0180929	0.0773806	0.0201984
-2561	0.0571287	0.0180925	0.077418	0.0201963
-2560	0.0571934	0.0180921	0.0774559	0.0201942
-2559	0.0572585	0.0180916	0.0774943	0.0201921
-2558	0.0573241	0.0180911	0.0775332	0.02019
-2557	0.0573902	0.0180906	0.0775726	0.0201878
-2556	0.0574568	0.01809	0.0776125	0.0201855
-2555	0.0575239	0.0180894	0.077653	0.0201833
-2554	0.0575916	0.0180887	0.077694	0.020181
-2553	0.0576598	0.018088	0.0777355	0.0201786
-2552	0.0577285	0.0180873	0.0777776	0.0201763
-2551	0.0577977	0.0180866	0.0778202	0.0201739
-2550	0.0578675	0.0180858	0.0778634	0.0201714
-2549	0.0579378	0.018085	0.0779072	0.020169
-2548	0.0580087	0.0180841	0.0779515	0.0201665
-2547	0.0580802	0.0180832	0.0779965	0.0201639
-2546	0.0581522	0.0180823	0.0780421	0.0201614
-2545	0.0582248	0.0180814	0.0780883	0.0201588
-2544	0.0582979	0.0180804	0.078135	0.0201562
-2543	0.0583716	0.0180794	0.0781825	0.0201536
-2542	0.0584459	0.0180783	0.0782305	0.0201509
-2541	0.0585208	0.0180772	0.0782792	0.0201482
-2540	0.0585963	0.0180761	0.0783286	0.0201455
-2539	0.0586724	0.018075	0.0783786	0.0201428
-2538	0.0587491	0.0180738	0.0784292	0.02014
-2537	0.0588264	0.0180726	0.0784806	0.0201372
-2536	0.0589043	0.0180714	0.0785326	0.0201344
-2535	0.0589828	0.0180702	0.0785853	0.0201316
-2534	0.0590619	0.0180689	0.0786387	0.0201288
-2533	0.0591417	0.0180676	0.0786928	0.0201259
-2532	0.0592221	0.0180662	0.0787476	0.020123
-2531	0.0593031	0.0180649	0.0788031	0.0201201
-2530	0.0593847	0.0180635	0.0788593	0.0201172
-2529	0.059467	0.018062	0.0789162	0.0201143
-2528	0.05955	0.0180606	0.0789739	0.0201113
-2527	0.0596335	0.0180591	0.0790323	0.0201084
-2526	0.0597178	0.0180576	0.0790915	0.0201054
-2525	0.0598027	0.0180561	0.0791513	0.0201024
-2524	0.0598882	0.0180546	0.079212	0.0200994
-2523	0.0599745	0.018053	0.0792734	0.0200964
-2522	0.0600613	0.0180514	0.0793355	0.0200934
-2521	0.0601489	0.0180498	0.0793985	0.0200903
-2520	0.0602371	0.0180481	0.0794622	0.0200873
-2519	0.060326	0.0180465	0.0795266	0.0200842
-2518	0.0604156	0.0180448	0.0795919	0.0200812
-2517	0.0605059	0.0180431	0.0796579	0.0200781
-2516	0.0605969	0.0180414	0.0797247	0.020075
-2515	0.0606885	0.0180396	0.0797923	0.020072
-2514	0.0607809	0.0180379	0.0798607	0.0200689
-2513	0.0608739	0.0180361	0.0799299	0.0200658
-2512	0.0609676	0.0180343	0.0799999	0.0200627
-2511	0.0610621	0.0180325	0.0800708	0.0200596
-2510	0.0611572	0.0180307	0.0801424	0.0200565
-2509	0.0612531	0.0180288	0.0802148	0.0200534
-2508	0.0613496	0.018027	0.0802881	0.0200503
-2507	0.0614469	0.0180251	0.0803621	0.0200472
-2506	0.0615449	0.0180232	0.080437	0.0200441
-2505	0.0616436	0.0180213	0.0805127	0.020041
-2504	0.061743	0.0180194	0.0805893	0.020038
-2503	0.0618431	0.0180175	0.0806666	0.0200349
-2502	0.061944	0.0180156	0.0807448	0.0200318
-2501	0.0620455	0.0180136	0.0808239	0.0200287
-2500	0.0621478	0.0180117	0.0809037	0.0200256
-2499	0.0622508	0.0180097	0.0809844	0.0200226
-2498	0.0623546	0.0180077	0.0810659	0.0200195
-2497	0.0624591	0.0180058	0.0811483	0.0200165
-2496	0.0625643	0.0180038	0.0812315	0.0200134
-2495	0.0626702	0.0180018	0.0813156	0.0200104
-2494	0.0627769	0.0179998	0.0814005	0.0200074
-2493	0.0628843	0.0179978	0.0814862	0.0200044
-2492	0.0629924	0.0179958	0.0815727	0.0200013
-2491	0.0631013	0.0179938	0.0816602	0.0199984
-2490	0.0632109	0.0179918	0.0817484	0.0199954
-2489	0.0633212	0.0179897	0.0818375	0.0199924
-2488	0.0634323	0.0179877	0.0819274	0.0199895
-2487	0.0635441	0.0179857	0.0820182	0.0199865
-2486	0.0636566	0.0179837	0.0821098	0.0199836
-2485	0.0637699	0.0179817	0.0822023	0.0199807
-2484	0.0638839	0.0179797	0.0822956	0.0199778
-2483	0.0639987	0.0179777	0.0823897	0.019975
-2482	0.0641141	0.0179757	0.0824846	0.0199721
-2481	0.0642304	0.0179737	0.0825804	0.0199693
-2480	0.0643473	0.0179717	0.0826771	0.0199665
-2479	0.064465	0.0179697	0.0827745	0.0199637
-2478	0.0645834	0.0179677	0.0828728	0.0199609
-2477	0.0647026	0.0179658	0.082972	0.0199581
-2476	0.0648225	0.0179638	0.0830719	0.0199554
-2475	0.0649431	0.0179618	0.0831727	0.0199527
-2474	0.0650644	0.0179599	0.0832743	0.01995
-2473	0.0651865	0.017958	0.0833767	0.0199474
-2472	0.0653093	0.017956	0.0834799	0.0199447
-2471	0.0654329	0.0179541	0.083584	0.0199421
-2470	0.0655571	0.0179522	0.0836889	0.0199395
-2469	0.0656821	0.0179504	0.0837945	0.019937
-2468	0.0658078	0.0179485	0.083901	0.0199345
-2467	0.0659342	0.0179467	0.0840083	0.0199319
-2466	0.0660614	0.0179448	0.0841163	0.0199295
-2465	0.0661892	0.017943	0.0842252	0.019927
-2464	0.0663178	0.0179412	0.0843349	0.0199246
-2463	0.0664471	0.0179394	0.0844453	0.0199222
-2462	0.0665771	0.0179377	0.0845566	0.0199198
-2461	0.0667078	0.017936	0.0846686	0.0199175
-2460	0.0668392	0.0179342	0.0847814	0.0199152
-2459	0.0669713	0.0179326	0.0848949	0.019913
-2458	0.0671041	0.0179309	0.0850092	0.0199107
-2457	0.0672377	0.0179292	0.0851243	0.0199085
-2456	0.0673719	0.0179276	0.0852402	0.0199063
-2455	0.0675068	0.017926	0.0853567	0.0199042
-2454	0.0676423	0.0179245	0.0854741	0.0199021
-2453	0.0677786	0.0179229	0.0855922	0.0199
-2452	0.0679156	0.0179214	0.085711	0.019898
-2451	0.0680532	0.0179199	0.0858305	0.019896
-2450	0.0681915	0.0179185	0.0859508	0.0198941
-2449	0.0683305	0.0179171	0.0860718	0.0198921
-2448	0.0684701	0.0179157	0.0861935	0.0198902
-2447	0.0686104	0.0179143	0.0863159	0.0198884
-2446	0.0687514	0.017913	0.0864391	0.0198866
-2445	0.068893	0.0179117	0.0865629	0.0198848
-2444	0.0690353	0.0179105	0.0866874	0.0198831
-2443	0.0691783	0.0179093	0.0868126	0.0198814
-2442	0.0693218	0.0179081	0.0869385	0.0198797
-2441	0.0694661	0.0179069	0.087065	0.0198781
-2440	0.0696109	0.0179058	0.0871922	0.0198765
-2439	0.0697564	0.0179048	0.0873201	0.019875
-2438	0.0699025	0.0179037	0.0874486	0.0198735
-2437	0.0700492	0.0179028	0.0875778	0.019872
-2436	0.0701966	0.0179018	0.0877076	0.0198706
-2435	0.0703446	0.0179009	0.087838	0.0198692
-2434	0.0704931	0.0179	0.0879691	0.0198679
-2433	0.0706423	0.0178992	0.0881008	0.0198666
-2432	0.0707921	0.0178984	0.0882331	0.0198653
-2431	0.0709425	0.0178977	0.0883659	0.0198641
-2430	0.0710934	0.017897	0.0884994	0.019863
-2429	0.071245	0.0178964	0.0886335	0.0198619
-2428	0.0713971	0.0178958	0.0887682	0.0198608
-2427	0.0715498	0.0178952	0.0889034	0.0198597
-2426	0.0717031	0.0178947	0.0890392	0.0198588
-2425	0.0718569	0.0178943	0.0891756	0.0198578
-2424	0.0720113	0.0178939	0.0893125	0.0198569
-2423	0.0721662	0.0178935	0.0894499	0.0198561
-2422	0.0723217	0.0178932	0.0895879	0.0198553
-2421	0.0724777	0.017893	0.0897264	0.0198545
-2420	0.0726343	0.0178928	0.0898654	0.0198538
-2419	0.0727913	0.0178927	0.090005	0.0198531
-2418	0.0729489	0.0178926	0.090145	0.0198525
-2417	0.0731071	0.0178925	0.0902856	0.0198519
-2416	0.0732657	0.0178925	0.0904266	0.0198514
-2415	0.0734248	0.0178926	0.0905681	0.0198509
-2414	0.0735845	0.0178927	0.0907101	0.0198504
-2413	0.0737446	0.0178929	0.0908525	0.01985
-2412	0.0739052	0.0178932	0.0909954	0.0198497
-2411	0.0740663	0.0178935	0.0911387	0.0198494
-2410	0.0742279	0.0178938	0.0912825	0.0198491
-2409	0.0743899	0.0178942	0.0914267	0.0198489
-2408	0.0745524	0.0178947	0.0915713	0.0198488
-2407	0.0747153	0.0178952	0.0917164	0.0198487
-2406	0.0748787	0.0178958	0.0918618	0.0198486
-2405	0.0750425	0.0178965	0.0920076	0.0198486
-2404	0.0752068	0.0178972	0.0921539	0.0198486
-2403	0.0753715	0.017898	0.0923005	0.0198487
-2402	0.0755366	0.0178988	0.0924474	0.0198488
-2401	0.0757021	0.0178997	0.0925948	0.019849
-2400	0.075868	0.0179007	0.0927424	0.0198492
-2399	0.0760344	0.0179017	0.0928905	0.0198495
-2398	0.0762011	0.0179028	0.0930388	0.0198498
-2397	0.0763682	0.0179039	0.0931875	0.0198501
-2396	0.0765357	0.0179051	0.0933365	0.0198505
-2395	0.0767035	0.0179064	0.0934858	0.019851
-2394	0.0768718	0.0179078	0.0936354	0.0198515
-2393	0.0770403	0.0179092	0.0937853	0.0198521
-2392	0.0772093	0.0179106	0.0939355	0.0198527
-2391	0.0773785	0.0179122	0.094086	0.0198533
-2390	0.0775482	0.0179138	0.0942367	0.019854
-2389	0.0777181	0.0179155	0.0943877	0.0198547
-2388	0.0778884	0.0179172	0.0945389	0.0198555
-2387	0.0780589	0.017919	0.0946904	0.0198564
-2386	0.0782298	0.0179209	0.0948421	0.0198572
-2385	0.078401	0.0179228	0.094994	0.0198582
-2384	0.0785725	0.0179248	0.0951462	0.0198592
-2383	0.0787443	0.0179269	0.0952985	0.0198602
-2382	0.0789163	0.017929	0.0954511	0.0198613
-2381	0.0790886	0.0179313	0.0956038	0.0198624
-2380	0.0792612	0.0179335	0.0957568	0.0198635
-2379	0.0794341	0.0179359	0.0959099	0.0198647
-2378	0.0796072	0.0179383	0.0960631	0.019866
-2377	0.0797805	0.0179408	0.0962166	0.0198673
-2376	0.0799541	0.0179434	0.0963701	0.0198687
-2375	0.0801279	0.017946	0.0965239	0.0198701
-2374	0.0803019	0.0179487	0.0966777	0.0198715
-2373	0.0804761	0.0179515	0.0968317	0.019873
-2372	0.0806506	0.0179543	0.0969858	0.0198745
-2371	0.0808252	0.0179572	0.09714	0.0198761
-2370	0.081	0.0179602	0.0972943	0.0198777
-2369	0.0811751	0.0179632	0.0974487	0.0198794
-2368	0.0813503	0.0179663	0.0976032	0.0198811
-2367	0.0815256	0.0179695	0.0977577	0.0198829
-2366	0.0817012	0.0179728	0.0979124	0.0198847
-2365	0.0818768	0.0179761	0.0980671	0.0198865
-2364	0.0820527	0.0179795	0.0982218	0.0198884
-2363	0.0822287	0.017983	0.0983766	0.0198904
-2362	0.0824048	0.0179865	0.0985315	0.0198923
-2361	0.082581	0.0179901	0.0986863	0.0198944
-2360	0.0827574	0.0179938	0.0988412	0.0198964
-2359	0.0829338	0.0179976	0.0989962	0.0198985
-2358	0.0831104	0.0180014	0.0991511	0.0199007
-2357	0.0832871	0.0180053	0.099306	0.0199029
-2356	0.0834638	0.0180092	0.099461	0.0199051
-2355	0.0836407	0.0180133	0.0996159	0.0199074
-2354	0.0838176	0.0180174	0.0997708	0.0199098
-2353	0.0839946	0.0180215	0.0999257	0.0199121
-2352	0.0841717	0.0180258	0.100081	0.0199145
-2351	0.0843488	0.0180301	0.100235	0.019917
-2350	0.084526	0.0180344	0.10039	0.0199195
-2349	0.0847032	0.0180389	0.100545	0.019922
-2348	0.0848804	0.0180434	0.1007	0.0199246
-2347	0.0850577	0.018048	0.100854	0.0199272
-2346	0.085235	0.0180526	0.101009	0.0199299
-2345	0.0854123	0.0180574	0.101163	0.0199326
-2344	0.0855897	0.0180621	0.101318	0.0199353
-2343	0.085767	0.018067	0.101472	0.0199381
-2342	0.0859443	0.0180719	0.101626	0.0199409
-2341	0.0861216	0.0180769	0.10178	0.0199438
-2340	0.0862989	0.018082	0.101934	0.0199467
-2339	0.0864762	0.0180871	0.102088	0.0199496
-2338	0.0866535	0.0180923	0.102242	0.0199526
-2337	0.0868307	0.0180975	0.102396	0.0199556
-2336	0.0870079	0.0181029	0.102549	0.0199587
-2335	0.087185	0.0181082	0.102703	0.0199618
-2334	0.087362	0.0181137	0.102856	0.0199649
-2333	0.087539	0.0181192	0.103009	0.0199681
-2332	0.087716	0.0181248	0.103162	0.0199713
-2331	0.0878928	0.0181304	0.103315	0.0199745
-2330	0.0880696	0.0181362	0.103468	0.0199778
-2329	0.0882463	0.0181419	0.10362	0.0199811
-2328	0.0884229	0.0181478	0.103773	0.0199845
-2327	0.0885994	0.0181537	0.103925	0.0199879
-2326	0.0887758	0.0181596	0.104077	0.0199913
-2325	0.0889521	0.0181657	0.104229	0.0199948
-2324	0.0891283	0.0181718	0.10438	0.0199983
-2323	0.0893044	0.0181779	0.104532	0.0200018
-2322	0.0894803	0.0181841	0.104683	0.0200054
-2321	0.0896561	0.0181904	0.104834	0.020009
-2320	0.0898318	0.0181967	0.104985	0.0200127
-2319	0.0900073	0.0182031	0.105136	0.0200163
-2318	0.0901827	0.0182096	0.105286	0.0200201
-2317	0.090358	0.0182161	0.105437	0.0200238
-2316	0.090533	0.0182227	0.105587	0.0200276
-2315	0.0907079	0.0182293	0.105737	0.0200314
-2314	0.0908827	0.018236	0.105886	0.0200353
-2313	0.0910572	0.0182428	0.106036	0.0200392
-2312	0.0912316	0.0182496	0.106185	0.0200431
-2311	0.0914058	0.0182564	0.106334	0.0200471
-2310	0.0915799	0.0182634	0.106483	0.0200511
-2309	0.0917537	0.0182703	0.106631	0.0200551
-2308	0.0919273	0.0182774	0.106779	0.0200592
-2307	0.0921008	0.0182844	0.106927	0.0200633
-2306	0.092274	0.0182916	0.107075	0.0200674
-2305	0.092447	0.0182988	0.107223	0.0200716
-2304	0.0926198	0.018306	0.10737	0.0200758
-2303	0.0927924	0.0183133	0.107517	0.02008
-2302	0.0929648	0.0183207	0.107664	0.0200842
-2301	0.0931369	0.0183281	0.107811	0.0200885
-2300	0.0933088	0.0183356	0.107957	0.0200929
-2299	0.0934805	0.0183431	0.108103	0.0200972
-2298	0.0936519	0.0183506	0.108249	0.0201016
-2297	0.0938231	0.0183583	0.108394	0.0201061
-2296	0.093994	0.0183659	0.10854	0.0201105
-2295	0.0941647	0.0183736	0.108685	0.020115
-2294	0.0943351	0.0183814	0.108829	0.0201195
-2293	0.0945053	0.0183892	0.108974	0.0201241
-2292	0.0946752	0.0183971	0.109118	0.0201287
-2291	0.0948449	0.018405	0.109262	0.0201333
-2290	0.0950142	0.0184129	0.109406	0.0201379
-2289	0.0951834	0.0184209	0.109549	0.0201426
-2288	0.0953522	0.018429	0.109693	0.0201473
-2287	0.0955208	0.018437	0.109836	0.0201521
-2286	0.095689	0.0184452	0.109978	0.0201568
-2285	0.095857	0.0184534	0.110121	0.0201617
-2284	0.0960247	0.0184616	0.110263	0.0201665
-2283	0.0961922	0.0184699	0.110405	0.0201714
-2282	0.0963593	0.0184782	0.110546	0.0201763
-2281	0.0965261	0.0184865	0.110687	0.0201812
-2280	0.0966927	0.0184949	0.110829	0.0201862
-2279	0.0968589	0.0185034	0.110969	0.0201911
-2278	0.0970249	0.0185118	0.11111	0.0201962
-2277	0.0971905	0.0185204	0.11125	0.0202012
-2276	0.0973559	0.0185289	0.11139	0.0202063
-2275	0.0975209	0.0185375	0.11153	0.0202114
-2274	0.0976856	0.0185461	0.111669	0.0202166
-2273	0.09785	0.0185548	0.111808	0.0202217
-2272	0.0980141	0.0185635	0.111947	0.0202269
-2271	0.0981779	0.0185723	0.112086	0.0202322
-2270	0.0983414	0.0185811	0.112224	0.0202374
-2269	0.0985045	0.0185899	0.112362	0.0202427
-2268	0.0986673	0.0185988	0.1125	0.0202481
-2267	0.0988299	0.0186077	0.112638	0.0202534
-2266	0.098992	0.0186166	0.112775	0.0202588
-2265	0.0991539	0.0186256	0.112912	0.0202642
-2264	0.0993154	0.0186346	0.113049	0.0202697
-2263	0.0994767	0.0186436	0.113186	0.0202751
-2262	0.0996375	0.0186527	0.113322	0.0202807
-2261	0.0997981	0.0186618	0.113458	0.0202862
-2260	0.0999583	0.0186709	0.113594	0.0202918
-2259	0.100118	0.01868	0.113729	0.0202974
-2258	0.100278	0.0186892	0.113865	0.020303
-2257	0.100437	0.0186985	0.114	0.0203086
-2256	0.100596	0.0187077	0.114135	0.0203143
-2255	0.100755	0.018717	0.114269	0.02032
-2254	0.100913	0.0187263	0.114403	0.0203258
-2253	0.101071	0.0187356	0.114537	0.0203315
-2252	0.101228	0.018745	0.114671	0.0203373
-2251	0.101386	0.0187544	0.114805	0.0203432
-2250	0.101542	0.0187638	0.114938	0.020349
-2249	0.101699	0.0187733	0.115071	0.0203549
-2248	0.101855	0.0187828	0.115204	0.0203608
-2247	0.102011	0.0187923	0.115337	0.0203668
-2246	0.102167	0.0188018	0.115469	0.0203728
-2245	0.102322	0.0188113	0.115602	0.0203788
-2244	0.102477	0.0188209	0.115734	0.0203848
-2243	0.102632	0.0188305	0.115865	0.0203909
-2242	0.102786	0.0188401	0.115997	0.020397
-2241	0.10294	0.0188498	0.116128	0.0204031
-2240	0.103093	0.0188594	0.11626	0.0204092
-2239	0.103247	0.0188691	0.11639	0.0204154
-2238	0.1034	0.0188788	0.116521	0.0204216
-2237	0.103552	0.0188885	0.116652	0.0204278
-2236	0.103704	0.0188983	0.116782	0.0204341
-2235	0.103856	0.0189081	0.116912	0.0204404
-2234	0.104008	0.0189178	0.117042	0.0204467
-2233	0.104159	0.0189276	0.117172	0.020453
-2232	0.10431	0.0189375	0.117301	0.0204594
-2231	0.104461	0.0189473	0.117431	0.0204658
-2230	0.104611	0.0189572	0.11756	0.0204722
-2229	0.104761	0.018967	0.117689	0.0204787
-2228	0.104911	0.0189769	0.117818	0.0204852
-2227	0.105061	0.0189868	0.117946	0.0204917
-2226	0.10521	0.0189968	0.118075	0.0204982
-2225	0.105359	0.0190067	0.118203	0.0205048
-2224	0.105507	0.0190166	0.118331	0.0205114
-2223	0.105655	0.0190266	0.118459	0.020518
-2222	0.105803	0.0190366	0.118587	0.0205247
-2221	0.105951	0.0190466	0.118714	0.0205313
-2220	0.106098	0.0190566	0.118842	0.020538
-2219	0.106245	0.0190666	0.118969	0.0205447
-2218	0.106392	0.0190766	0.119096	0.0205515
-2217	0.106538	0.0190867	0.119223	0.0205583
-2216	0.106684	0.0190967	0.11935	0.0205651
-2215	0.10683	0.0191068	0.119477	0.0205719
-2214	0.106975	0.0191168	0.119604	0.0205788
-2213	0.107121	0.0191269	0.11973	0.0205856
-2212	0.107265	0.019137	0.119856	0.0205925
-2211	0.10741	0.0191471	0.119983	0.0205995
-2210	0.107554	0.0191572	0.120109	0.0206064
-2209	0.107699	0.0191673	0.120235	0.0206134
-2208	0.107842	0.0191774	0.12036	0.0206204
-2207	0.107986	0.0191875	0.120486	0.0206274
-2206	0.108129	0.0191976	0.120612	0.0206345
-2205	0.108272	0.0192078	0.120737	0.0206416
-2204	0.108415	0.0192179	0.120863	0.0206487
-2203	0.108558	0.0192281	0.120988	0.0206558
-2202	0.1087	0.0192382	0.121113	0.0206629
-2201	0.108842	0.0192484	0.121238	0.0206701
-2200	0.108984	0.0192585	0.121363	0.0206773
-2199	0.109125	0.0192687	0.121488	0.0206845
-2198	0.109266	0.0192788	0.121613	0.0206917
-2197	0.109407	0.019289	0.121737	0.020699
-2196	0.109548	0.0192991	0.121862	0.0207063
-2195	0.109689	0.0193093	0.121986	0.0207136
-2194	0.109829	0.0193195	0.122111	0.0207209
-2193	0.109969	0.0193296	0.122235	0.0207283
-2192	0.110109	0.0193398	0.12236	0.0207356
-2191	0.110249	0.0193499	0.122484	0.020743
-2190	0.110388	0.0193601	0.122608	0.0207504
-2189	0.110527	0.0193702	0.122732	0.0207578
-2188	0.110666	0.0193804	0.122856	0.0207653
-2187	0.110805	0.0193905	0.12298	0.0207727
-2186	0.110944	0.0194007	0.123104	0.0207802
-2185	0.111082	0.0194108	0.123228	0.0207877
-2184	0.11122	0.019421	0.123351	0.0207953
-2183	0.111358	0.0194311	0.123475	0.0208028
-2182	0.111496	0.0194412	0.123599	0.0208104
-2181	0.111634	0.0194514	0.123723	0.0208179
-2180	0.111771	0.0194615	0.123846	0.0208255
-2179	0.111908	0.0194716	0.12397	0.0208331
-2178	0.112045	0.0194817	0.124093	0.0208408
-2177	0.112182	0.0194918	0.124217	0.0208484
-2176	0.112319	0.0195019	0.12434	0.0208561
-2175	0.112456	0.0195119	0.124464	0.0208637
-2174	0.112592	0.019522	0.124587	0.0208714
-2173	0.112728	0.0195321	0.12471	0.0208791
-2172	0.112864	0.0195421	0.124834	0.0208868
-2171	0.113	0.0195522	0.124957	0.0208946
-2170	0.113136	0.0195622	0.12508	0.0209023
-2169	0.113272	0.0195722	0.125204	0.0209101
-2168	0.113408	0.0195822	0.125327	0.0209179
-2167	0.113543	0.0195922	0.12545	0.0209257
-2166	0.113678	0.0196022	0.125573	0.0209335
-2165	0.113813	0.0196121	0.125697	0.0209413
-2164	0.113948	0.0196221	0.12582	0.0209491
-2163	0.114083	0.019632	0.125943	0.0209569
-2162	0.114218	0.019642	0.126066	0.0209648
-2161	0.114353	0.0196519	0.126189	0.0209726
-2160	0.114487	0.0196618	0.126313	0.0209805
-2159	0.114622	0.0196716	0.126436	0.0209884
-2158	0.114756	0.0196815	0.126559	0.0209963
-2157	0.11489	0.0196913	0.126682	0.0210042
-2156	0.115025	0.0197012	0.126805	0.0210121
-2155	0.115159	0.019711	0.126928	0.02102
-2154	0.115293	0.0197208	0.127052	0.0210279
-2153	0.115427	0.0197305	0.127175	0.0210358
-2152	0.115561	0.0197403	0.127298	0.0210438
-2151	0.115694	0.01975	0.127421	0.0210517
-2150	0.115828	0.0197597	0.127545	0.0210597
-2149	0.115962	0.0197694	0.127668	0.0210676
-2148	0.116095	0.0197791	0.127791	0.0210756
-2147	0.116229	0.0197888	0.127914	0.0210835
-2146	0.116362	0.0197984	0.128038	0.0210915
-2145	0.116496	0.019808	0.128161	0.0210995
-2144	0.116629	0.0198176	0.128284	0.0211075
-2143	0.116762	0.0198271	0.128408	0.0211154
-2142	0.116896	0.0198367	0.128531	0.0211234
-2141	0.117029	0.0198462	0.128654	0.0211314
-2140	0.117162	0.0198557	0.128778	0.0211394
-2139	0.117295	0.0198651	0.128901	0.0211474
-2138	0.117428	0.0198746	0.129024	0.0211554
-2137	0.117561	0.019884	0.129148	0.0211634
-2136	0.117695	0.0198934	0.129271	0.0211714
-2135	0.117828	0.0199027	0.129395	0.0211794
-2134	0.117961	0.0199121	0.129518	0.0211874
-2133	0.118094	0.0199214	0.129642	0.0211954
-2132	0.118227	0.0199306	0.129765	0.0212034
-2131	0.11836	0.0199399	0.129889	0.0212114
-2130	0.118493	0.0199491	0.130012	0.0212193
-2129	0.118626	0.0199583	0.130136	0.0212273
-2128	0.118759	0.0199675	0.13026	0.0212353
-2127	0.118892	0.0199766	0.130383	0.0212433
-2126	0.119025	0.0199857	0.130507	0.0212513
-2125	0.119158	0.0199947	0.13063	0.0212592
-2124	0.119291	0.0200038	0.130754	0.0212672
-2123	0.119424	0.0200128	0.130878	0.0212752
-2122	0.119558	0.0200217	0.131001	0.0212831
-2121	0.119691	0.0200307	0.131125	0.0212911
-2120	0.119824	0.0200396	0.131249	0.021299
-2119	0.119957	0.0200484	0.131372	0.021307
-2118	0.120091	0.0200573	0.131496	0.0213149
-2117	0.120224	0.0200661	0.13162	0.0213228
-2116	0.120357	0.0200748	0.131744	0.0213307
-2115	0.120491	0.0200836	0.131867	0.0213386
-2114	0.120624	0.0200923	0.131991	0.0213465
-2113	0.120758	0.0201009	0.132115	0.0213544
-2112	0.120891	0.0201095	0.132239	0.0213623
-2111	0.121025	0.0201181	0.132362	0.0213702
-2110	0.121158	0.0201267	0.132486	0.021378
-2109	0.121292	0.0201352	0.13261	0.0213859
-2108	0.121426	0.0201436	0.132734	0.0213937
-2107	0.12156	0.0201521	0.132857	0.0214016
-2106	0.121693	0.0201604	0.132981	0.0214094
-2105	0.121827	0.0201688	0.133105	0.0214172
-2104	0.121961	0.0201771	0.133228	0.021425
-2103	0.122096	0.0201854	0.133352	0.0214327
-2102	0.12223	0.0201936	0.133476	0.0214405
-2101	0.122364	0.0202018	0.133599	0.0214483
-2100	0.122498	0.0202099	0.133723	0.021456
-2099	0.122633	0.020218	0.133847	0.0214637
-2098	0.122767	0.0202261	0.13397	0.0214714
-2097	0.122902	0.0202341	0.134094	0.0214791
-2096	0.123036	0.0202421	0.134217	0.0214868
-2095	0.123171	0.02025	0.134341	0.0214944
-2094	0.123306	0.0202579	0.134464	0.0215021
-2093	0.123441	0.0202657	0.134588	0.0215097
-2092	0.123576	0.0202735	0.134711	0.0215173
-2091	0.123711	0.0202813	0.134834	0.0215249
-2090	0.123846	0.020289	0.134958	0.0215325
-2089	0.123981	0.0202967	0.135081	0.02154
-2088	0.124116	0.0203043	0.135204	0.0215475
-2087	0.124252	0.0203118	0.135327	0.0215551
-2086	0.124387	0.0203194	0.13545	0.0215625
-2085	0.124523	0.0203268	0.135573	0.02157
-2084	0.124659	0.0203343	0.135696	0.0215775
-2083	0.124795	0.0203416	0.135819	0.0215849
-2082	0.124931	0.020349	0.135942	0.0215923
-2081	0.125067	0.0203563	0.136065	0.0215997
-2080	0.125203	0.0203635	0.136187	0.0216071
-2079	0.125339	0.0203707	0.13631	0.0216144
-2078	0.125475	0.0203778	0.136432	0.0216217
-2077	0.125612	0.0203849	0.136555	0.021629
-2076	0.125748	0.0203919	0.136677	0.0216363
-2075	0.125885	0.0203989	0.136799	0.0216436
-2074	0.126022	0.0204058	0.136921	0.0216508
-2073	0.126158	0.0204127	0.137043	0.021658
-2072	0.126295	0.0204196	0.137165	0.0216652
-2071	0.126432	0.0204263	0.137287	0.0216723
-2070	0.12657	0.0204331	0.137409	0.0216795
-2069	0.126707	0.0204397	0.13753	0.0216866
-2068	0.126844	0.0204464	0.137652	0.0216937
-2067	0.126982	0.0204529	0.137773	0.0217007
-2066	0.127119	0.0204594	0.137894	0.0217077
-2065	0.127257	0.0204659	0.138015	0.0217147
-2064	0.127395	0.0204723	0.138136	0.0217217
-2063	0.127533	0.0204787	0.138257	0.0217287
-2062	0.127671	0.020485	0.138377	0.0217356
-2061	0.127809	0.0204912	0.138498	0.0217425
-2060	0.127947	0.0204974	0.138618	0.0217493
-2059	0.128085	0.0205036	0.138738	0.0217562
-2058	0.128224	0.0205097	0.138858	0.021763
-2057	0.128362	0.0205157	0.138978	0.0217698
-2056	0.128501	0.0205217	0.139097	0.0217765
-2055	0.128639	0.0205276	0.139217	0.0217832
-2054	0.128778	0.0205334	0.139336	0.0217899
-2053	0.128917	0.0205393	0.139455	0.0217966
-2052	0.129056	0.020545	0.139574	0.0218032
-2051	0.129195	0.0205507	0.139692	0.0218098
-2050	0.129334	0.0205563	0.139811	0.0218164
-2049	0.129474	0.0205619	0.139929	0.0218229
-2048	0.129613	0.0205674	0.140047	0.0218294
-2047	0.129752	0.0205729	0.140165	0.0218359
-2046	0.129892	0.0205783	0.140282	0.0218424
-2045	0.130032	0.0205837	0.1404	0.0218488
-2044	0.130171	0.020589	0.140517	0.0218552
-2043	0.130311	0.0205942	0.140634	0.0218615
-2042	0.130451	0.0205994	0.14075	0.0218678
-2041	0.130591	0.0206045	0.140867	0.0218741
-2040	0.130731	0.0206096	0.140983	0.0218804
-2039	0.130871	0.0206146	0.141099	0.0218866
-2038	0.131011	0.0206195	0.141214	0.0218928
-2037	0.131152	0.0206244	0.14133	0.021899
-2036	0.131292	0.0206293	0.141445	0.0219051
-2035	0.131433	0.020634	0.141559	0.0219112
-2034	0.131573	0.0206388	0.141674	0.0219172
-2033	0.131714	0.0206434	0.141788	0.0219232
-2032	0.131854	0.020648	0.141902	0.0219292
-2031	0.131995	0.0206525	0.142016	0.0219352
-2030	0.132136	0.020657	0.142129	0.0219411
-2029	0.132277	0.0206614	0.142242	0.021947
-2028	0.132418	0.0206658	0.142355	0.0219528
-2027	0.132559	0.0206701	0.142467	0.0219587
-2026	0.1327	0.0206743	0.142579	0.0219644
-2025	0.132841	0.0206785	0.142691	0.0219702
-2024	0.132982	0.0206826	0.142802	0.0219759
-2023	0.133123	0.0206867	0.142913	0.0219816
-2022	0.133264	0.0206907	0.143024	0.0219872
-2021	0.133405	0.0206947	0.143135	0.0219928
-2020	0.133547	0.0206985	0.143245	0.0219984
-2019	0.133688	0.0207024	0.143354	0.0220039
-2018	0.133829	0.0207061	0.143463	0.0220094
-2017	0.133971	0.0207098	0.143572	0.0220149
-2016	0.134112	0.0207135	0.143681	0.0220203
-2015	0.134254	0.0207171	0.143789	0.0220257
-2014	0.134395	0.0207206	0.143897	0.0220311
-2013	0.134537	0.020724	0.144004	0.0220364
-2012	0.134678	0.0207274	0.144111	0.0220417
-2011	0.13482	0.0207308	0.144218	0.0220469
-2010	0.134961	0.0207341	0.144324	0.0220522
-2009	0.135103	0.0207373	0.14443	0.0220573
-2008	0.135244	0.0207405	0.144535	0.0220625
-2007	0.135386	0.0207436	0.14464	0.0220676
-2006	0.135528	0.0207466	0.144745	0.0220726
-2005	0.135669	0.0207496	0.144849	0.0220777
-2004	0.135811	0.0207525	0.144953	0.0220827
-2003	0.135952	0.0207554	0.145056	0.0220876
[truncated: 7,003 more rows]

## Sheet: Fig6f
	IC - CC Trials
time since stimulus	pupil	SEM
-4000	-0.000832306	0.0236441
-3999	-0.000681859	0.023652
-3998	-0.000531921	0.0236598
-3997	-0.000382493	0.0236675
-3996	-0.000233576	0.0236752
-3995	-8.51718e-05	0.0236829
-3994	6.272e-05	0.0236906
-3993	0.000210098	0.0236982
-3992	0.000356961	0.0237057
-3991	0.000503309	0.0237133
-3990	0.00064914	0.0237207
-3989	0.000794454	0.0237282
-3988	0.000939249	0.0237356
-3987	0.00108353	0.0237429
-3986	0.00122728	0.0237502
-3985	0.00137052	0.0237575
-3984	0.00151323	0.0237647
-3983	0.00165542	0.0237719
-3982	0.00179708	0.023779
-3981	0.00193822	0.0237861
-3980	0.00207883	0.0237931
-3979	0.00221892	0.0238001
-3978	0.00235848	0.023807
-3977	0.00249751	0.0238139
-3976	0.002636	0.0238207
-3975	0.00277397	0.0238275
-3974	0.00291141	0.0238343
-3973	0.00304831	0.0238409
-3972	0.00318467	0.0238476
-3971	0.0033205	0.0238542
-3970	0.0034558	0.0238607
-3969	0.00359056	0.0238672
-3968	0.00372477	0.0238736
-3967	0.00385845	0.02388
-3966	0.00399159	0.0238863
-3965	0.00412418	0.0238926
-3964	0.00425624	0.0238988
-3963	0.00438774	0.0239049
-3962	0.00451871	0.023911
-3961	0.00464912	0.0239171
-3960	0.00477899	0.0239231
-3959	0.00490831	0.023929
-3958	0.00503708	0.0239349
-3957	0.00516529	0.0239407
-3956	0.00529296	0.0239465
-3955	0.00542007	0.0239522
-3954	0.00554663	0.0239578
-3953	0.00567263	0.0239634
-3952	0.00579807	0.0239689
-3951	0.00592296	0.0239744
-3950	0.00604729	0.0239798
-3949	0.00617105	0.0239852
-3948	0.00629426	0.0239905
-3947	0.0064169	0.0239957
-3946	0.00653897	0.0240009
-3945	0.00666048	0.024006
-3944	0.00678143	0.0240111
-3943	0.0069018	0.0240161
-3942	0.00702161	0.024021
-3941	0.00714085	0.0240259
-3940	0.00725951	0.0240307
-3939	0.0073776	0.0240354
-3938	0.00749512	0.0240401
-3937	0.00761206	0.0240448
-3936	0.00772842	0.0240493
-3935	0.00784421	0.0240539
-3934	0.00795942	0.0240583
-3933	0.00807404	0.0240627
-3932	0.00818809	0.024067
-3931	0.00830155	0.0240713
-3930	0.00841442	0.0240755
-3929	0.00852671	0.0240796
-3928	0.00863842	0.0240837
-3927	0.00874953	0.0240877
-3926	0.00886006	0.0240917
-3925	0.00897	0.0240956
-3924	0.00907934	0.0240994
-3923	0.00918809	0.0241032
-3922	0.00929624	0.0241069
-3921	0.0094038	0.0241106
-3920	0.00951077	0.0241141
-3919	0.00961713	0.0241177
-3918	0.00972289	0.0241211
-3917	0.00982806	0.0241245
-3916	0.00993262	0.0241279
-3915	0.0100366	0.0241312
-3914	0.0101399	0.0241344
-3913	0.0102427	0.0241375
-3912	0.0103448	0.0241406
-3911	0.0104463	0.0241436
-3910	0.0105473	0.0241466
-3909	0.0106476	0.0241495
-3908	0.0107473	0.0241524
-3907	0.0108464	0.0241552
-3906	0.0109448	0.0241579
-3905	0.0110427	0.0241605
-3904	0.0111399	0.0241631
-3903	0.0112366	0.0241657
-3902	0.0113326	0.0241682
-3901	0.0114279	0.0241706
-3900	0.0115227	0.0241729
-3899	0.0116168	0.0241752
-3898	0.0117103	0.0241775
-3897	0.0118032	0.0241797
-3896	0.0118955	0.0241818
-3895	0.0119871	0.0241838
-3894	0.0120781	0.0241858
-3893	0.0121685	0.0241878
-3892	0.0122583	0.0241896
-3891	0.0123474	0.0241915
-3890	0.0124359	0.0241932
-3889	0.0125237	0.0241949
-3888	0.0126109	0.0241966
-3887	0.0126975	0.0241981
-3886	0.0127835	0.0241997
-3885	0.0128688	0.0242011
-3884	0.0129534	0.0242025
-3883	0.0130375	0.0242039
-3882	0.0131209	0.0242052
-3881	0.0132036	0.0242064
-3880	0.0132857	0.0242076
-3879	0.0133672	0.0242087
-3878	0.013448	0.0242097
-3877	0.0135282	0.0242107
-3876	0.0136077	0.0242116
-3875	0.0136866	0.0242125
-3874	0.0137648	0.0242133
-3873	0.0138424	0.0242141
-3872	0.0139193	0.0242148
-3871	0.0139956	0.0242154
-3870	0.0140712	0.024216
-3869	0.0141462	0.0242166
-3868	0.0142206	0.024217
-3867	0.0142943	0.0242174
-3866	0.0143673	0.0242178
-3865	0.0144397	0.0242181
-3864	0.0145114	0.0242183
-3863	0.0145825	0.0242185
-3862	0.0146529	0.0242187
-3861	0.0147226	0.0242187
-3860	0.0147917	0.0242188
-3859	0.0148602	0.0242187
-3858	0.014928	0.0242186
-3857	0.0149951	0.0242185
-3856	0.0150616	0.0242183
-3855	0.0151274	0.024218
-3854	0.0151925	0.0242177
-3853	0.015257	0.0242173
-3852	0.0153209	0.0242168
-3851	0.0153841	0.0242163
-3850	0.0154466	0.0242158
-3849	0.0155084	0.0242152
-3848	0.0155696	0.0242145
-3847	0.0156302	0.0242138
-3846	0.0156901	0.024213
-3845	0.0157493	0.0242122
-3844	0.0158078	0.0242113
-3843	0.0158657	0.0242104
-3842	0.015923	0.0242094
-3841	0.0159795	0.0242083
-3840	0.0160354	0.0242072
-3839	0.0160907	0.024206
-3838	0.0161453	0.0242048
-3837	0.0161992	0.0242035
-3836	0.0162525	0.0242022
-3835	0.0163051	0.0242008
-3834	0.0163571	0.0241994
-3833	0.0164084	0.0241979
-3832	0.016459	0.0241963
-3831	0.016509	0.0241947
-3830	0.0165583	0.024193
-3829	0.0166069	0.0241913
-3828	0.0166549	0.0241895
-3827	0.0167023	0.0241877
-3826	0.0167489	0.0241858
-3825	0.016795	0.0241838
-3824	0.0168403	0.0241818
-3823	0.016885	0.0241798
-3822	0.0169291	0.0241776
-3821	0.0169725	0.0241755
-3820	0.0170152	0.0241732
-3819	0.0170573	0.024171
-3818	0.0170988	0.0241686
-3817	0.0171396	0.0241662
-3816	0.0171797	0.0241638
-3815	0.0172192	0.0241613
-3814	0.017258	0.0241587
-3813	0.0172962	0.0241561
-3812	0.0173337	0.0241534
-3811	0.0173706	0.0241507
-3810	0.0174069	0.0241479
-3809	0.0174425	0.024145
-3808	0.0174774	0.0241422
-3807	0.0175117	0.0241392
-3806	0.0175454	0.0241362
-3805	0.0175784	0.0241331
-3804	0.0176108	0.02413
-3803	0.0176425	0.0241269
-3802	0.0176736	0.0241236
-3801	0.0177041	0.0241203
-3800	0.0177339	0.024117
-3799	0.0177631	0.0241136
-3798	0.0177916	0.0241102
-3797	0.0178195	0.0241067
-3796	0.0178468	0.0241031
-3795	0.0178735	0.0240995
-3794	0.0178995	0.0240959
-3793	0.0179249	0.0240922
-3792	0.0179497	0.0240884
-3791	0.0179738	0.0240846
-3790	0.0179973	0.0240807
-3789	0.0180202	0.0240768
-3788	0.0180425	0.0240728
-3787	0.0180642	0.0240687
-3786	0.0180852	0.0240647
-3785	0.0181056	0.0240605
-3784	0.0181255	0.0240563
-3783	0.0181447	0.0240521
-3782	0.0181632	0.0240478
-3781	0.0181812	0.0240435
-3780	0.0181986	0.0240391
-3779	0.0182153	0.0240346
-3778	0.0182315	0.0240301
-3777	0.018247	0.0240256
-3776	0.018262	0.024021
-3775	0.0182763	0.0240163
-3774	0.0182901	0.0240116
-3773	0.0183032	0.0240069
-3772	0.0183158	0.0240021
-3771	0.0183277	0.0239972
-3770	0.0183391	0.0239923
-3769	0.0183499	0.0239874
-3768	0.0183601	0.0239824
-3767	0.0183697	0.0239773
-3766	0.0183787	0.0239722
-3765	0.0183872	0.0239671
-3764	0.018395	0.0239619
-3763	0.0184023	0.0239567
-3762	0.018409	0.0239514
-3761	0.0184152	0.0239461
-3760	0.0184207	0.0239407
-3759	0.0184257	0.0239353
-3758	0.0184302	0.0239299
-3757	0.018434	0.0239244
-3756	0.0184373	0.0239188
-3755	0.0184401	0.0239132
-3754	0.0184423	0.0239076
-3753	0.0184439	0.0239019
-3752	0.018445	0.0238962
-3751	0.0184455	0.0238905
-3750	0.0184454	0.0238847
-3749	0.0184449	0.0238788
-3748	0.0184437	0.023873
-3747	0.0184421	0.023867
-3746	0.0184398	0.0238611
-3745	0.0184371	0.0238551
-3744	0.0184338	0.0238491
-3743	0.01843	0.023843
-3742	0.0184256	0.0238369
-3741	0.0184207	0.0238307
-3740	0.0184153	0.0238246
-3739	0.0184094	0.0238183
-3738	0.0184029	0.0238121
-3737	0.0183959	0.0238058
-3736	0.0183884	0.0237995
-3735	0.0183804	0.0237931
-3734	0.0183719	0.0237867
-3733	0.0183628	0.0237803
-3732	0.0183533	0.0237739
-3731	0.0183432	0.0237674
-3730	0.0183327	0.0237609
-3729	0.0183216	0.0237543
-3728	0.0183101	0.0237477
-3727	0.018298	0.0237411
-3726	0.0182854	0.0237345
-3725	0.0182724	0.0237278
-3724	0.0182589	0.0237212
-3723	0.0182448	0.0237144
-3722	0.0182303	0.0237077
-3721	0.0182154	0.0237009
-3720	0.0181999	0.0236941
-3719	0.0181839	0.0236873
-3718	0.0181675	0.0236805
-3717	0.0181506	0.0236736
-3716	0.0181333	0.0236667
-3715	0.0181155	0.0236598
-3714	0.0180972	0.0236528
-3713	0.0180784	0.0236459
-3712	0.0180592	0.0236389
-3711	0.0180395	0.0236319
-3710	0.0180194	0.0236249
-3709	0.0179989	0.0236178
-3708	0.0179778	0.0236108
-3707	0.0179564	0.0236037
-3706	0.0179345	0.0235966
-3705	0.0179121	0.0235894
-3704	0.0178893	0.0235823
-3703	0.0178661	0.0235752
-3702	0.0178425	0.023568
-3701	0.0178184	0.0235608
-3700	0.0177939	0.0235536
-3699	0.0177689	0.0235464
-3698	0.0177435	0.0235392
-3697	0.0177178	0.0235319
-3696	0.0176916	0.0235247
-3695	0.017665	0.0235174
-3694	0.0176379	0.0235101
-3693	0.0176105	0.0235028
-3692	0.0175827	0.0234955
-3691	0.0175544	0.0234882
-3690	0.0175258	0.0234809
-3689	0.0174967	0.0234735
-3688	0.0174673	0.0234662
-3687	0.0174375	0.0234588
-3686	0.0174072	0.0234515
-3685	0.0173766	0.0234441
-3684	0.0173456	0.0234367
-3683	0.0173142	0.0234293
-3682	0.0172825	0.0234219
-3681	0.0172504	0.0234145
-3680	0.0172178	0.0234071
-3679	0.017185	0.0233997
-3678	0.0171517	0.0233923
-3677	0.0171181	0.0233848
-3676	0.0170841	0.0233774
-3675	0.0170498	0.0233699
-3674	0.0170151	0.0233625
-3673	0.0169801	0.0233551
-3672	0.0169447	0.0233476
-3671	0.0169089	0.0233401
-3670	0.0168728	0.0233327
-3669	0.0168364	0.0233252
-3668	0.0167996	0.0233177
-3667	0.0167625	0.0233103
-3666	0.0167251	0.0233028
-3665	0.0166873	0.0232953
-3664	0.0166492	0.0232878
-3663	0.0166107	0.0232803
-3662	0.016572	0.0232728
-3661	0.0165329	0.0232654
-3660	0.0164935	0.0232579
-3659	0.0164538	0.0232504
-3658	0.0164138	0.0232429
-3657	0.0163735	0.0232354
-3656	0.0163329	0.0232279
-3655	0.0162919	0.0232204
-3654	0.0162507	0.0232129
-3653	0.0162092	0.0232054
-3652	0.0161673	0.0231979
-3651	0.0161252	0.0231904
-3650	0.0160828	0.0231829
-3649	0.0160402	0.0231754
-3648	0.0159972	0.0231679
-3647	0.015954	0.0231604
-3646	0.0159104	0.0231529
-3645	0.0158667	0.0231453
-3644	0.0158226	0.0231378
-3643	0.0157783	0.0231303
-3642	0.0157337	0.0231228
-3641	0.0156889	0.0231153
-3640	0.0156438	0.0231078
-3639	0.0155984	0.0231003
-3638	0.0155528	0.0230928
-3637	0.015507	0.0230852
-3636	0.0154609	0.0230777
-3635	0.0154146	0.0230702
-3634	0.015368	0.0230627
-3633	0.0153212	0.0230552
-3632	0.0152742	0.0230476
-3631	0.0152269	0.0230401
-3630	0.0151795	0.0230326
-3629	0.0151318	0.0230251
-3628	0.0150839	0.0230175
-3627	0.0150357	0.02301
-3626	0.0149874	0.0230025
-3625	0.0149389	0.0229949
-3624	0.0148901	0.0229874
-3623	0.0148412	0.0229798
-3622	0.0147921	0.0229723
-3621	0.0147427	0.0229647
-3620	0.0146932	0.0229572
-3619	0.0146435	0.0229496
-3618	0.0145936	0.022942
-3617	0.0145436	0.0229345
-3616	0.0144933	0.0229269
-3615	0.0144429	0.0229193
-3614	0.0143924	0.0229117
-3613	0.0143416	0.0229041
-3612	0.0142907	0.0228965
-3611	0.0142397	0.0228889
-3610	0.0141885	0.0228813
-3609	0.0141371	0.0228737
-3608	0.0140856	0.0228661
-3607	0.014034	0.0228585
-3606	0.0139822	0.0228508
-3605	0.0139303	0.0228432
-3604	0.0138783	0.0228355
-3603	0.0138261	0.0228279
-3602	0.0137738	0.0228202
-3601	0.0137214	0.0228125
-3600	0.0136689	0.0228048
-3599	0.0136162	0.0227971
-3598	0.0135635	0.0227894
-3597	0.0135107	0.0227817
-3596	0.0134577	0.022774
-3595	0.0134047	0.0227662
-3594	0.0133515	0.0227585
-3593	0.0132983	0.0227507
-3592	0.013245	0.0227429
-3591	0.0131917	0.0227351
-3590	0.0131382	0.0227274
-3589	0.0130847	0.0227195
-3588	0.0130311	0.0227117
-3587	0.0129774	0.0227039
-3586	0.0129237	0.022696
-3585	0.0128699	0.0226881
-3584	0.0128161	0.0226803
-3583	0.0127623	0.0226724
-3582	0.0127083	0.0226645
-3581	0.0126544	0.0226565
-3580	0.0126004	0.0226486
-3579	0.0125464	0.0226406
-3578	0.0124924	0.0226326
-3577	0.0124383	0.0226246
-3576	0.0123842	0.0226166
-3575	0.0123301	0.0226086
-3574	0.012276	0.0226006
-3573	0.0122219	0.0225925
-3572	0.0121678	0.0225844
-3571	0.0121137	0.0225763
-3570	0.0120596	0.0225682
-3569	0.0120055	0.02256
-3568	0.0119514	0.0225519
-3567	0.0118974	0.0225437
-3566	0.0118434	0.0225355
-3565	0.0117894	0.0225272
-3564	0.0117354	0.022519
-3563	0.0116815	0.0225107
-3562	0.0116276	0.0225024
-3561	0.0115737	0.0224941
-3560	0.0115199	0.0224858
-3559	0.0114662	0.0224774
-3558	0.0114125	0.022469
-3557	0.0113589	0.0224606
-3556	0.0113053	0.0224522
-3555	0.0112519	0.0224437
-3554	0.0111984	0.0224353
-3553	0.0111451	0.0224268
-3552	0.0110919	0.0224182
-3551	0.0110387	0.0224097
-3550	0.0109856	0.0224011
-3549	0.0109326	0.0223925
-3548	0.0108798	0.0223839
-3547	0.010827	0.0223752
-3546	0.0107743	0.0223665
-3545	0.0107218	0.0223578
-3544	0.0106693	0.0223491
-3543	0.010617	0.0223403
-3542	0.0105648	0.0223315
-3541	0.0105127	0.0223227
-3540	0.0104608	0.0223139
-3539	0.010409	0.022305
-3538	0.0103573	0.0222961
-3537	0.0103058	0.0222871
-3536	0.0102544	0.0222782
-3535	0.0102032	0.0222692
-3534	0.0101521	0.0222602
-3533	0.0101012	0.0222511
-3532	0.0100504	0.022242
-3531	0.00999986	0.0222329
-3530	0.00994944	0.0222238
-3529	0.0098992	0.0222146
-3528	0.00984914	0.0222054
-3527	0.00979925	0.0221962
-3526	0.00974955	0.022187
-3525	0.00970004	0.0221777
-3524	0.00965071	0.0221684
-3523	0.00960159	0.022159
-3522	0.00955266	0.0221496
-3521	0.00950393	0.0221402
-3520	0.0094554	0.0221308
-3519	0.00940709	0.0221213
-3518	0.00935898	0.0221118
-3517	0.00931109	0.0221023
-3516	0.00926342	0.0220927
-3515	0.00921597	0.0220831
-3514	0.00916874	0.0220735
-3513	0.00912174	0.0220638
-3512	0.00907497	0.0220541
-3511	0.00902843	0.0220444
-3510	0.00898213	0.0220347
-3509	0.00893606	0.0220249
-3508	0.00889024	0.0220151
-3507	0.00884466	0.0220052
-3506	0.00879933	0.0219953
-3505	0.00875425	0.0219854
-3504	0.00870942	0.0219755
-3503	0.00866485	0.0219655
-3502	0.00862053	0.0219555
-3501	0.00857647	0.0219455
-3500	0.00853267	0.0219354
-3499	0.00848914	0.0219253
-3498	0.00844587	0.0219152
-3497	0.00840287	0.021905
[truncated: 8,497 more rows]
