# Supplementary material for: Real-world stress resilience is associated with the responsivity of the locus coeruleus
Source: Nat Commun. 2021 Apr 15;12:2275. doi: 10.1038/s41467-021-22509-1 (PMC8050280; doi:10.1038/s41467-021-22509-1)
Supplement: Supplementary file 4 — Source Data [file 41467_2021_22509_MOESM4_ESM.zip › LC_Source_Data/LC_SourceData_Figure7.xlsx]

## Sheet: Fig7a
Pupil pre-trial CI-II	Pupil current-trial CI-II
-0.2001	0.2115
-0.1299	-0.0169
-0.0209	0.0076
-0.3032	0.2252
-0.1585	0.0703
-0.0268	0.0611
0.0289	-0.0391
-0.1188	-0.0794
0.0929	0.0955
-0.0585	-0.0205
0.0039	0.0039
-0.1183	0.1604
-0.1761	0.1657
0.0039	0.0622
-0.0911	0.1072
-0.1152	0.3249
-0.0164	0.0635
-0.1304	0.1624
0.2582	-0.1562
-0.3111	-0.0398
-0.524	0.3334
-0.1233	0.1113
-0.1884	0.2144
-0.2022	0.0235
-0.061	0.0753
-0.1563	-0.032
-0.0555	-0.1126
0.0234	0.0234
-0.0973	0.0917
-0.0105	-0.0818
0.0574	-0.0471
-0.0445	0.0538
0.1796	-0.0534
-0.2394	0.0737
0.0344	0.0344
0.0074	0.0268
-0.1201	-0.0004
0.082	0.1305
0.0236	0.1025
-0.0298	-0.0129
-0.0575	-0.1569
-0.2324	0.2418
-0.1728	-0.1537
-0.0623	0.0486
-0.2082	0.2598
-0.0441	0.2459
0.01	-0.0418
-0.2608	0.3351

## Sheet: Fig7b
LC (CI>II)	Pupil pre-trial CI-II
-0.8872	-0.2001
-3.2622	-0.1299
0.9234	-0.0209
-0.037	-0.3032
-1.3346	-0.1585
0.1926	-0.0268
-0.3079	0.0289
1.2451	-0.1188
-1.6803	0.0929
-4.4777	-0.0585
-1.2188	0.0039
0.7654	-0.1183
2.732	-0.1761
-2.5814	0.0039
-0.0261	-0.0911
6.7331	-0.1152
-0.9468	-0.0164
-1.5252	-0.1304
-2.7422	0.2582
8.8614	-0.3111
6.4978	-0.524
1.1209	-0.1233
-3.4062	-0.1884
1.9034	-0.2022
-1.6994	-0.061
-0.3971	-0.1563
0.6569	-0.0555
7.387	0.0234
1.6449	-0.0973
1.9537	-0.0105
4.3587	0.0574
4.3414	-0.0445
-0.5015	0.1796
3.76	-0.2394
-0.0284	0.0344
3.4958	0.0074
4.4883	-0.1201
0.9939	0.082
-4.4056	0.0236
4.5758	-0.0298
0.6904	-0.0575
-1.8312	-0.2324
1.8396	-0.1728
6.6262	-0.0623
4.7158	-0.2082
3.256	-0.0441
4.424	0.01
4.5678	-0.2608

## Sheet: Fig7c
Pupil (CI-II)current - (CI-II)pre	Anxiety Symptom Change
0.411615	-2.5
0.112927	-9.5
0.0285057	6.5
0.528419	-0.5
0.228791	2.5
0.0879402	1.5
-0.0680249	0.5
0.0394387	5.5
0.00259881	-9.5
0.0380131	0.5
-3e-15	-3
0.278675	-1.5
0.341837	4
0.0583275	14
0.198252	3.5
0.440031	4
0.0798881	2
0.292777	1.5
-0.414435	-6.5
0.271262	6.5
0.857438	33.5
0.234604	10
0.402834	1
0.225671	-1
0.136348	-2
0.124341	0.5
-0.0571302	1
2e-15	-1.5
0.189035	0
-0.0712651	-1
-0.104497	10.5
0.0982612	0.5
-0.23307	2.5
0.313075	-3
0	-11
0.0194591	5
0.119724	0
0.0484215	-2.5
0.0789848	-1.5
0.016828	4
-0.0994372	-4
0.474212	-8
0.0191412	0.5
0.110854	2.5
0.468017	10
0.28994	5
-0.0517294	3
0.595809	-4

## Sheet: Fig7d
Pupil (CI-II)current - (CI-II)pre	Depression Symptom Change
0.411615	-3.5
0.112927	-5.5
0.0285057	2.5
0.528419	2
0.228791	2.5
0.0879402	-4.5
-0.0680249	0.5
0.0394387	2
0.00259881	-1.5
0.0380131	0
-3e-15	-2
0.278675	1
0.341837	2.5
0.0583275	1
0.198252	2.5
0.440031	2.5
0.0798881	0.5
0.292777	2
-0.414435	-1.5
0.271262	5.5
0.857438	8
0.234604	2
0.402834	1
0.225671	0.5
0.136348	2
0.124341	-1
-0.0571302	2
2e-15	1.5
0.189035	2.5
-0.0712651	-0.5
-0.104497	1
0.0982612	0
-0.23307	0
0.313075	-0.5
0	0.5
0.0194591	2.5
0.119724	-0.5
0.0484215	9
0.0789848	-8
0.016828	-1
-0.0994372	1
0.474212	-1.5
0.0191412	-3
0.110854	2.5
0.468017	6.5
0.28994	7.5
-0.0517294	2.5
0.595809	-1
