# Supplementary material for: Real-world stress resilience is associated with the responsivity of the locus coeruleus
Source: Nat Commun. 2021 Apr 15;12:2275. doi: 10.1038/s41467-021-22509-1 (PMC8050280; doi:10.1038/s41467-021-22509-1)
Supplement: Supplementary file 4 — Source Data [file 41467_2021_22509_MOESM4_ESM.zip › LC_Source_Data/LC_SourceData_Figure8.xlsx]

## Sheet: Fig8d
Base-model
False positive rate	True positive rate
0	0
0.000863558	0
0.00172712	0
0.00259067	0
0.00345423	0
0.00431779	0
0.00431779	0.000910747
0.00518135	0.000910747
0.00518135	0.00182149
0.00518135	0.00273224
0.00604491	0.00273224
0.00604491	0.00364299
0.00604491	0.00455373
0.00604491	0.00546448
0.00690846	0.00546448
0.00690846	0.00637523
0.00777202	0.00637523
0.00863558	0.00637523
0.00949914	0.00637523
0.0103627	0.00637523
0.0112263	0.00637523
0.0120898	0.00637523
0.0120898	0.00728597
0.0129534	0.00728597
0.0138169	0.00728597
0.0138169	0.00819672
0.0138169	0.00910747
0.0138169	0.0100182
0.0146805	0.0100182
0.0146805	0.010929
0.015544	0.010929
0.015544	0.0118397
0.015544	0.0127505
0.0164076	0.0127505
0.0172712	0.0127505
0.0181347	0.0127505
0.0181347	0.0136612
0.0189983	0.0136612
0.0189983	0.0145719
0.0189983	0.0154827
0.0198618	0.0154827
0.0207254	0.0154827
0.0215889	0.0154827
0.0224525	0.0154827
0.0224525	0.0173042
0.0224525	0.0182149
0.0224525	0.0191257
0.0224525	0.0209472
0.0233161	0.0209472
0.0233161	0.0218579
0.0233161	0.0236794
0.0233161	0.0245902
0.0233161	0.0255009
0.0241796	0.0255009
0.0241796	0.0264117
0.0241796	0.0273224
0.0241796	0.0282332
0.0241796	0.0291439
0.0250432	0.0291439
0.0250432	0.0300546
0.0250432	0.0309654
0.0250432	0.0318761
0.0250432	0.0327869
0.0250432	0.0336976
0.0250432	0.0346084
0.0250432	0.0355191
0.0250432	0.0364299
0.0250432	0.0373406
0.0259067	0.0373406
0.0267703	0.0373406
0.0267703	0.0391621
0.0267703	0.0400729
0.0267703	0.0409836
0.0267703	0.0418944
0.0267703	0.0428051
0.0267703	0.0437158
0.0267703	0.0446266
0.0267703	0.0455373
0.0267703	0.0464481
0.0267703	0.0473588
0.0267703	0.0482696
0.0276339	0.0482696
0.0276339	0.0491803
0.0276339	0.0500911
0.0284974	0.0500911
0.0284974	0.0510018
0.029361	0.0510018
0.0310881	0.0510018
0.0310881	0.0519126
0.0310881	0.0528233
0.0310881	0.0537341
0.0310881	0.0546448
0.0310881	0.0555556
0.0310881	0.0564663
0.0310881	0.0582878
0.0310881	0.0591985
0.0310881	0.0601093
0.0310881	0.06102
0.0310881	0.0619308
0.0319516	0.0619308
0.0319516	0.0628415
0.0328152	0.0628415
0.0328152	0.0637523
0.0328152	0.064663
0.0328152	0.0655738
0.0336788	0.0655738
0.0354059	0.0655738
0.0362694	0.0655738
0.0362694	0.0664845
0.0362694	0.0673953
0.0362694	0.068306
0.0362694	0.0692168
0.0362694	0.0701275
0.037133	0.0701275
0.0379965	0.0701275
0.0379965	0.0710383
0.0379965	0.071949
0.0379965	0.0728597
0.0379965	0.0737705
0.0379965	0.0746812
0.0379965	0.075592
0.0379965	0.0765027
0.0388601	0.0765027
0.0397237	0.0765027
0.0405872	0.0765027
0.0405872	0.0774135
0.0405872	0.0783242
0.0405872	0.079235
0.0414508	0.079235
0.0423143	0.079235
0.0423143	0.0801457
0.0423143	0.0810565
0.0423143	0.0819672
0.0423143	0.082878
0.0423143	0.0837887
0.0423143	0.0846995
0.0423143	0.0856102
0.0423143	0.0865209
0.0423143	0.0874317
0.0431779	0.0874317
0.0440415	0.0874317
0.044905	0.0874317
0.0466321	0.0874317
0.0466321	0.0883424
0.0466321	0.0892532
0.0466321	0.0901639
0.0466321	0.0910747
0.0466321	0.0919854
0.0466321	0.0928962
0.0466321	0.0938069
0.0466321	0.0947177
0.0466321	0.0956284
0.0466321	0.0965392
0.0474957	0.0965392
0.0483592	0.0965392
0.0483592	0.0974499
0.0492228	0.0974499
0.0492228	0.0983607
0.0509499	0.0983607
0.0509499	0.0992714
0.0518135	0.0992714
0.052677	0.0992714
0.0535406	0.0992714
0.0552677	0.0992714
0.0561313	0.0992714
0.0569948	0.0992714
0.0578584	0.0992714
0.0578584	0.100182
0.0578584	0.101093
0.0578584	0.102004
0.0578584	0.102914
0.0578584	0.103825
0.0578584	0.104736
0.0587219	0.104736
0.0587219	0.105647
0.0587219	0.106557
0.0587219	0.107468
0.0595855	0.107468
0.0595855	0.108379
0.0595855	0.10929
0.0604491	0.10929
0.0613126	0.10929
0.0613126	0.1102
0.0613126	0.111111
0.0621762	0.111111
0.0621762	0.112022
0.0621762	0.112933
0.0621762	0.113843
0.0621762	0.114754
0.0621762	0.115665
0.0621762	0.116576
0.0630397	0.116576
0.0639033	0.116576
0.0639033	0.117486
0.0639033	0.118397
0.0639033	0.119308
0.0656304	0.119308
0.0656304	0.120219
0.066494	0.120219
0.066494	0.121129
0.066494	0.12204
0.066494	0.122951
0.0673575	0.122951
0.0673575	0.123862
0.0673575	0.124772
0.0673575	0.125683
0.0673575	0.126594
0.0682211	0.126594
0.0690846	0.126594
0.0699482	0.126594
0.0708117	0.126594
0.0716753	0.126594
0.0725389	0.126594
0.0725389	0.127505
0.0725389	0.128415
0.0725389	0.129326
0.0725389	0.130237
0.0734024	0.130237
0.074266	0.130237
0.074266	0.131148
0.074266	0.132058
0.0751295	0.132058
0.0751295	0.132969
0.0759931	0.132969
0.0759931	0.13388
0.0768566	0.13388
0.0768566	0.134791
0.0768566	0.135701
0.0768566	0.136612
0.0768566	0.138434
0.0777202	0.138434
0.0777202	0.139344
0.0785838	0.139344
0.0785838	0.140255
0.0785838	0.141166
0.0794473	0.141166
0.0803109	0.141166
0.0811744	0.141166
0.082038	0.141166
0.082038	0.142987
0.082038	0.143898
0.0829016	0.143898
0.0829016	0.144809
0.0837651	0.144809
0.0837651	0.145719
0.0846287	0.145719
0.0846287	0.14663
0.0846287	0.147541
0.0846287	0.148452
0.0854922	0.148452
0.0854922	0.149362
0.0863558	0.149362
0.0863558	0.150273
0.0863558	0.151184
0.0863558	0.152095
0.0863558	0.153005
0.0863558	0.153916
0.0863558	0.154827
0.0880829	0.154827
0.0880829	0.155738
0.0880829	0.156648
0.0880829	0.157559
0.0889465	0.157559
0.08981	0.157559
0.0906736	0.157559
0.0915371	0.157559
0.0924007	0.157559
0.0932642	0.157559
0.0941278	0.157559
0.0949914	0.157559
0.0958549	0.157559
0.0967185	0.157559
0.097582	0.157559
0.097582	0.15847
0.0984456	0.15847
0.0984456	0.159381
0.100173	0.159381
0.100173	0.160291
0.101036	0.160291
0.101036	0.161202
0.101036	0.162113
0.101036	0.163024
0.101036	0.163934
0.1019	0.163934
0.1019	0.164845
0.1019	0.165756
0.1019	0.166667
0.102763	0.166667
0.102763	0.167577
0.103627	0.167577
0.104491	0.167577
0.104491	0.168488
0.105354	0.168488
0.105354	0.169399
0.106218	0.169399
0.106218	0.17031
0.106218	0.17122
0.107081	0.17122
0.107081	0.172131
0.107945	0.172131
0.108808	0.172131
0.109672	0.172131
0.109672	0.173042
0.110535	0.173042
0.111399	0.173042
0.111399	0.173953
0.111399	0.175774
0.112263	0.175774
0.11399	0.175774
0.114853	0.175774
0.114853	0.176685
0.114853	0.177596
0.114853	0.178506
0.114853	0.179417
0.115717	0.179417
0.115717	0.180328
0.11658	0.180328
0.117444	0.180328
0.118307	0.180328
0.118307	0.181239
0.118307	0.182149
0.119171	0.182149
0.120035	0.182149
0.120035	0.18306
0.120898	0.18306
0.120898	0.183971
0.121762	0.183971
0.121762	0.184882
0.121762	0.186703
0.121762	0.187614
0.122625	0.187614
0.122625	0.188525
0.123489	0.188525
0.123489	0.189435
0.124352	0.189435
0.125216	0.189435
0.126079	0.189435
0.126943	0.189435
0.127807	0.189435
0.127807	0.190346
0.127807	0.191257
0.127807	0.192168
0.127807	0.193078
0.127807	0.193989
0.12867	0.193989
0.129534	0.193989
0.130397	0.193989
0.131261	0.193989
0.132124	0.193989
0.132124	0.1949
0.132988	0.1949
0.132988	0.195811
0.133851	0.195811
0.134715	0.195811
0.134715	0.196721
0.135579	0.196721
0.135579	0.197632
0.136442	0.197632
0.137306	0.197632
0.137306	0.198543
0.137306	0.199454
0.137306	0.200364
0.138169	0.200364
0.138169	0.201275
0.138169	0.202186
0.139033	0.202186
0.139033	0.203097
0.139033	0.204007
0.14076	0.204007
0.14076	0.204918
0.14076	0.205829
0.14076	0.20674
0.14076	0.20765
0.14076	0.208561
0.141623	0.208561
0.142487	0.208561
0.142487	0.209472
0.142487	0.211293
0.143351	0.211293
0.144214	0.211293
0.144214	0.212204
0.145078	0.212204
0.145941	0.212204
0.145941	0.213115
0.145941	0.214026
0.145941	0.214936
0.146805	0.214936
0.146805	0.215847
0.147668	0.215847
0.148532	0.215847
0.149396	0.215847
0.150259	0.215847
0.150259	0.216758
0.151123	0.216758
0.151986	0.216758
0.151986	0.217668
0.15285	0.217668
0.153713	0.217668
0.154577	0.217668
0.15544	0.217668
0.156304	0.217668
0.157168	0.217668
0.157168	0.218579
0.158031	0.218579
0.158895	0.218579
0.159758	0.218579
0.160622	0.218579
0.161485	0.218579
0.161485	0.21949
0.162349	0.21949
0.163212	0.21949
0.163212	0.220401
0.163212	0.221311
0.163212	0.222222
0.164076	0.222222
0.164076	0.223133
0.16494	0.223133
0.165803	0.223133
0.165803	0.224044
0.165803	0.224954
0.165803	0.225865
0.165803	0.226776
0.166667	0.226776
0.166667	0.227687
0.16753	0.227687
0.168394	0.227687
0.169257	0.227687
0.170121	0.227687
0.170121	0.228597
0.170984	0.228597
0.170984	0.229508
0.171848	0.229508
0.172712	0.229508
0.173575	0.229508
0.173575	0.230419
0.173575	0.23133
0.174439	0.23133
0.175302	0.23133
0.175302	0.23224
0.175302	0.233151
0.175302	0.234062
0.175302	0.234973
0.176166	0.234973
0.176166	0.235883
0.177029	0.235883
0.177029	0.236794
0.177029	0.237705
0.177029	0.238616
0.177893	0.238616
0.177893	0.239526
0.177893	0.240437
0.177893	0.241348
0.177893	0.242259
0.177893	0.243169
0.177893	0.24408
0.177893	0.244991
0.178756	0.244991
0.17962	0.244991
0.180484	0.244991
0.180484	0.245902
0.181347	0.245902
0.181347	0.246812
0.181347	0.247723
0.182211	0.247723
0.182211	0.248634
0.183074	0.248634
0.183938	0.248634
0.183938	0.249545
0.184801	0.249545
0.185665	0.249545
0.185665	0.250455
0.186528	0.250455
0.187392	0.250455
0.188256	0.250455
0.189119	0.250455
0.189983	0.250455
0.190846	0.250455
0.19171	0.250455
0.192573	0.250455
0.193437	0.250455
0.194301	0.250455
0.195164	0.250455
0.195164	0.251366
0.196028	0.251366
0.196028	0.253188
0.196891	0.253188
0.197755	0.253188
0.198618	0.253188
0.199482	0.253188
0.199482	0.254098
0.200345	0.254098
0.202073	0.254098
0.202073	0.255009
0.202936	0.255009
0.2038	0.255009
0.2038	0.25592
0.2038	0.256831
0.204663	0.256831
0.205527	0.256831
0.20639	0.256831
0.20639	0.257741
0.20639	0.259563
0.20639	0.260474
0.20639	0.261384
0.20639	0.262295
0.207254	0.262295
0.207254	0.263206
0.207254	0.264117
0.208117	0.264117
0.208981	0.264117
0.208981	0.265027
0.208981	0.265938
0.208981	0.266849
0.208981	0.26776
0.208981	0.26867
0.209845	0.26867
0.209845	0.269581
0.210708	0.269581
0.211572	0.269581
0.212435	0.269581
0.213299	0.269581
0.214162	0.269581
0.214162	0.270492
0.214162	0.271403
0.214162	0.272313
0.214162	0.273224
0.215026	0.273224
0.215026	0.274135
0.215889	0.274135
0.216753	0.274135
0.217617	0.274135
0.21848	0.274135
0.219344	0.274135
0.220207	0.274135
0.221071	0.274135
0.221934	0.274135
0.222798	0.274135
0.223661	0.274135
0.223661	0.275046
0.223661	0.275956
0.224525	0.275956
0.224525	0.276867
0.224525	0.277778
0.224525	0.278689
0.224525	0.279599
0.225389	0.279599
0.226252	0.279599
0.227979	0.279599
0.227979	0.28051
0.227979	0.281421
0.228843	0.281421
0.228843	0.282332
0.228843	0.283242
0.229706	0.283242
0.23057	0.283242
0.23057	0.284153
0.23057	0.285064
0.23057	0.285974
0.23057	0.286885
0.23057	0.287796
0.231434	0.287796
0.232297	0.287796
0.232297	0.288707
0.232297	0.289617
0.233161	0.289617
0.233161	0.290528
0.234024	0.290528
0.234024	0.291439
0.235751	0.291439
0.235751	0.29235
0.236615	0.29235
0.236615	0.29326
0.236615	0.294171
0.236615	0.295993
0.237478	0.295993
0.238342	0.295993
0.239206	0.295993
0.240069	0.295993
0.240069	0.296903
0.241796	0.296903
0.243523	0.296903
0.243523	0.297814
0.244387	0.297814
0.244387	0.298725
0.244387	0.299636
0.24525	0.299636
0.24525	0.300546
0.246114	0.300546
0.246114	0.301457
0.246114	0.302368
0.246978	0.302368
0.247841	0.302368
0.247841	0.303279
0.248705	0.303279
0.249568	0.303279
0.250432	0.303279
0.251295	0.303279
0.251295	0.304189
0.251295	0.3051
0.251295	0.306011
0.251295	0.306922
0.251295	0.307832
0.251295	0.308743
0.251295	0.309654
0.251295	0.310565
0.251295	0.311475
0.252159	0.311475
0.253022	0.311475
0.253886	0.311475
0.253886	0.312386
0.25475	0.312386
0.25475	0.313297
0.255613	0.313297
0.255613	0.314208
0.255613	0.315118
0.255613	0.316029
0.255613	0.31694
0.256477	0.31694
0.25734	0.31694
0.25734	0.317851
0.258204	0.317851
0.258204	0.318761
0.259067	0.318761
0.259067	0.319672
0.259931	0.319672
0.259931	0.320583
0.259931	0.321494
0.260794	0.321494
0.261658	0.321494
0.262522	0.321494
0.262522	0.322404
0.263385	0.322404
0.263385	0.323315
0.264249	0.323315
0.264249	0.324226
0.265112	0.324226
0.265976	0.324226
0.266839	0.324226
0.267703	0.324226
0.267703	0.325137
0.267703	0.326047
0.267703	0.326958
0.268566	0.326958
0.268566	0.327869
0.268566	0.32878
0.26943	0.32878
0.26943	0.32969
0.26943	0.330601
0.26943	0.331512
0.270294	0.331512
0.270294	0.332423
0.270294	0.333333
0.271157	0.333333
0.271157	0.335155
0.272021	0.335155
0.272021	0.336066
0.272884	0.336066
0.272884	0.336976
0.272884	0.338798
0.273748	0.338798
0.273748	0.339709
0.273748	0.340619
0.274611	0.340619
0.275475	0.340619
0.275475	0.34153
0.276339	0.34153
0.277202	0.34153
0.278066	0.34153
0.278066	0.342441
0.278929	0.342441
0.278929	0.343352
0.278929	0.344262
0.279793	0.344262
0.280656	0.344262
0.280656	0.345173
0.28152	0.345173
0.282383	0.345173
0.282383	0.346084
0.282383	0.346995
0.283247	0.346995
0.283247	0.347905
0.283247	0.348816
0.283247	0.349727
0.283247	0.350638
0.283247	0.351548
0.284111	0.351548
0.284111	0.352459
0.284974	0.352459
0.285838	0.352459
0.285838	0.35337
0.285838	0.354281
0.286701	0.354281
0.286701	0.355191
0.286701	0.356102
0.286701	0.357013
0.286701	0.357923
0.286701	0.358834
0.286701	0.359745
0.286701	0.360656
0.287565	0.360656
0.287565	0.361566
0.287565	0.362477
0.288428	0.362477
0.288428	0.363388
0.288428	0.364299
0.288428	0.365209
0.288428	0.36612
0.289292	0.36612
0.290155	0.36612
0.291019	0.36612
0.291883	0.36612
0.292746	0.36612
0.29361	0.36612
0.29361	0.367031
0.29361	0.367942
0.294473	0.367942
0.294473	0.368852
0.294473	0.369763
0.294473	0.371585
0.295337	0.371585
0.295337	0.372495
0.2962	0.372495
0.297064	0.372495
0.297927	0.372495
0.298791	0.372495
0.298791	0.373406
0.298791	0.374317
0.298791	0.375228
0.298791	0.376138
0.298791	0.377049
0.299655	0.377049
0.300518	0.377049
0.300518	0.37796
0.301382	0.37796
0.302245	0.37796
0.303972	0.37796
0.303972	0.378871
0.304836	0.378871
0.305699	0.378871
0.305699	0.379781
0.305699	0.380692
0.305699	0.381603
0.305699	0.382514
0.306563	0.382514
0.306563	0.383424
0.306563	0.384335
0.307427	0.384335
0.30829	0.384335
0.30829	0.385246
0.30829	0.386157
0.30829	0.387067
0.30829	0.387978
0.30829	0.388889
0.309154	0.388889
0.309154	0.3898
0.309154	0.39071
0.310017	0.39071
0.310017	0.391621
0.310881	0.391621
0.310881	0.392532
0.311744	0.392532
0.311744	0.393443
0.312608	0.393443
0.313472	0.393443
0.314335	0.393443
0.315199	0.393443
0.315199	0.394353
0.315199	0.395264
0.315199	0.396175
0.316062	0.396175
0.316926	0.396175
0.316926	0.397086
0.316926	0.397996
0.316926	0.398907
0.317789	0.398907
0.318653	0.398907
0.318653	0.399818
0.319516	0.399818
0.32038	0.399818
0.32038	0.400729
0.321244	0.400729
0.321244	0.401639
0.321244	0.40255
0.321244	0.403461
0.321244	0.404372
0.322107	0.404372
0.322971	0.404372
0.323834	0.404372
0.324698	0.404372
0.325561	0.404372
0.325561	0.405282
0.325561	0.406193
0.326425	0.406193
0.326425	0.407104
0.327288	0.407104
0.327288	0.408015
0.328152	0.408015
0.328152	0.408925
0.328152	0.409836
0.329016	0.409836
0.330743	0.409836
0.331606	0.409836
0.33247	0.409836
0.333333	0.409836
0.334197	0.409836
0.334197	0.410747
0.334197	0.411658
0.33506	0.411658
0.335924	0.411658
0.336788	0.411658
0.336788	0.412568
0.337651	0.412568
0.338515	0.412568
0.338515	0.413479
0.339378	0.413479
0.340242	0.413479
0.341105	0.413479
0.341105	0.41439
0.341969	0.41439
0.342832	0.41439
0.343696	0.41439
0.34456	0.41439
0.34456	0.415301
0.345423	0.415301
0.345423	0.416211
0.345423	0.417122
0.346287	0.417122
0.346287	0.418033
0.34715	0.418033
0.348014	0.418033
0.348877	0.418033
0.349741	0.418033
0.350604	0.418033
0.350604	0.418944
0.350604	0.419854
0.350604	0.420765
0.350604	0.421676
0.350604	0.422587
0.350604	0.423497
0.350604	0.424408
0.350604	0.425319
0.351468	0.425319
0.351468	0.42623
0.352332	0.42623
0.352332	0.42714
0.353195	0.42714
0.353195	0.428051
0.353195	0.428962
0.353195	0.429872
0.354922	0.429872
0.354922	0.430783
0.355786	0.430783
0.356649	0.430783
0.356649	0.431694
0.357513	0.431694
0.357513	0.432605
0.358377	0.432605
0.35924	0.432605
0.360104	0.432605
0.360967	0.432605
0.360967	0.433515
0.360967	0.434426
0.361831	0.434426
0.362694	0.434426
0.362694	0.435337
0.363558	0.435337
0.363558	0.436248
0.363558	0.437158
0.363558	0.438069
0.363558	0.43898
0.363558	0.439891
0.363558	0.440801
0.363558	0.441712
0.363558	0.442623
0.364421	0.442623
0.365285	0.442623
0.366149	0.443534
0.366149	0.444444
0.366149	0.445355
0.367012	0.445355
0.367876	0.445355
0.367876	0.446266
0.367876	0.447177
0.369603	0.447177
0.370466	0.447177
0.370466	0.448087
0.370466	0.448998
0.37133	0.448998
0.372193	0.448998
0.373057	0.448998
0.373921	0.448998
0.373921	0.449909
0.373921	0.45082
0.374784	0.45082
0.374784	0.45173
0.375648	0.45173
0.376511	0.45173
0.376511	0.452641
0.376511	0.453552
0.377375	0.453552
0.378238	0.453552
0.378238	0.454463
0.379102	0.454463
0.379102	0.455373
0.379102	0.456284
0.379965	0.456284
0.379965	0.457195
0.380829	0.457195
0.380829	0.458106
0.380829	0.459016
0.381693	0.459016
0.381693	0.459927
0.382556	0.459927
0.382556	0.460838
0.382556	0.461749
0.382556	0.462659
0.382556	0.46357
0.382556	0.465392
0.38342	0.465392
0.38342	0.466302
0.38342	0.467213
0.38342	0.468124
0.384283	0.468124
0.384283	0.469035
0.384283	0.469945
0.385147	0.469945
0.385147	0.470856
0.385147	0.471767
0.38601	0.471767
0.386874	0.471767
0.387737	0.471767
0.388601	0.471767
0.388601	0.472678
0.389465	0.472678
0.390328	0.472678
0.391192	0.472678
0.391192	0.473588
0.392055	0.473588
0.392055	0.474499
0.392919	0.474499
0.392919	0.47541
0.392919	0.476321
0.392919	0.477231
0.392919	0.478142
0.392919	0.479053
0.392919	0.479964
0.393782	0.479964
0.393782	0.480874
0.393782	0.481785
0.394646	0.481785
0.394646	0.482696
0.394646	0.483607
0.395509	0.483607
0.396373	0.483607
0.3981	0.483607
0.3981	0.484517
0.398964	0.484517
0.398964	0.485428
0.398964	0.486339
0.399827	0.486339
0.400691	0.486339
0.401554	0.486339
0.402418	0.486339
0.403282	0.486339
0.404145	0.486339
0.404145	0.48725
0.404145	0.48816
0.404145	0.489071
0.405009	0.489071
0.405009	0.489982
0.405872	0.489982
0.406736	0.489982
0.407599	0.489982
0.408463	0.489982
0.408463	0.490893
0.409326	0.490893
0.41019	0.490893
0.411054	0.490893
0.411054	0.491803
0.411917	0.491803
0.412781	0.491803
0.412781	0.493625
0.412781	0.494536
0.413644	0.494536
0.414508	0.494536
0.414508	0.495446
0.415371	0.495446
0.416235	0.495446
0.416235	0.496357
0.417098	0.496357
0.417098	0.497268
0.417962	0.497268
0.418826	0.497268
0.418826	0.498179
0.419689	0.498179
0.420553	0.498179
0.421416	0.498179
0.42228	0.498179
0.423143	0.498179
0.423143	0.499089
0.424007	0.499089
0.42487	0.499089
0.42487	0.5
0.425734	0.5
0.425734	0.500911
0.425734	0.501821
0.426598	0.501821
0.427461	0.501821
0.428325	0.501821
0.428325	0.502732
0.428325	0.503643
0.428325	0.504554
0.429188	0.504554
0.429188	0.505464
0.430052	0.505464
0.430052	0.506375
0.430052	0.507286
0.430052	0.508197
0.430052	0.509107
0.430915	0.509107
0.431779	0.509107
0.432642	0.509107
0.433506	0.509107
0.433506	0.510018
0.433506	0.510929
0.43437	0.510929
0.43437	0.51184
0.435233	0.51184
0.436097	0.51184
0.436097	0.51275
0.436097	0.513661
0.43696	0.513661
0.437824	0.513661
0.437824	0.514572
0.438687	0.514572
0.439551	0.514572
0.440415	0.514572
0.441278	0.514572
0.442142	0.514572
0.443005	0.514572
0.443869	0.514572
0.443869	0.515483
0.443869	0.516393
0.444732	0.516393
0.444732	0.517304
0.444732	0.518215
0.445596	0.518215
0.445596	0.519126
0.446459	0.520036
0.446459	0.520947
0.447323	0.520947
0.447323	0.521858
0.448187	0.521858
0.448187	0.522769
0.44905	0.522769
0.449914	0.522769
0.449914	0.523679
0.450777	0.523679
0.450777	0.52459
0.450777	0.525501
0.451641	0.525501
0.452504	0.525501
0.452504	0.526412
0.452504	0.527322
0.453368	0.527322
0.454231	0.527322
0.455095	0.527322
0.455095	0.528233
0.455959	0.528233
0.456822	0.528233
0.456822	0.529144
0.456822	0.530055
0.456822	0.530965
0.456822	0.531876
0.456822	0.532787
0.457686	0.532787
0.457686	0.533698
0.457686	0.534608
0.457686	0.535519
0.458549	0.535519
0.459413	0.535519
0.459413	0.53643
0.459413	0.537341
0.459413	0.538251
0.460276	0.538251
0.460276	0.539162
0.460276	0.540073
0.460276	0.540984
0.460276	0.541894
0.460276	0.542805
0.46114	0.542805
0.46114	0.543716
0.46114	0.544627
0.462003	0.544627
0.462867	0.544627
0.463731	0.544627
0.463731	0.545537
0.464594	0.545537
0.464594	0.546448
0.465458	0.546448
0.465458	0.547359
0.465458	0.54827
0.466321	0.54918
0.466321	0.550091
0.467185	0.550091
0.467185	0.551002
0.467185	0.551913
0.467185	0.552823
0.468048	0.552823
0.468912	0.552823
0.469775	0.552823
0.470639	0.552823
0.471503	0.552823
0.472366	0.552823
0.472366	0.553734
0.47323	0.553734
0.474093	0.553734
0.474093	0.554645
0.474957	0.554645
0.47582	0.554645
0.476684	0.554645
0.477547	0.554645
0.477547	0.555556
0.477547	0.556466
0.477547	0.557377
0.477547	0.558288
0.477547	0.559199
0.478411	0.559199
0.480138	0.559199
0.481002	0.559199
0.481865	0.559199
0.482729	0.559199
0.482729	0.560109
0.482729	0.56102
0.483592	0.56102
0.484456	0.56102
0.484456	0.561931
0.48532	0.561931
0.486183	0.561931
0.486183	0.562842
0.487047	0.563752
0.48791	0.563752
0.48791	0.564663
0.48791	0.565574
0.488774	0.565574
0.489637	0.565574
0.490501	0.565574
0.491364	0.565574
0.492228	0.565574
0.493092	0.565574
0.493955	0.565574
0.494819	0.565574
0.494819	0.566485
0.495682	0.566485
0.496546	0.566485
0.496546	0.567395
0.497409	0.567395
0.497409	0.568306
0.498273	0.568306
0.499136	0.568306
0.5	0.568306
0.5	0.569217
0.5	0.570128
0.500864	0.570128
0.500864	0.571038
0.501727	0.571038
0.501727	0.571949
0.502591	0.571949
0.503454	0.571949
0.504318	0.571949
0.504318	0.57286
0.505181	0.57286
0.505181	0.57377
0.506045	0.57377
0.506908	0.57377
0.506908	0.574681
0.507772	0.574681
0.507772	0.575592
0.507772	0.576503
0.507772	0.577413
0.509499	0.577413
0.510363	0.577413
0.511226	0.577413
0.51209	0.577413
0.512953	0.577413
0.513817	0.577413
0.513817	0.578324
0.51468	0.579235
0.515544	0.579235
0.516408	0.579235
0.517271	0.579235
0.517271	0.580146
0.518135	0.580146
0.518135	0.581056
0.518135	0.581967
0.518998	0.581967
0.518998	0.582878
0.519862	0.582878
0.520725	0.582878
0.521589	0.582878
0.522453	0.582878
0.523316	0.582878
0.523316	0.583789
0.523316	0.584699
0.523316	0.58561
0.523316	0.586521
0.523316	0.587432
0.523316	0.588342
0.523316	0.589253
0.52418	0.590164
0.52418	0.591075
0.52418	0.591985
0.52418	0.592896
0.52418	0.593807
0.52418	0.594718
0.52418	0.596539
0.52418	0.59745
0.52418	0.598361
0.52418	0.599271
0.525043	0.599271
0.525043	0.600182
0.525043	0.601093
0.525043	0.602004
0.525907	0.602004
0.52677	0.602004
0.52677	0.602914
0.52677	0.603825
0.52677	0.604736
0.52677	0.605647
0.52677	0.606557
0.527634	0.606557
0.527634	0.607468
0.528497	0.607468
0.528497	0.608379
0.529361	0.608379
0.530225	0.608379
0.531088	0.608379
0.531088	0.60929
0.531952	0.60929
0.531952	0.6102
0.532815	0.6102
0.533679	0.611111
0.533679	0.612022
0.534542	0.612022
0.534542	0.612933
0.534542	0.613843
0.534542	0.614754
0.534542	0.615665
0.535406	0.615665
0.536269	0.615665
0.536269	0.616576
0.536269	0.617486
0.537133	0.617486
0.53886	0.617486
0.53886	0.618397
0.53886	0.619308
0.53886	0.620219
0.53886	0.621129
0.539724	0.621129
0.540587	0.621129
0.541451	0.621129
0.541451	0.62204
0.542314	0.62204
0.543178	0.62204
0.544041	0.62204
0.544041	0.622951
0.544041	0.623862
0.544041	0.624772
0.544905	0.624772
0.544905	0.625683
0.545769	0.625683
0.545769	0.626594
0.545769	0.627505
0.546632	0.627505
0.547496	0.627505
0.548359	0.628415
0.548359	0.629326
0.548359	0.630237
0.549223	0.630237
0.549223	0.631148
0.550086	0.631148
0.550086	0.632058
0.55095	0.632058
0.551813	0.632058
0.551813	0.632969
0.552677	0.632969
0.552677	0.63388
0.552677	0.634791
0.553541	0.634791
0.554404	0.634791
0.555268	0.634791
0.556131	0.634791
0.556131	0.635701
0.557858	0.635701
0.557858	0.636612
0.557858	0.637523
0.557858	0.638434
0.557858	0.639344
0.558722	0.639344
0.558722	0.640255
0.558722	0.641166
0.559585	0.641166
0.560449	0.641166
0.560449	0.642077
0.560449	0.642987
0.560449	0.643898
0.560449	0.645719
0.561313	0.645719
0.562176	0.645719
0.56304	0.645719
0.563903	0.645719
0.564767	0.645719
0.56563	0.645719
0.566494	0.645719
0.567358	0.645719
0.568221	0.645719
0.568221	0.64663
0.569085	0.64663
0.569085	0.647541
0.569085	0.648452
0.569948	0.648452
0.569948	0.649362
0.570812	0.649362
0.570812	0.650273
0.571675	0.650273
0.572539	0.650273
0.573402	0.650273
0.574266	0.650273
0.57513	0.650273
0.57513	0.651184
0.575993	0.651184
0.576857	0.651184
0.576857	0.652095
0.576857	0.653005
0.57772	0.653005
0.57772	0.653916
0.57772	0.654827
0.57772	0.655738
0.57772	0.656648
0.578584	0.656648
0.579447	0.656648
0.579447	0.65847
0.579447	0.659381
0.579447	0.660291
0.580311	0.660291
0.580311	0.661202
0.580311	0.662113
0.581174	0.662113
0.582038	0.662113
0.582902	0.662113
0.583765	0.662113
0.584629	0.662113
0.585492	0.662113
0.585492	0.663024
0.585492	0.663934
0.585492	0.664845
0.585492	0.665756
0.585492	0.666667
0.586356	0.666667
0.586356	0.667577
0.587219	0.667577
0.587219	0.668488
0.588083	0.668488
0.588083	0.669399
0.588083	0.67031
0.588083	0.67122
0.588946	0.67122
0.58981	0.67122
0.590674	0.67122
0.590674	0.672131
0.591537	0.672131
0.592401	0.672131
0.592401	0.673042
0.593264	0.673042
0.594128	0.673042
0.594991	0.673042
0.595855	0.673042
0.596718	0.673042
0.597582	0.673042
0.597582	0.674863
0.597582	0.675774
0.598446	0.675774
0.598446	0.676685
0.599309	0.676685
0.599309	0.677596
0.599309	0.678506
0.600173	0.678506
0.6019	0.678506
0.602763	0.678506
0.603627	0.678506
0.604491	0.678506
0.605354	0.678506
0.605354	0.679417
0.606218	0.679417
0.607081	0.679417
0.607945	0.679417
0.608808	0.679417
0.608808	0.680328
0.608808	0.681239
0.608808	0.682149
0.609672	0.682149
0.610535	0.682149
0.611399	0.682149
0.611399	0.68306
0.612263	0.68306
0.613126	0.68306
0.61399	0.68306
0.614853	0.68306
0.614853	0.683971
0.614853	0.684882
0.615717	0.684882
0.61658	0.684882
0.617444	0.684882
0.617444	0.685792
0.617444	0.686703
0.618307	0.686703
0.619171	0.686703
0.619171	0.687614
0.619171	0.688525
0.620035	0.688525
0.620898	0.688525
0.621762	0.688525
0.622625	0.688525
0.622625	0.689435
0.623489	0.689435
0.624352	0.689435
0.625216	0.689435
0.626079	0.689435
0.626079	0.690346
0.626943	0.690346
0.626943	0.691257
0.627807	0.691257
0.62867	0.691257
0.62867	0.692168
0.62867	0.693078
0.629534	0.693078
0.630397	0.693078
0.630397	0.693989
0.630397	0.6949
0.631261	0.6949
0.631261	0.695811
0.632124	0.695811
0.632988	0.695811
0.632988	0.696721
0.633851	0.696721
0.634715	0.696721
0.634715	0.697632
0.634715	0.698543
0.635579	0.698543
0.635579	0.699454
0.636442	0.699454
0.637306	0.699454
0.638169	0.699454
0.639033	0.699454
0.639896	0.699454
0.639896	0.700364
0.64076	0.700364
0.64076	0.701275
0.64076	0.702186
0.64076	0.703097
0.641623	0.703097
0.642487	0.703097
0.642487	0.704007
0.643351	0.704007
0.643351	0.704918
0.643351	0.705829
0.643351	0.70674
0.643351	0.70765
0.643351	0.708561
0.644214	0.708561
0.644214	0.709472
0.644214	0.710383
0.644214	0.711293
0.645078	0.711293
0.645078	0.712204
0.645078	0.713115
0.645078	0.714026
0.645078	0.714936
0.645078	0.715847
0.645941	0.715847
0.645941	0.716758
0.645941	0.717668
0.645941	0.718579
0.646805	0.718579
0.647668	0.718579
0.647668	0.71949
0.647668	0.720401
0.647668	0.721311
0.647668	0.722222
0.647668	0.723133
0.647668	0.724044
0.647668	0.724954
0.647668	0.726776
0.647668	0.727687
0.647668	0.728597
0.647668	0.730419
0.648532	0.730419
0.649396	0.730419
0.650259	0.730419
0.650259	0.73133
0.651123	0.73133
0.651986	0.73133
0.651986	0.73224
0.65285	0.73224
0.65285	0.733151
0.65285	0.734062
0.653713	0.734062
0.653713	0.734973
0.654577	0.734973
0.654577	0.735883
0.654577	0.736794
0.65544	0.736794
0.65544	0.737705
0.656304	0.737705
0.656304	0.738616
0.657168	0.738616
0.658031	0.738616
0.658895	0.738616
0.659758	0.738616
0.659758	0.739526
0.660622	0.739526
0.661485	0.739526
0.661485	0.740437
0.662349	0.740437
0.663212	0.740437
0.663212	0.741348
0.664076	0.741348
0.66494	0.741348
0.665803	0.741348
0.666667	0.741348
0.666667	0.742259
0.66753	0.742259
0.66753	0.743169
0.66753	0.74408
0.668394	0.74408
0.669257	0.74408
0.670121	0.74408
0.670984	0.74408
0.670984	0.744991
0.671848	0.744991
0.672712	0.744991
0.673575	0.744991
0.673575	0.745902
0.673575	0.746812
0.674439	0.746812
0.674439	0.748634
0.675302	0.748634
0.676166	0.748634
0.677029	0.748634
0.677893	0.748634
0.677893	0.749545
0.677893	0.750455
0.677893	0.751366
0.678756	0.751366
0.680484	0.751366
0.681347	0.751366
0.681347	0.752277
0.682211	0.752277
0.682211	0.753188
0.683074	0.753188
0.683938	0.753188
0.684801	0.753188
0.684801	0.754098
0.684801	0.755009
0.684801	0.75592
0.685665	0.75592
0.686528	0.75592
0.686528	0.756831
0.686528	0.757741
0.686528	0.759563
0.686528	0.760474
0.686528	0.761384
0.687392	0.761384
0.687392	0.762295
0.687392	0.763206
0.687392	0.764117
0.687392	0.765027
0.688256	0.765027
0.688256	0.765938
0.689119	0.765938
0.689119	0.766849
0.689983	0.766849
0.690846	0.766849
0.692573	0.766849
0.693437	0.766849
0.694301	0.766849
0.695164	0.766849
0.695164	0.76776
0.696028	0.76776
0.696891	0.76776
0.696891	0.76867
0.697755	0.76867
0.697755	0.769581
0.698618	0.769581
0.699482	0.769581
0.700345	0.769581
0.700345	0.770492
0.701209	0.770492
0.701209	0.771403
0.702073	0.771403
0.702073	0.772313
0.702936	0.772313
0.7038	0.772313
0.7038	0.774135
0.704663	0.774135
0.705527	0.774135
0.70639	0.774135
0.707254	0.774135
0.708117	0.774135
0.708981	0.774135
0.708981	0.775046
0.709845	0.775046
0.709845	0.775956
0.709845	0.776867
0.710708	0.776867
0.711572	0.776867
0.711572	0.777778
0.712435	0.777778
0.713299	0.777778
0.713299	0.778689
0.713299	0.779599
0.714162	0.779599
0.714162	0.78051
0.715026	0.78051
0.715889	0.78051
0.715889	0.781421
0.716753	0.781421
0.717617	0.781421
0.717617	0.782332
0.717617	0.783242
0.71848	0.783242
0.71848	0.784153
0.719344	0.784153
0.719344	0.785064
0.720207	0.785064
0.721071	0.785064
0.721071	0.785974
0.721934	0.785974
0.722798	0.785974
0.723661	0.785974
0.723661	0.786885
0.724525	0.786885
0.725389	0.786885
0.726252	0.786885
0.727116	0.786885
0.728843	0.786885
0.729706	0.786885
0.729706	0.787796
0.729706	0.788707
0.73057	0.788707
0.731434	0.788707
0.732297	0.788707
0.733161	0.788707
0.733161	0.789617
0.733161	0.790528
0.733161	0.791439
0.733161	0.79235
0.733161	0.79326
0.734024	0.79326
0.734888	0.79326
0.735751	0.79326
0.735751	0.794171
0.736615	0.794171
0.737478	0.794171
0.738342	0.794171
0.738342	0.795082
0.738342	0.795993
0.739206	0.795993
0.739206	0.796903
0.739206	0.797814
0.740069	0.797814
0.740069	0.798725
0.740069	0.799636
0.740069	0.800546
0.740933	0.800546
0.740933	0.801457
0.741796	0.801457
0.741796	0.802368
0.74266	0.802368
0.743523	0.802368
0.744387	0.802368
0.744387	0.803279
0.74525	0.803279
0.74525	0.804189
0.74525	0.8051
0.746114	0.8051
0.746978	0.8051
0.747841	0.8051
0.748705	0.8051
0.749568	0.8051
0.749568	0.806011
0.749568	0.806922
0.749568	0.807832
0.749568	0.808743
0.750432	0.808743
0.751295	0.808743
0.752159	0.808743
0.752159	0.809654
0.752159	0.810565
0.753022	0.810565
0.753022	0.811475
0.753022	0.812386
0.753022	0.813297
0.753886	0.813297
0.75475	0.813297
0.75475	0.814208
0.75475	0.815118
0.755613	0.815118
0.756477	0.815118
0.75734	0.815118
0.758204	0.815118
0.759067	0.815118
0.759931	0.815118
0.760794	0.815118
0.761658	0.815118
0.762522	0.815118
0.763385	0.815118
0.763385	0.816029
0.764249	0.816029
0.764249	0.81694
0.764249	0.817851
0.765112	0.817851
0.765112	0.818761
0.765976	0.818761
0.766839	0.818761
0.768566	0.818761
0.768566	0.819672
0.768566	0.820583
0.76943	0.820583
0.76943	0.821494
0.76943	0.822404
0.76943	0.823315
0.770294	0.823315
0.770294	0.824226
0.771157	0.824226
0.771157	0.825137
0.771157	0.826047
0.771157	0.826958
0.771157	0.827869
0.771157	0.82878
0.771157	0.82969
0.772021	0.82969
0.772884	0.82969
0.773748	0.82969
0.774611	0.82969
0.776339	0.82969
0.776339	0.830601
0.776339	0.831512
0.776339	0.832423
0.778066	0.832423
0.778929	0.832423
0.779793	0.832423
0.780656	0.832423
0.780656	0.833333
0.780656	0.835155
0.78152	0.835155
0.782383	0.835155
0.782383	0.836066
0.783247	0.836066
0.784111	0.836066
0.784974	0.836066
0.784974	0.836976
0.784974	0.837887
0.784974	0.838798
0.785838	0.838798
0.786701	0.838798
0.786701	0.839709
0.786701	0.840619
0.787565	0.840619
0.788428	0.840619
0.788428	0.84153
0.789292	0.84153
0.789292	0.842441
0.790155	0.842441
0.791019	0.842441
0.791883	0.842441
0.792746	0.842441
0.79361	0.842441
0.794473	0.842441
0.795337	0.842441
0.7962	0.842441
0.797064	0.842441
0.797927	0.842441
0.798791	0.842441
0.798791	0.843352
0.798791	0.844262
0.799655	0.844262
0.800518	0.844262
0.800518	0.845173
0.801382	0.845173
0.801382	0.846995
0.801382	0.847905
0.801382	0.848816
0.801382	0.849727
0.801382	0.850638
0.802245	0.850638
0.802245	0.851548
0.803109	0.851548
0.803109	0.85337
0.803972	0.85337
0.803972	0.854281
0.804836	0.854281
0.804836	0.855191
0.804836	0.856102
0.804836	0.857013
0.805699	0.857013
0.805699	0.857923
0.805699	0.858834
0.805699	0.859745
0.806563	0.859745
0.806563	0.860656
0.807427	0.860656
0.807427	0.861566
0.807427	0.862477
0.809154	0.862477
0.810881	0.862477
0.810881	0.863388
0.810881	0.864299
0.810881	0.865209
0.810881	0.86612
0.810881	0.867031
0.811744	0.867031
0.811744	0.867942
0.812608	0.867942
0.812608	0.868852
0.812608	0.869763
0.813472	0.869763
0.814335	0.869763
0.815199	0.869763
0.816062	0.869763
0.816926	0.869763
0.817789	0.869763
0.818653	0.869763
0.819516	0.869763
0.82038	0.869763
0.82038	0.870674
0.821244	0.870674
0.821244	0.871585
0.822107	0.871585
0.822107	0.872495
0.822971	0.872495
0.823834	0.872495
0.824698	0.872495
0.824698	0.873406
0.825561	0.873406
0.825561	0.874317
0.825561	0.875228
0.826425	0.875228
0.826425	0.876138
0.827288	0.876138
0.828152	0.876138
0.829016	0.876138
0.829016	0.877049
0.829016	0.87796
0.829016	0.878871
0.829879	0.878871
0.831606	0.878871
0.83247	0.878871
0.833333	0.878871
0.833333	0.879781
0.833333	0.880692
0.834197	0.880692
0.83506	0.880692
0.835924	0.880692
0.836788	0.880692
0.837651	0.880692
0.838515	0.880692
0.839378	0.880692
0.840242	0.880692
0.840242	0.881603
0.840242	0.882514
0.840242	0.883424
0.840242	0.884335
0.841105	0.884335
0.841969	0.884335
0.842832	0.884335
0.843696	0.884335
0.843696	0.885246
0.84456	0.885246
0.845423	0.885246
0.845423	0.886157
0.846287	0.886157
0.84715	0.886157
0.84715	0.887067
0.848014	0.887067
0.848877	0.887067
0.848877	0.887978
0.848877	0.888889
0.849741	0.888889
0.849741	0.8898
0.849741	0.89071
0.850604	0.89071
0.850604	0.891621
0.850604	0.892532
0.850604	0.893443
0.850604	0.894353
0.850604	0.895264
0.851468	0.895264
0.851468	0.896175
0.853195	0.896175
0.854059	0.896175
0.854922	0.896175
0.855786	0.896175
0.855786	0.897086
0.855786	0.897996
0.856649	0.897996
0.857513	0.897996
0.857513	0.898907
0.858377	0.898907
0.858377	0.899818
0.858377	0.900729
0.858377	0.901639
0.858377	0.90255
0.858377	0.903461
0.85924	0.903461
0.85924	0.904372
0.860104	0.904372
0.860967	0.904372
0.861831	0.904372
0.861831	0.905282
0.861831	0.906193
0.861831	0.907104
0.862694	0.907104
0.863558	0.907104
0.864421	0.907104
0.865285	0.907104
0.866149	0.907104
0.866149	0.908015
0.866149	0.908925
0.866149	0.909836
0.866149	0.910747
0.866149	0.911658
0.867012	0.911658
0.867876	0.911658
0.869603	0.911658
0.869603	0.912568
0.870466	0.912568
0.87133	0.912568
0.872193	0.912568
0.873057	0.912568
0.873057	0.913479
0.873057	0.91439
0.873057	0.915301
0.873921	0.915301
0.874784	0.915301
0.875648	0.915301
0.876511	0.915301
0.877375	0.915301
0.877375	0.916211
0.878238	0.916211
0.878238	0.917122
0.878238	0.918033
0.879102	0.918033
0.879965	0.918033
0.880829	0.918033
0.881693	0.918033
0.881693	0.918944
0.882556	0.918944
0.882556	0.919854
0.88342	0.919854
0.88342	0.920765
0.88342	0.921676
0.884283	0.921676
0.885147	0.921676
0.885147	0.922587
0.88601	0.922587
0.886874	0.922587
0.887737	0.922587
0.887737	0.923497
0.888601	0.923497
0.888601	0.925319
0.889465	0.925319
0.890328	0.925319
0.891192	0.925319
0.892055	0.925319
0.892919	0.925319
0.893782	0.925319
0.893782	0.92623
0.894646	0.92623
0.894646	0.92714
0.895509	0.92714
0.895509	0.928051
0.896373	0.928051
0.897237	0.928051
0.8981	0.928051
0.8981	0.928962
0.898964	0.928962
0.900691	0.928962
0.900691	0.930783
0.901554	0.930783
0.901554	0.931694
0.901554	0.932605
0.901554	0.933515
0.902418	0.933515
0.902418	0.934426
0.902418	0.935337
0.903282	0.935337
0.903282	0.937158
[truncated: 168 more rows]

## Sheet: Fig8e
Full-model
False positive rate	True positive rate
0	0
0	0.000910747
0	0.00182149
0	0.00273224
0	0.00364299
0	0.00455373
0	0.00546448
0	0.00637523
0	0.00728597
0	0.00819672
0	0.00910747
0	0.0100182
0	0.010929
0	0.0118397
0	0.0127505
0	0.0136612
0	0.0145719
0	0.0154827
0	0.0163934
0	0.0173042
0	0.0182149
0	0.0191257
0	0.0200364
0	0.0209472
0	0.0218579
0	0.0227687
0	0.0236794
0	0.0245902
0	0.0255009
0	0.0264117
0	0.0273224
0	0.0282332
0	0.0291439
0	0.0300546
0	0.0309654
0	0.0318761
0	0.0327869
0	0.0336976
0	0.0346084
0	0.0355191
0	0.0364299
0	0.0373406
0	0.0382514
0	0.0391621
0	0.0400729
0	0.0409836
0	0.0418944
0	0.0428051
0.000863558	0.0428051
0.000863558	0.0437158
0.000863558	0.0446266
0.000863558	0.0455373
0.000863558	0.0464481
0.000863558	0.0473588
0.000863558	0.0482696
0.000863558	0.0491803
0.000863558	0.0500911
0.000863558	0.0510018
0.000863558	0.0519126
0.000863558	0.0528233
0.000863558	0.0537341
0.000863558	0.0546448
0.00172712	0.0546448
0.00172712	0.0555556
0.00172712	0.0564663
0.00172712	0.057377
0.00172712	0.0582878
0.00172712	0.0591985
0.00172712	0.0601093
0.00172712	0.06102
0.00172712	0.0619308
0.00172712	0.0628415
0.00172712	0.0637523
0.00172712	0.064663
0.00259067	0.064663
0.00259067	0.0655738
0.00259067	0.0664845
0.00259067	0.0673953
0.00259067	0.068306
0.00259067	0.0692168
0.00259067	0.0701275
0.00259067	0.0710383
0.00259067	0.071949
0.00259067	0.0728597
0.00259067	0.0737705
0.00259067	0.0746812
0.00259067	0.075592
0.00259067	0.0765027
0.00259067	0.0774135
0.00259067	0.0783242
0.00259067	0.079235
0.00259067	0.0801457
0.00259067	0.0810565
0.00259067	0.0819672
0.00259067	0.082878
0.00345423	0.082878
0.00345423	0.0837887
0.00345423	0.0846995
0.00345423	0.0856102
0.00345423	0.0865209
0.00431779	0.0865209
0.00431779	0.0874317
0.00431779	0.0883424
0.00431779	0.0892532
0.00431779	0.0901639
0.00431779	0.0910747
0.00431779	0.0919854
0.00431779	0.0928962
0.00431779	0.0938069
0.00431779	0.0947177
0.00431779	0.0956284
0.00431779	0.0965392
0.00431779	0.0974499
0.00431779	0.0983607
0.00431779	0.0992714
0.00518135	0.0992714
0.00518135	0.100182
0.00604491	0.100182
0.00604491	0.101093
0.00604491	0.102004
0.00604491	0.102914
0.00604491	0.103825
0.00604491	0.104736
0.00690846	0.104736
0.00690846	0.105647
0.00777202	0.105647
0.00777202	0.106557
0.00863558	0.106557
0.00863558	0.107468
0.00863558	0.108379
0.00863558	0.10929
0.00863558	0.1102
0.00863558	0.111111
0.00863558	0.112022
0.00863558	0.112933
0.00863558	0.113843
0.00863558	0.114754
0.00863558	0.115665
0.00949914	0.115665
0.0103627	0.115665
0.0103627	0.116576
0.0112263	0.116576
0.0112263	0.117486
0.0112263	0.118397
0.0112263	0.119308
0.0112263	0.120219
0.0120898	0.120219
0.0120898	0.121129
0.0120898	0.12204
0.0120898	0.122951
0.0120898	0.123862
0.0120898	0.124772
0.0120898	0.125683
0.0120898	0.126594
0.0120898	0.127505
0.0129534	0.127505
0.0129534	0.128415
0.0129534	0.129326
0.0129534	0.130237
0.0138169	0.130237
0.0138169	0.131148
0.0138169	0.132058
0.0146805	0.132058
0.0146805	0.132969
0.0146805	0.13388
0.0146805	0.134791
0.0146805	0.135701
0.0146805	0.136612
0.015544	0.136612
0.0164076	0.136612
0.0172712	0.136612
0.0172712	0.137523
0.0172712	0.138434
0.0181347	0.138434
0.0181347	0.139344
0.0189983	0.139344
0.0189983	0.140255
0.0189983	0.141166
0.0189983	0.142077
0.0198618	0.142077
0.0198618	0.142987
0.0207254	0.142987
0.0215889	0.142987
0.0215889	0.143898
0.0215889	0.144809
0.0215889	0.145719
0.0224525	0.145719
0.0233161	0.145719
0.0241796	0.145719
0.0250432	0.145719
0.0259067	0.145719
0.0259067	0.14663
0.0259067	0.147541
0.0267703	0.147541
0.0267703	0.148452
0.0267703	0.149362
0.0267703	0.150273
0.0267703	0.151184
0.0276339	0.151184
0.0284974	0.151184
0.0284974	0.152095
0.0284974	0.153005
0.0284974	0.153916
0.0284974	0.154827
0.029361	0.154827
0.0302245	0.154827
0.0310881	0.154827
0.0310881	0.155738
0.0319516	0.155738
0.0319516	0.156648
0.0319516	0.157559
0.0328152	0.157559
0.0336788	0.157559
0.0345423	0.157559
0.0345423	0.15847
0.0345423	0.159381
0.0345423	0.160291
0.0354059	0.160291
0.0354059	0.161202
0.0354059	0.162113
0.0362694	0.162113
0.0362694	0.163024
0.037133	0.163024
0.0379965	0.163024
0.0388601	0.163024
0.0388601	0.163934
0.0397237	0.163934
0.0397237	0.164845
0.0397237	0.165756
0.0405872	0.165756
0.0405872	0.166667
0.0405872	0.167577
0.0414508	0.167577
0.0414508	0.168488
0.0423143	0.168488
0.0423143	0.169399
0.0423143	0.17031
0.0423143	0.17122
0.0431779	0.17122
0.0431779	0.172131
0.0431779	0.173042
0.0440415	0.173042
0.044905	0.173042
0.0457686	0.173042
0.0466321	0.173042
0.0474957	0.173042
0.0474957	0.173953
0.0474957	0.174863
0.0474957	0.175774
0.0474957	0.176685
0.0483592	0.176685
0.0483592	0.177596
0.0483592	0.178506
0.0483592	0.179417
0.0483592	0.180328
0.0492228	0.180328
0.0500864	0.180328
0.0500864	0.181239
0.0500864	0.182149
0.0500864	0.18306
0.0500864	0.183971
0.0509499	0.183971
0.0509499	0.184882
0.0518135	0.184882
0.0518135	0.185792
0.0518135	0.186703
0.0518135	0.187614
0.0518135	0.188525
0.0518135	0.189435
0.0518135	0.190346
0.0518135	0.191257
0.052677	0.191257
0.052677	0.192168
0.052677	0.193078
0.052677	0.193989
0.052677	0.1949
0.052677	0.195811
0.052677	0.196721
0.052677	0.197632
0.052677	0.198543
0.0535406	0.198543
0.0535406	0.199454
0.0544041	0.199454
0.0544041	0.200364
0.0552677	0.200364
0.0552677	0.201275
0.0552677	0.202186
0.0552677	0.203097
0.0561313	0.203097
0.0569948	0.203097
0.0578584	0.203097
0.0578584	0.204007
0.0578584	0.204918
0.0587219	0.204918
0.0595855	0.204918
0.0595855	0.205829
0.0604491	0.205829
0.0604491	0.20674
0.0604491	0.20765
0.0613126	0.20765
0.0613126	0.208561
0.0613126	0.209472
0.0621762	0.209472
0.0630397	0.209472
0.0630397	0.210383
0.0630397	0.211293
0.0639033	0.211293
0.0647668	0.211293
0.0647668	0.212204
0.0656304	0.212204
0.0656304	0.213115
0.066494	0.213115
0.066494	0.214026
0.0673575	0.214026
0.0673575	0.214936
0.0673575	0.215847
0.0673575	0.216758
0.0682211	0.216758
0.0682211	0.217668
0.0690846	0.217668
0.0699482	0.217668
0.0708117	0.217668
0.0716753	0.217668
0.0725389	0.217668
0.0725389	0.218579
0.0725389	0.21949
0.0725389	0.220401
0.0725389	0.221311
0.0734024	0.221311
0.0734024	0.222222
0.0734024	0.223133
0.0734024	0.224044
0.074266	0.224044
0.074266	0.224954
0.074266	0.225865
0.0751295	0.225865
0.0751295	0.226776
0.0759931	0.226776
0.0759931	0.227687
0.0759931	0.228597
0.0768566	0.228597
0.0777202	0.228597
0.0785838	0.228597
0.0785838	0.229508
0.0785838	0.230419
0.0794473	0.230419
0.0803109	0.230419
0.0811744	0.230419
0.0811744	0.23133
0.082038	0.23133
0.082038	0.23224
0.082038	0.233151
0.082038	0.234062
0.082038	0.234973
0.0829016	0.234973
0.0829016	0.235883
0.0829016	0.236794
0.0837651	0.236794
0.0837651	0.237705
0.0837651	0.238616
0.0837651	0.239526
0.0837651	0.240437
0.0837651	0.241348
0.0846287	0.241348
0.0846287	0.242259
0.0854922	0.242259
0.0863558	0.242259
0.0863558	0.243169
0.0872193	0.243169
0.0880829	0.243169
0.0889465	0.243169
0.0889465	0.24408
0.0889465	0.244991
0.08981	0.244991
0.0906736	0.244991
0.0906736	0.245902
0.0906736	0.246812
0.0906736	0.247723
0.0915371	0.247723
0.0924007	0.247723
0.0924007	0.248634
0.0924007	0.249545
0.0932642	0.249545
0.0932642	0.250455
0.0932642	0.251366
0.0932642	0.252277
0.0932642	0.253188
0.0932642	0.254098
0.0932642	0.255009
0.0941278	0.255009
0.0949914	0.255009
0.0949914	0.25592
0.0958549	0.25592
0.0958549	0.256831
0.0967185	0.256831
0.097582	0.256831
0.097582	0.257741
0.0984456	0.257741
0.0993092	0.257741
0.0993092	0.258652
0.0993092	0.259563
0.0993092	0.260474
0.0993092	0.261384
0.100173	0.261384
0.100173	0.262295
0.100173	0.263206
0.101036	0.263206
0.101036	0.264117
0.1019	0.264117
0.1019	0.265027
0.1019	0.265938
0.1019	0.266849
0.1019	0.26776
0.102763	0.26776
0.102763	0.26867
0.102763	0.269581
0.103627	0.269581
0.103627	0.270492
0.103627	0.271403
0.104491	0.271403
0.105354	0.271403
0.106218	0.271403
0.106218	0.272313
0.107081	0.272313
0.107081	0.273224
0.107945	0.273224
0.107945	0.274135
0.108808	0.274135
0.108808	0.275046
0.108808	0.275956
0.108808	0.276867
0.109672	0.276867
0.109672	0.277778
0.109672	0.278689
0.110535	0.278689
0.110535	0.279599
0.110535	0.28051
0.111399	0.28051
0.112263	0.28051
0.112263	0.281421
0.112263	0.282332
0.113126	0.282332
0.11399	0.282332
0.11399	0.283242
0.11399	0.284153
0.114853	0.284153
0.114853	0.285064
0.114853	0.285974
0.115717	0.285974
0.115717	0.286885
0.11658	0.286885
0.11658	0.287796
0.117444	0.287796
0.118307	0.287796
0.119171	0.287796
0.120035	0.287796
0.120035	0.288707
0.120035	0.289617
0.120035	0.290528
0.120035	0.291439
0.120035	0.29235
0.120035	0.29326
0.120035	0.294171
0.120035	0.295082
0.120035	0.295993
0.120035	0.296903
0.120035	0.297814
0.120035	0.298725
0.120898	0.298725
0.120898	0.299636
0.121762	0.299636
0.122625	0.299636
0.123489	0.299636
0.123489	0.300546
0.124352	0.300546
0.124352	0.301457
0.124352	0.302368
0.125216	0.302368
0.125216	0.303279
0.125216	0.304189
0.125216	0.3051
0.125216	0.306011
0.125216	0.306922
0.126079	0.306922
0.126079	0.307832
0.126943	0.307832
0.126943	0.308743
0.127807	0.308743
0.12867	0.308743
0.12867	0.309654
0.129534	0.309654
0.129534	0.310565
0.130397	0.310565
0.130397	0.311475
0.131261	0.311475
0.132124	0.311475
0.132124	0.312386
0.132988	0.312386
0.132988	0.313297
0.133851	0.313297
0.133851	0.314208
0.133851	0.315118
0.133851	0.316029
0.133851	0.31694
0.134715	0.31694
0.134715	0.317851
0.135579	0.317851
0.135579	0.318761
0.136442	0.318761
0.136442	0.319672
0.136442	0.320583
0.137306	0.320583
0.138169	0.320583
0.139033	0.320583
0.139033	0.321494
0.139896	0.321494
0.139896	0.322404
0.14076	0.322404
0.141623	0.322404
0.141623	0.323315
0.141623	0.324226
0.141623	0.325137
0.142487	0.325137
0.142487	0.326047
0.142487	0.326958
0.143351	0.326958
0.143351	0.327869
0.144214	0.327869
0.144214	0.32878
0.144214	0.32969
0.145078	0.32969
0.145941	0.32969
0.145941	0.330601
0.145941	0.331512
0.145941	0.332423
0.145941	0.333333
0.146805	0.333333
0.146805	0.334244
0.146805	0.335155
0.146805	0.336066
0.146805	0.336976
0.147668	0.336976
0.147668	0.337887
0.148532	0.337887
0.148532	0.338798
0.148532	0.339709
0.149396	0.339709
0.150259	0.339709
0.151123	0.339709
0.151986	0.339709
0.15285	0.339709
0.153713	0.339709
0.154577	0.339709
0.15544	0.339709
0.156304	0.339709
0.156304	0.340619
0.157168	0.340619
0.157168	0.34153
0.157168	0.342441
0.158031	0.342441
0.158895	0.342441
0.159758	0.342441
0.159758	0.343352
0.159758	0.344262
0.159758	0.345173
0.159758	0.346084
0.159758	0.346995
0.159758	0.347905
0.159758	0.348816
0.160622	0.348816
0.160622	0.349727
0.161485	0.349727
0.161485	0.350638
0.161485	0.351548
0.161485	0.352459
0.161485	0.35337
0.162349	0.35337
0.163212	0.35337
0.163212	0.354281
0.164076	0.354281
0.164076	0.355191
0.164076	0.356102
0.16494	0.356102
0.16494	0.357013
0.165803	0.357013
0.165803	0.357923
0.165803	0.358834
0.166667	0.358834
0.166667	0.359745
0.166667	0.360656
0.16753	0.360656
0.168394	0.360656
0.169257	0.360656
0.169257	0.361566
0.170121	0.361566
0.170121	0.362477
0.170984	0.362477
0.170984	0.363388
0.170984	0.364299
0.171848	0.364299
0.172712	0.364299
0.172712	0.365209
0.172712	0.36612
0.173575	0.36612
0.173575	0.367031
0.173575	0.367942
0.174439	0.367942
0.174439	0.368852
0.174439	0.369763
0.175302	0.369763
0.175302	0.370674
0.175302	0.371585
0.175302	0.372495
0.175302	0.373406
0.175302	0.374317
0.176166	0.374317
0.177029	0.374317
0.177029	0.375228
0.177893	0.375228
0.178756	0.375228
0.17962	0.375228
0.17962	0.376138
0.17962	0.377049
0.180484	0.377049
0.181347	0.377049
0.181347	0.37796
0.182211	0.37796
0.182211	0.378871
0.183074	0.378871
0.183074	0.379781
0.183074	0.380692
0.183938	0.380692
0.183938	0.381603
0.183938	0.382514
0.183938	0.383424
0.183938	0.384335
0.183938	0.385246
0.183938	0.386157
0.184801	0.386157
0.184801	0.387067
0.185665	0.387067
0.186528	0.387067
0.187392	0.387067
0.187392	0.387978
0.188256	0.387978
0.189119	0.387978
0.189119	0.388889
0.189119	0.3898
0.189119	0.39071
0.189983	0.39071
0.190846	0.39071
0.19171	0.39071
0.192573	0.39071
0.193437	0.39071
0.194301	0.39071
0.194301	0.391621
0.194301	0.392532
0.194301	0.393443
0.195164	0.393443
0.196028	0.393443
0.196028	0.394353
0.196028	0.395264
0.196891	0.395264
0.197755	0.395264
0.198618	0.395264
0.199482	0.395264
0.200345	0.395264
0.201209	0.395264
0.202073	0.395264
0.202936	0.395264
0.202936	0.396175
0.202936	0.397086
0.202936	0.397996
0.202936	0.398907
0.202936	0.399818
0.2038	0.399818
0.204663	0.399818
0.205527	0.399818
0.20639	0.399818
0.20639	0.400729
0.207254	0.400729
0.207254	0.401639
0.207254	0.40255
0.207254	0.403461
0.208117	0.403461
0.208981	0.403461
0.209845	0.403461
0.210708	0.403461
0.210708	0.404372
0.210708	0.405282
0.210708	0.406193
0.211572	0.406193
0.211572	0.407104
0.212435	0.407104
0.212435	0.408015
0.213299	0.408015
0.214162	0.408015
0.215026	0.408015
0.215026	0.408925
0.215889	0.408925
0.216753	0.408925
0.216753	0.409836
0.217617	0.409836
0.21848	0.409836
0.21848	0.410747
0.219344	0.410747
0.219344	0.411658
0.219344	0.412568
0.220207	0.412568
0.220207	0.413479
0.220207	0.41439
0.220207	0.415301
0.221071	0.415301
0.221934	0.415301
0.221934	0.416211
0.222798	0.416211
0.222798	0.417122
0.222798	0.418033
0.222798	0.418944
0.222798	0.419854
0.223661	0.419854
0.223661	0.420765
0.224525	0.420765
0.225389	0.420765
0.226252	0.420765
0.227116	0.420765
0.227979	0.420765
0.227979	0.421676
0.227979	0.422587
0.228843	0.422587
0.228843	0.423497
0.229706	0.423497
0.229706	0.424408
0.23057	0.424408
0.231434	0.424408
0.232297	0.424408
0.232297	0.425319
0.232297	0.42623
0.232297	0.42714
0.232297	0.428051
0.232297	0.428962
0.233161	0.428962
0.234024	0.428962
0.234888	0.428962
0.235751	0.428962
0.235751	0.429872
0.235751	0.430783
0.236615	0.430783
0.236615	0.431694
0.237478	0.431694
0.237478	0.432605
0.237478	0.433515
0.237478	0.434426
0.237478	0.435337
0.238342	0.435337
0.239206	0.435337
0.239206	0.436248
0.239206	0.437158
0.240069	0.437158
0.240933	0.437158
0.241796	0.437158
0.241796	0.438069
0.241796	0.43898
0.241796	0.439891
0.241796	0.440801
0.24266	0.440801
0.243523	0.440801
0.243523	0.441712
0.244387	0.441712
0.24525	0.441712
0.246114	0.441712
0.246114	0.442623
0.246978	0.442623
0.247841	0.442623
0.247841	0.443534
0.247841	0.444444
0.247841	0.445355
0.247841	0.446266
0.248705	0.446266
0.249568	0.446266
0.250432	0.446266
0.251295	0.446266
0.251295	0.447177
0.251295	0.448087
0.251295	0.448998
0.252159	0.448998
0.253022	0.448998
0.253022	0.449909
0.253022	0.45082
0.253886	0.45082
0.25475	0.45082
0.25475	0.45173
0.255613	0.45173
0.256477	0.45173
0.25734	0.45173
0.25734	0.452641
0.258204	0.452641
0.258204	0.453552
0.258204	0.454463
0.259067	0.454463
0.259931	0.454463
0.260794	0.454463
0.261658	0.454463
0.261658	0.455373
0.262522	0.455373
0.263385	0.455373
0.263385	0.456284
0.264249	0.456284
0.265112	0.456284
0.265976	0.456284
0.266839	0.456284
0.267703	0.456284
0.267703	0.457195
0.268566	0.457195
0.26943	0.457195
0.270294	0.457195
0.271157	0.457195
0.272021	0.457195
0.272021	0.458106
0.272021	0.459016
0.272021	0.459927
0.272021	0.460838
0.272884	0.460838
0.273748	0.460838
0.274611	0.460838
0.274611	0.461749
0.274611	0.462659
0.275475	0.462659
0.276339	0.462659
0.277202	0.462659
0.277202	0.46357
0.278066	0.46357
0.278929	0.46357
0.278929	0.464481
0.278929	0.465392
0.279793	0.465392
0.279793	0.466302
0.279793	0.467213
0.280656	0.467213
0.28152	0.467213
0.28152	0.468124
0.282383	0.468124
0.283247	0.468124
0.283247	0.469035
0.283247	0.469945
0.283247	0.470856
0.284111	0.470856
0.284111	0.471767
0.284974	0.471767
0.285838	0.471767
0.286701	0.471767
0.286701	0.472678
0.287565	0.472678
0.287565	0.473588
0.288428	0.473588
0.289292	0.473588
0.289292	0.474499
0.290155	0.474499
0.290155	0.47541
0.291019	0.47541
0.291019	0.476321
0.291019	0.477231
0.291883	0.477231
0.292746	0.477231
0.292746	0.478142
0.29361	0.478142
0.294473	0.478142
0.294473	0.479053
0.294473	0.479964
0.295337	0.479964
0.2962	0.479964
0.297064	0.479964
0.297064	0.480874
0.297064	0.481785
0.297927	0.481785
0.297927	0.482696
0.297927	0.483607
0.297927	0.484517
0.298791	0.484517
0.298791	0.485428
0.298791	0.486339
0.298791	0.48725
0.298791	0.48816
0.299655	0.48816
0.299655	0.489071
0.299655	0.489982
0.299655	0.490893
0.299655	0.491803
0.299655	0.492714
0.299655	0.493625
0.299655	0.494536
0.299655	0.495446
0.300518	0.495446
0.300518	0.496357
0.300518	0.497268
0.300518	0.498179
0.301382	0.498179
0.302245	0.498179
0.302245	0.499089
0.302245	0.5
0.303109	0.5
0.303109	0.500911
0.303109	0.501821
0.303972	0.501821
0.303972	0.502732
0.303972	0.503643
0.303972	0.504554
0.304836	0.504554
0.305699	0.504554
0.305699	0.505464
0.305699	0.506375
0.305699	0.507286
0.306563	0.507286
0.307427	0.507286
0.30829	0.507286
0.309154	0.507286
0.309154	0.508197
0.309154	0.509107
0.310017	0.509107
0.310881	0.509107
0.310881	0.510018
0.311744	0.510018
0.312608	0.510018
0.312608	0.510929
0.313472	0.510929
0.313472	0.51184
0.313472	0.51275
0.314335	0.51275
0.315199	0.51275
0.316062	0.51275
0.316062	0.513661
0.316926	0.513661
0.316926	0.514572
0.317789	0.514572
0.318653	0.514572
0.318653	0.515483
0.318653	0.516393
0.319516	0.516393
0.319516	0.517304
0.32038	0.517304
0.321244	0.517304
0.321244	0.518215
0.322107	0.518215
0.322107	0.519126
0.322971	0.519126
0.323834	0.519126
0.324698	0.519126
0.324698	0.520036
0.324698	0.520947
0.325561	0.520947
0.326425	0.520947
0.326425	0.521858
0.326425	0.522769
0.326425	0.523679
0.327288	0.523679
0.327288	0.52459
0.327288	0.525501
0.328152	0.525501
0.329016	0.525501
0.329879	0.525501
0.330743	0.525501
0.330743	0.526412
0.331606	0.526412
0.331606	0.527322
0.331606	0.528233
0.331606	0.529144
0.331606	0.530055
0.331606	0.530965
0.331606	0.531876
0.331606	0.532787
0.33247	0.532787
0.333333	0.532787
0.333333	0.533698
0.334197	0.533698
0.334197	0.534608
0.334197	0.535519
0.33506	0.535519
0.335924	0.535519
0.336788	0.535519
0.336788	0.53643
0.337651	0.53643
0.338515	0.53643
0.338515	0.537341
0.339378	0.537341
0.340242	0.537341
0.341105	0.537341
0.341105	0.538251
0.341105	0.539162
0.341969	0.539162
0.341969	0.540073
0.342832	0.540073
0.342832	0.540984
0.343696	0.540984
0.343696	0.541894
0.34456	0.541894
0.34456	0.542805
0.34456	0.543716
0.345423	0.543716
0.345423	0.544627
0.346287	0.544627
0.34715	0.544627
0.348014	0.544627
0.348877	0.544627
0.349741	0.544627
0.349741	0.545537
0.350604	0.545537
0.350604	0.546448
0.351468	0.546448
0.351468	0.547359
0.351468	0.54827
0.352332	0.54827
0.353195	0.54827
0.354059	0.54827
0.354059	0.54918
0.354059	0.550091
0.354059	0.551002
0.354059	0.551913
0.354922	0.551913
0.355786	0.551913
0.356649	0.551913
0.357513	0.551913
0.357513	0.552823
0.357513	0.553734
0.357513	0.554645
0.357513	0.555556
0.357513	0.556466
0.358377	0.556466
0.358377	0.557377
0.35924	0.557377
0.35924	0.558288
0.360104	0.558288
0.360104	0.559199
0.360967	0.559199
0.361831	0.559199
0.362694	0.559199
0.362694	0.560109
0.363558	0.560109
0.363558	0.56102
0.364421	0.56102
0.365285	0.56102
0.365285	0.561931
0.366149	0.561931
0.366149	0.562842
0.367012	0.562842
0.367012	0.563752
0.367012	0.564663
0.367876	0.564663
0.368739	0.564663
0.368739	0.565574
0.368739	0.566485
0.369603	0.566485
0.370466	0.566485
0.370466	0.567395
0.37133	0.567395
0.372193	0.567395
0.372193	0.568306
0.372193	0.569217
0.373057	0.569217
0.373921	0.569217
0.373921	0.570128
0.374784	0.570128
0.374784	0.571038
0.375648	0.571038
0.375648	0.571949
0.375648	0.57286
0.375648	0.57377
0.375648	0.574681
0.376511	0.574681
0.376511	0.575592
0.377375	0.575592
0.378238	0.575592
0.378238	0.576503
0.378238	0.577413
0.379102	0.577413
0.379965	0.577413
0.379965	0.578324
0.380829	0.578324
0.380829	0.579235
0.380829	0.580146
0.380829	0.581056
0.381693	0.581056
0.381693	0.581967
0.382556	0.581967
0.382556	0.582878
0.38342	0.582878
0.384283	0.582878
0.384283	0.583789
0.385147	0.583789
0.385147	0.584699
0.38601	0.584699
0.38601	0.58561
0.38601	0.586521
0.38601	0.587432
0.386874	0.587432
0.386874	0.588342
0.386874	0.589253
0.387737	0.589253
0.388601	0.589253
0.389465	0.589253
0.389465	0.590164
0.389465	0.591075
0.389465	0.591985
0.389465	0.592896
0.390328	0.592896
0.391192	0.592896
0.392055	0.592896
0.392055	0.593807
0.392919	0.593807
0.392919	0.594718
0.392919	0.595628
0.393782	0.595628
0.393782	0.596539
0.394646	0.596539
0.395509	0.596539
0.395509	0.59745
0.395509	0.598361
0.395509	0.599271
0.396373	0.599271
0.397237	0.599271
0.3981	0.599271
0.398964	0.599271
0.399827	0.599271
0.400691	0.599271
0.401554	0.599271
0.401554	0.600182
0.401554	0.601093
0.402418	0.601093
0.402418	0.602004
0.402418	0.602914
0.403282	0.602914
0.404145	0.602914
0.404145	0.603825
0.405009	0.603825
0.405872	0.603825
0.405872	0.604736
0.405872	0.605647
0.405872	0.606557
0.405872	0.607468
0.405872	0.608379
0.405872	0.60929
0.405872	0.6102
0.406736	0.6102
0.407599	0.6102
0.408463	0.6102
0.409326	0.6102
0.409326	0.611111
0.409326	0.612022
0.409326	0.612933
0.41019	0.612933
0.41019	0.613843
0.411054	0.613843
0.411054	0.614754
0.411054	0.615665
0.411917	0.615665
0.412781	0.615665
0.412781	0.616576
0.413644	0.616576
0.414508	0.616576
0.415371	0.616576
0.416235	0.616576
0.416235	0.617486
0.417098	0.617486
0.417098	0.618397
0.417962	0.618397
0.417962	0.619308
0.418826	0.619308
0.419689	0.619308
0.420553	0.619308
0.421416	0.619308
0.42228	0.619308
0.42228	0.620219
0.423143	0.620219
0.424007	0.620219
0.42487	0.620219
0.42487	0.621129
0.425734	0.621129
0.425734	0.62204
0.426598	0.62204
0.427461	0.62204
0.428325	0.62204
0.429188	0.62204
0.429188	0.622951
0.429188	0.623862
0.430052	0.623862
0.430915	0.623862
0.430915	0.624772
0.431779	0.624772
0.431779	0.625683
0.431779	0.626594
0.431779	0.627505
0.432642	0.627505
0.433506	0.627505
0.43437	0.627505
0.435233	0.627505
0.436097	0.627505
0.43696	0.627505
0.43696	0.628415
0.43696	0.629326
0.437824	0.629326
0.438687	0.629326
0.438687	0.630237
0.439551	0.630237
0.439551	0.631148
0.439551	0.632058
0.439551	0.632969
0.440415	0.632969
0.440415	0.63388
0.440415	0.634791
0.441278	0.634791
0.442142	0.634791
0.442142	0.635701
0.442142	0.636612
0.442142	0.637523
0.443005	0.637523
0.443869	0.637523
0.444732	0.637523
0.444732	0.638434
0.444732	0.639344
0.445596	0.639344
0.445596	0.640255
0.445596	0.641166
0.446459	0.641166
0.447323	0.641166
0.448187	0.641166
0.448187	0.642077
0.44905	0.642077
0.449914	0.642077
0.449914	0.642987
0.450777	0.642987
0.450777	0.643898
0.451641	0.643898
0.451641	0.644809
0.452504	0.644809
0.453368	0.644809
0.454231	0.644809
0.455095	0.644809
0.455959	0.644809
0.455959	0.645719
0.455959	0.64663
0.455959	0.647541
0.455959	0.648452
0.456822	0.648452
0.457686	0.648452
0.458549	0.648452
0.458549	0.649362
0.459413	0.649362
0.459413	0.650273
0.460276	0.650273
0.460276	0.651184
0.460276	0.652095
0.460276	0.653005
0.46114	0.653005
0.46114	0.653916
0.46114	0.654827
0.462003	0.654827
0.462003	0.655738
0.462867	0.655738
0.463731	0.655738
0.463731	0.656648
0.463731	0.657559
0.464594	0.657559
0.465458	0.657559
0.465458	0.65847
0.465458	0.659381
0.465458	0.660291
0.466321	0.660291
0.467185	0.660291
0.467185	0.661202
0.468048	0.661202
0.468048	0.662113
0.468912	0.662113
0.468912	0.663024
0.468912	0.663934
0.468912	0.664845
0.469775	0.664845
0.470639	0.664845
0.470639	0.665756
0.470639	0.666667
0.471503	0.666667
0.471503	0.667577
0.471503	0.668488
0.472366	0.668488
0.47323	0.668488
0.474093	0.668488
0.474957	0.668488
0.474957	0.669399
0.474957	0.67031
0.474957	0.67122
0.47582	0.67122
0.476684	0.67122
0.477547	0.67122
0.478411	0.67122
0.479275	0.67122
0.479275	0.672131
0.480138	0.672131
0.480138	0.673042
0.481002	0.673042
0.481865	0.673042
0.482729	0.673042
0.482729	0.673953
0.482729	0.674863
0.482729	0.675774
0.482729	0.676685
0.483592	0.676685
0.484456	0.676685
0.484456	0.677596
0.48532	0.677596
0.486183	0.677596
0.486183	0.678506
0.486183	0.679417
0.487047	0.679417
0.48791	0.679417
0.48791	0.680328
0.488774	0.680328
0.488774	0.681239
0.489637	0.681239
0.490501	0.681239
0.490501	0.682149
0.490501	0.68306
0.490501	0.683971
0.491364	0.683971
0.492228	0.683971
0.493092	0.683971
0.493092	0.684882
0.493955	0.684882
0.493955	0.685792
0.494819	0.685792
0.494819	0.686703
0.494819	0.687614
0.494819	0.688525
0.494819	0.689435
0.495682	0.689435
0.496546	0.689435
0.496546	0.690346
0.497409	0.690346
0.498273	0.690346
0.498273	0.691257
0.498273	0.692168
0.498273	0.693078
0.498273	0.693989
0.499136	0.693989
0.499136	0.6949
0.5	0.6949
0.5	0.695811
0.500864	0.695811
0.500864	0.696721
0.500864	0.697632
0.501727	0.697632
0.502591	0.697632
0.502591	0.698543
0.503454	0.698543
0.503454	0.699454
0.504318	0.699454
0.504318	0.700364
0.505181	0.700364
0.506045	0.700364
0.506908	0.700364
0.506908	0.701275
0.507772	0.701275
0.507772	0.702186
0.508636	0.702186
0.508636	0.703097
0.509499	0.703097
0.510363	0.703097
0.511226	0.703097
0.511226	0.704007
0.51209	0.704007
0.512953	0.704007
0.513817	0.704007
0.51468	0.704007
0.515544	0.704007
0.516408	0.704007
0.517271	0.704007
0.518135	0.704007
0.518135	0.704918
0.518998	0.704918
0.519862	0.704918
0.520725	0.704918
0.520725	0.705829
0.521589	0.705829
0.522453	0.705829
0.523316	0.705829
0.52418	0.705829
0.525043	0.705829
0.525907	0.705829
0.525907	0.70674
0.525907	0.70765
0.52677	0.70765
0.527634	0.70765
0.527634	0.708561
0.528497	0.708561
0.528497	0.709472
0.528497	0.710383
0.529361	0.710383
0.529361	0.711293
0.529361	0.712204
0.530225	0.712204
0.531088	0.712204
0.531088	0.713115
0.531952	0.713115
0.532815	0.713115
0.532815	0.714026
0.532815	0.714936
0.533679	0.714936
0.533679	0.715847
0.533679	0.716758
0.534542	0.716758
0.534542	0.717668
0.535406	0.717668
0.535406	0.718579
0.535406	0.71949
0.536269	0.71949
0.536269	0.720401
0.536269	0.721311
0.536269	0.722222
0.537133	0.722222
0.537997	0.722222
0.537997	0.723133
0.537997	0.724044
0.53886	0.724044
0.53886	0.724954
0.539724	0.724954
0.540587	0.724954
0.541451	0.724954
0.541451	0.725865
0.542314	0.725865
0.543178	0.725865
0.543178	0.726776
0.544041	0.726776
0.544041	0.727687
0.544041	0.728597
0.544905	0.728597
0.545769	0.728597
0.546632	0.728597
0.546632	0.729508
0.546632	0.730419
0.547496	0.730419
0.547496	0.73133
0.547496	0.73224
0.548359	0.73224
0.548359	0.733151
0.549223	0.733151
0.549223	0.734062
0.549223	0.734973
0.549223	0.735883
0.550086	0.735883
0.550086	0.736794
0.550086	0.737705
0.55095	0.737705
0.55095	0.738616
0.55095	0.739526
0.551813	0.739526
0.551813	0.740437
0.551813	0.741348
0.551813	0.742259
0.552677	0.742259
0.553541	0.742259
0.554404	0.742259
0.554404	0.743169
0.554404	0.74408
0.555268	0.74408
0.555268	0.744991
0.555268	0.745902
0.556131	0.745902
0.556131	0.746812
0.556995	0.746812
0.556995	0.747723
0.556995	0.748634
0.556995	0.749545
0.557858	0.749545
0.558722	0.749545
0.558722	0.750455
0.559585	0.750455
0.559585	0.751366
0.560449	0.751366
0.560449	0.752277
0.561313	0.752277
0.562176	0.752277
0.562176	0.753188
0.56304	0.753188
0.563903	0.753188
0.564767	0.753188
0.564767	0.754098
0.564767	0.755009
0.56563	0.755009
0.56563	0.75592
0.56563	0.756831
0.566494	0.756831
0.567358	0.756831
0.567358	0.757741
0.567358	0.758652
0.568221	0.758652
0.568221	0.759563
0.568221	0.760474
0.569085	0.760474
0.569948	0.760474
0.570812	0.760474
0.570812	0.761384
0.570812	0.762295
0.570812	0.763206
0.571675	0.763206
0.571675	0.764117
0.571675	0.765027
0.572539	0.765027
0.573402	0.765027
0.574266	0.765027
0.57513	0.765027
0.575993	0.765027
0.575993	0.765938
0.576857	0.765938
0.57772	0.765938
0.57772	0.766849
0.578584	0.766849
0.579447	0.766849
0.579447	0.76776
0.579447	0.76867
0.579447	0.769581
0.580311	0.769581
0.581174	0.769581
0.582038	0.769581
0.582902	0.769581
0.582902	0.770492
0.582902	0.771403
0.583765	0.771403
0.583765	0.772313
0.583765	0.773224
0.584629	0.773224
0.585492	0.773224
0.585492	0.774135
0.586356	0.774135
0.587219	0.774135
0.587219	0.775046
0.587219	0.775956
0.587219	0.776867
0.587219	0.777778
0.587219	0.778689
0.588083	0.778689
0.588083	0.779599
0.588946	0.779599
0.58981	0.779599
0.590674	0.779599
0.590674	0.78051
0.591537	0.78051
0.591537	0.781421
0.592401	0.781421
0.593264	0.781421
0.593264	0.782332
0.594128	0.782332
0.594991	0.782332
0.595855	0.782332
0.595855	0.783242
0.596718	0.783242
0.596718	0.784153
0.597582	0.784153
0.597582	0.785064
0.598446	0.785064
0.598446	0.785974
0.598446	0.786885
0.598446	0.787796
0.599309	0.787796
0.600173	0.787796
0.600173	0.788707
0.601036	0.788707
0.601036	0.789617
0.6019	0.789617
0.6019	0.790528
0.6019	0.791439
0.602763	0.791439
0.603627	0.791439
0.604491	0.791439
0.604491	0.79235
0.604491	0.79326
0.604491	0.794171
0.604491	0.795082
0.605354	0.795082
0.606218	0.795082
0.607081	0.795082
0.607081	0.795993
0.607945	0.795993
0.607945	0.796903
0.607945	0.797814
0.608808	0.797814
0.608808	0.798725
0.609672	0.798725
0.610535	0.798725
0.611399	0.798725
0.612263	0.798725
0.612263	0.799636
0.612263	0.800546
0.612263	0.801457
0.613126	0.801457
0.613126	0.802368
0.613126	0.803279
0.613126	0.804189
0.613126	0.8051
0.613126	0.806011
0.61399	0.806011
0.614853	0.806011
0.615717	0.806011
0.615717	0.806922
0.615717	0.807832
0.61658	0.807832
0.617444	0.807832
0.618307	0.807832
0.618307	0.808743
0.618307	0.809654
0.618307	0.810565
0.618307	0.811475
0.619171	0.811475
0.620035	0.811475
0.620035	0.812386
0.620035	0.813297
0.620898	0.813297
0.620898	0.814208
0.621762	0.814208
0.622625	0.814208
0.622625	0.815118
0.623489	0.815118
0.623489	0.816029
0.624352	0.816029
0.624352	0.81694
0.625216	0.81694
0.626079	0.81694
0.626943	0.81694
0.627807	0.81694
0.62867	0.81694
0.629534	0.81694
0.629534	0.817851
0.629534	0.818761
0.630397	0.818761
0.631261	0.818761
0.632124	0.818761
0.632124	0.819672
0.632988	0.819672
0.632988	0.820583
0.633851	0.820583
0.634715	0.820583
0.634715	0.821494
0.634715	0.822404
0.635579	0.822404
0.636442	0.822404
0.636442	0.823315
0.636442	0.824226
0.637306	0.824226
0.638169	0.824226
0.639033	0.824226
0.639896	0.824226
0.639896	0.825137
0.64076	0.825137
0.64076	0.826047
0.641623	0.826047
0.642487	0.826047
0.643351	0.826047
0.643351	0.826958
0.644214	0.826958
0.645078	0.826958
0.645941	0.826958
0.646805	0.826958
0.646805	0.827869
0.647668	0.827869
0.647668	0.82878
0.648532	0.82878
0.649396	0.82878
0.649396	0.82969
0.650259	0.82969
0.650259	0.830601
0.650259	0.831512
0.650259	0.832423
0.651123	0.832423
0.651986	0.832423
0.65285	0.832423
0.65285	0.833333
0.653713	0.833333
0.654577	0.833333
0.654577	0.834244
0.65544	0.834244
0.65544	0.835155
0.65544	0.836066
0.656304	0.836066
0.656304	0.836976
0.656304	0.837887
0.657168	0.837887
0.658031	0.837887
0.658895	0.837887
0.659758	0.837887
0.660622	0.837887
0.660622	0.838798
0.660622	0.839709
0.661485	0.839709
0.662349	0.839709
0.663212	0.839709
0.664076	0.839709
0.66494	0.839709
0.665803	0.839709
0.666667	0.839709
0.666667	0.840619
0.666667	0.84153
0.666667	0.842441
0.66753	0.842441
0.668394	0.842441
0.669257	0.842441
0.669257	0.843352
0.670121	0.843352
0.670121	0.844262
0.670121	0.845173
0.670121	0.846084
0.670121	0.846995
0.670121	0.847905
0.670121	0.848816
0.670121	0.849727
0.670121	0.850638
0.670984	0.850638
0.671848	0.850638
0.672712	0.850638
0.672712	0.851548
0.673575	0.851548
0.674439	0.851548
0.675302	0.851548
0.675302	0.852459
0.676166	0.852459
0.676166	0.85337
0.677029	0.85337
0.677893	0.85337
0.678756	0.85337
0.678756	0.854281
0.67962	0.854281
0.67962	0.855191
0.680484	0.855191
0.681347	0.855191
0.681347	0.856102
0.682211	0.856102
0.682211	0.857013
0.683074	0.857013
0.683938	0.857013
0.683938	0.857923
0.684801	0.857923
0.685665	0.857923
0.686528	0.857923
0.686528	0.858834
0.686528	0.859745
0.687392	0.859745
0.688256	0.859745
0.688256	0.860656
0.689119	0.860656
0.689119	0.861566
0.689119	0.862477
0.689983	0.862477
0.689983	0.863388
0.690846	0.863388
0.690846	0.864299
0.69171	0.864299
0.69171	0.865209
0.692573	0.865209
0.693437	0.865209
0.694301	0.865209
0.695164	0.865209
0.696028	0.865209
0.696028	0.86612
0.696028	0.867031
0.696028	0.867942
0.696028	0.868852
0.696028	0.869763
0.696891	0.869763
0.697755	0.869763
0.697755	0.870674
0.697755	0.871585
0.698618	0.871585
0.699482	0.871585
0.700345	0.871585
0.700345	0.872495
0.700345	0.873406
0.701209	0.873406
0.701209	0.874317
0.702073	0.874317
0.702073	0.875228
0.702936	0.875228
0.7038	0.875228
0.704663	0.875228
0.704663	0.876138
0.705527	0.876138
0.70639	0.876138
0.707254	0.876138
0.708117	0.876138
0.708117	0.877049
0.708117	0.87796
0.708981	0.87796
0.708981	0.878871
0.708981	0.879781
0.708981	0.880692
0.709845	0.880692
0.710708	0.880692
0.711572	0.880692
0.712435	0.880692
0.713299	0.880692
0.714162	0.880692
0.715026	0.880692
0.715889	0.880692
0.716753	0.880692
0.717617	0.880692
0.71848	0.880692
0.719344	0.880692
0.720207	0.880692
0.721071	0.880692
0.721071	0.881603
0.721071	0.882514
0.721071	0.883424
0.721934	0.883424
0.721934	0.884335
0.721934	0.885246
0.721934	0.886157
0.722798	0.886157
0.723661	0.886157
0.723661	0.887067
0.723661	0.887978
0.724525	0.887978
0.724525	0.888889
0.725389	0.888889
0.726252	0.888889
0.726252	0.8898
0.727116	0.8898
0.727116	0.89071
0.727979	0.89071
0.727979	0.891621
0.728843	0.891621
0.729706	0.891621
0.73057	0.891621
0.73057	0.892532
0.731434	0.892532
0.732297	0.892532
0.733161	0.892532
0.733161	0.893443
0.734024	0.893443
0.734024	0.894353
0.734888	0.894353
0.734888	0.895264
0.734888	0.896175
0.735751	0.896175
0.736615	0.896175
0.736615	0.897086
0.737478	0.897086
0.738342	0.897086
0.739206	0.897086
0.739206	0.897996
0.739206	0.898907
0.740069	0.898907
0.740933	0.898907
0.741796	0.898907
0.74266	0.898907
0.74266	0.899818
0.743523	0.899818
0.744387	0.899818
0.74525	0.899818
0.746114	0.899818
0.746978	0.899818
0.747841	0.899818
0.748705	0.899818
0.749568	0.899818
0.749568	0.900729
0.750432	0.900729
0.751295	0.900729
0.751295	0.901639
0.751295	0.90255
0.751295	0.903461
0.752159	0.903461
0.752159	0.904372
0.752159	0.905282
0.753022	0.905282
0.753022	0.906193
0.753886	0.906193
0.75475	0.906193
0.755613	0.906193
0.756477	0.906193
0.75734	0.906193
0.758204	0.906193
0.759067	0.906193
0.759931	0.906193
0.759931	0.907104
0.759931	0.908015
0.760794	0.908015
0.760794	0.908925
0.761658	0.908925
0.762522	0.908925
0.762522	0.909836
0.763385	0.909836
0.763385	0.910747
0.763385	0.911658
0.764249	0.911658
0.765112	0.911658
0.765112	0.912568
0.765112	0.913479
0.765112	0.91439
0.765976	0.91439
0.766839	0.91439
0.766839	0.915301
0.766839	0.916211
0.767703	0.916211
0.768566	0.916211
0.76943	0.916211
0.770294	0.916211
0.770294	0.917122
0.771157	0.917122
0.771157	0.918033
0.772021	0.918033
0.772884	0.918033
0.773748	0.918033
0.774611	0.918033
0.775475	0.918033
0.775475	0.918944
0.776339	0.918944
0.776339	0.919854
0.776339	0.920765
0.777202	0.920765
0.777202	0.921676
0.778066	0.921676
0.778929	0.921676
0.779793	0.921676
0.779793	0.922587
0.779793	0.923497
0.780656	0.923497
0.78152	0.923497
0.78152	0.924408
0.782383	0.924408
0.783247	0.924408
0.783247	0.925319
0.784111	0.925319
0.784974	0.925319
0.784974	0.92623
0.785838	0.92623
0.786701	0.92623
0.786701	0.92714
0.787565	0.92714
0.788428	0.92714
0.789292	0.92714
0.789292	0.928051
0.789292	0.928962
0.790155	0.928962
0.791019	0.928962
0.791019	0.929872
0.791019	0.930783
0.791883	0.930783
0.792746	0.930783
0.792746	0.931694
0.79361	0.931694
0.794473	0.931694
0.794473	0.932605
0.795337	0.932605
0.795337	0.933515
0.795337	0.934426
0.7962	0.934426
0.797064	0.934426
0.797064	0.935337
0.797064	0.936248
0.797927	0.936248
0.797927	0.937158
0.797927	0.938069
0.798791	0.938069
0.798791	0.93898
0.799655	0.93898
0.800518	0.93898
0.801382	0.93898
0.801382	0.939891
0.802245	0.939891
0.802245	0.940801
0.803109	0.940801
0.803109	0.941712
0.803972	0.941712
0.804836	0.941712
0.804836	0.942623
0.804836	0.943534
0.804836	0.944444
0.805699	0.944444
0.806563	0.944444
0.806563	0.945355
0.807427	0.945355
0.80829	0.945355
0.80829	0.946266
0.80829	0.947177
0.809154	0.947177
0.810017	0.947177
0.810881	0.947177
0.811744	0.947177
0.812608	0.947177
0.813472	0.947177
0.814335	0.947177
0.815199	0.947177
0.816062	0.947177
0.816926	0.947177
0.816926	0.948087
0.817789	0.948087
0.818653	0.948087
0.819516	0.948087
0.82038	0.948087
0.821244	0.948087
0.822107	0.948087
0.822107	0.948998
0.822107	0.949909
0.822971	0.949909
0.823834	0.949909
[truncated: 259 more rows]

## Sheet: Fig8f
Optimal-model
False positive rate	True positive rate
0	0
0.000851064	0
0.00170213	0
0.00255319	0
0.00340426	0
0.00425532	0
0.00510638	0
0.00595745	0
0.00595745	0.000925069
0.00595745	0.00185014
0.00595745	0.00277521
0.00680851	0.00277521
0.00765957	0.00277521
0.00765957	0.00370028
0.00851064	0.00370028
0.00851064	0.00462535
0.0093617	0.00462535
0.0093617	0.00555042
0.0102128	0.00555042
0.0102128	0.00647549
0.0110638	0.00647549
0.0119149	0.00647549
0.012766	0.00647549
0.012766	0.00740056
0.012766	0.00832562
0.013617	0.00832562
0.0144681	0.00832562
0.0144681	0.00925069
0.0153191	0.00925069
0.0161702	0.00925069
0.0161702	0.0101758
0.0170213	0.0101758
0.0170213	0.0111008
0.0178723	0.0111008
0.0178723	0.0120259
0.0187234	0.0120259
0.0195745	0.0120259
0.0195745	0.012951
0.0195745	0.013876
0.0195745	0.0148011
0.0204255	0.0148011
0.0212766	0.0148011
0.0212766	0.0157262
0.0212766	0.0166512
0.0212766	0.0175763
0.0212766	0.0185014
0.0212766	0.0194265
0.0212766	0.0203515
0.0212766	0.0212766
0.0221277	0.0212766
0.0221277	0.0222017
0.0221277	0.0231267
0.0229787	0.0231267
0.0229787	0.0240518
0.0229787	0.0249769
0.0238298	0.0249769
0.0238298	0.0259019
0.0238298	0.026827
0.0238298	0.0277521
0.0238298	0.0286772
0.0246809	0.0286772
0.0246809	0.0296022
0.0246809	0.0305273
0.0246809	0.0314524
0.0246809	0.0323774
0.0246809	0.0333025
0.0246809	0.0342276
0.0246809	0.0351526
0.0246809	0.0360777
0.0246809	0.0370028
0.0246809	0.0379278
0.0246809	0.0388529
0.0255319	0.0388529
0.0255319	0.039778
0.026383	0.039778
0.026383	0.0407031
0.027234	0.0407031
0.0280851	0.0407031
0.0289362	0.0407031
0.0289362	0.0416281
0.0297872	0.0416281
0.0297872	0.0425532
0.0297872	0.0434783
0.0306383	0.0434783
0.0314894	0.0434783
0.0314894	0.0444033
0.0314894	0.0453284
0.0314894	0.0462535
0.0314894	0.0471785
0.0323404	0.0471785
0.0331915	0.0471785
0.0340426	0.0471785
0.0340426	0.0481036
0.0340426	0.0490287
0.0340426	0.0499537
0.0340426	0.0508788
0.0348936	0.0508788
0.0348936	0.0518039
0.0348936	0.052729
0.0348936	0.053654
0.0357447	0.053654
0.0357447	0.0545791
0.0357447	0.0555042
0.0365957	0.0555042
0.0365957	0.0564292
0.0374468	0.0564292
0.0374468	0.0573543
0.0374468	0.0582794
0.0374468	0.0592044
0.0374468	0.0601295
0.0374468	0.0610546
0.0374468	0.0619796
0.0382979	0.0619796
0.0382979	0.0629047
0.0382979	0.0638298
0.0382979	0.0647549
0.0382979	0.0656799
0.0382979	0.066605
0.0382979	0.0675301
0.0382979	0.0684551
0.0382979	0.0693802
0.0382979	0.0703053
0.0382979	0.0712303
0.0382979	0.0721554
0.0391489	0.0721554
0.0391489	0.0730805
0.0391489	0.0740056
0.0391489	0.0749306
0.04	0.0749306
0.04	0.0758557
0.04	0.0767808
0.0408511	0.0767808
0.0408511	0.0777058
0.0417021	0.0777058
0.0417021	0.0786309
0.0417021	0.079556
0.0417021	0.080481
0.0417021	0.0814061
0.0425532	0.0814061
0.0425532	0.0823312
0.0434043	0.0823312
0.0434043	0.0832562
0.0434043	0.0841813
0.0442553	0.0841813
0.0451064	0.0841813
0.0459574	0.0841813
0.0459574	0.0851064
0.0459574	0.0860315
0.0459574	0.0869565
0.0468085	0.0869565
0.0468085	0.0878816
0.0468085	0.0888067
0.0468085	0.0897317
0.0468085	0.0906568
0.0476596	0.0906568
0.0485106	0.0906568
0.0493617	0.0906568
0.0502128	0.0906568
0.0502128	0.0915819
0.0510638	0.0915819
0.0510638	0.0925069
0.0510638	0.093432
0.0510638	0.0943571
0.0510638	0.0952821
0.0510638	0.0962072
0.0510638	0.0971323
0.0510638	0.0980574
0.0510638	0.0989824
0.0510638	0.0999075
0.0510638	0.100833
0.0510638	0.101758
0.0519149	0.101758
0.0519149	0.102683
0.0519149	0.103608
0.052766	0.103608
0.053617	0.103608
0.0544681	0.103608
0.0544681	0.104533
0.0544681	0.105458
0.0544681	0.106383
0.0544681	0.107308
0.0544681	0.108233
0.0544681	0.109158
0.0553191	0.109158
0.0553191	0.110083
0.0553191	0.111008
0.0553191	0.111933
0.0561702	0.111933
0.0561702	0.112858
0.0570213	0.112858
0.0570213	0.113784
0.0570213	0.114709
0.0570213	0.115634
0.0570213	0.116559
0.0578723	0.116559
0.0578723	0.117484
0.0578723	0.118409
0.0578723	0.119334
0.0587234	0.119334
0.0587234	0.120259
0.0595745	0.120259
0.0604255	0.120259
0.0612766	0.120259
0.0612766	0.121184
0.0612766	0.122109
0.0612766	0.123034
0.0612766	0.123959
0.0621277	0.123959
0.0629787	0.123959
0.0629787	0.124884
0.0638298	0.124884
0.0638298	0.125809
0.0646809	0.125809
0.0646809	0.126735
0.0655319	0.126735
0.0655319	0.12766
0.066383	0.12766
0.066383	0.128585
0.066383	0.12951
0.066383	0.130435
0.066383	0.13136
0.066383	0.132285
0.067234	0.132285
0.0680851	0.132285
0.0680851	0.13321
0.0689362	0.13321
0.0689362	0.134135
0.0697872	0.134135
0.0697872	0.13506
0.0697872	0.135985
0.0706383	0.135985
0.0714894	0.135985
0.0714894	0.13691
0.0723404	0.13691
0.0723404	0.137835
0.0723404	0.13876
0.0731915	0.13876
0.0740426	0.13876
0.0740426	0.139685
0.0740426	0.140611
0.0748936	0.140611
0.0757447	0.140611
0.0765957	0.140611
0.0765957	0.141536
0.0765957	0.142461
0.0774468	0.142461
0.0774468	0.143386
0.0774468	0.144311
0.0774468	0.145236
0.0774468	0.146161
0.0774468	0.147086
0.0782979	0.147086
0.0782979	0.148011
0.0782979	0.148936
0.0791489	0.148936
0.0791489	0.149861
0.0791489	0.150786
0.0791489	0.151711
0.08	0.151711
0.08	0.152636
0.08	0.153562
0.0808511	0.153562
0.0808511	0.154487
0.0808511	0.155412
0.0808511	0.156337
0.0817021	0.156337
0.0825532	0.156337
0.0825532	0.157262
0.0825532	0.158187
0.0825532	0.159112
0.0825532	0.160037
0.0825532	0.160962
0.0825532	0.161887
0.0825532	0.162812
0.0834043	0.162812
0.0834043	0.163737
0.0834043	0.164662
0.0842553	0.164662
0.0851064	0.164662
0.0851064	0.165587
0.0851064	0.166512
0.0851064	0.167438
0.0851064	0.168363
0.0859574	0.168363
0.0859574	0.169288
0.0859574	0.170213
0.0859574	0.171138
0.0859574	0.172063
0.0859574	0.172988
0.0868085	0.172988
0.0868085	0.173913
0.0876596	0.173913
0.0885106	0.173913
0.0885106	0.174838
0.0893617	0.174838
0.0893617	0.175763
0.0893617	0.176688
0.0893617	0.177613
0.0893617	0.178538
0.0893617	0.179463
0.0893617	0.180389
0.0902128	0.180389
0.0910638	0.180389
0.0919149	0.180389
0.0919149	0.181314
0.092766	0.181314
0.093617	0.181314
0.0944681	0.181314
0.0953191	0.181314
0.0953191	0.182239
0.0953191	0.183164
0.0953191	0.184089
0.0961702	0.184089
0.0970213	0.184089
0.0970213	0.185014
0.0978723	0.185014
0.0978723	0.185939
0.0978723	0.186864
0.0978723	0.187789
0.0978723	0.188714
0.0987234	0.188714
0.0987234	0.189639
0.0987234	0.190564
0.0987234	0.191489
0.0995745	0.191489
0.0995745	0.192414
0.0995745	0.19334
0.100426	0.19334
0.101277	0.19334
0.102128	0.19334
0.102979	0.19334
0.102979	0.194265
0.102979	0.19519
0.102979	0.196115
0.102979	0.19704
0.102979	0.197965
0.102979	0.19889
0.102979	0.199815
0.102979	0.20074
0.102979	0.201665
0.102979	0.20259
0.10383	0.20259
0.10383	0.203515
0.10383	0.20444
0.104681	0.20444
0.105532	0.20444
0.105532	0.205365
0.105532	0.20629
0.106383	0.20629
0.106383	0.207216
0.107234	0.207216
0.107234	0.208141
0.108085	0.208141
0.108085	0.209066
0.108085	0.209991
0.108085	0.210916
0.108936	0.210916
0.108936	0.211841
0.108936	0.212766
0.108936	0.213691
0.109787	0.213691
0.109787	0.214616
0.110638	0.214616
0.110638	0.215541
0.110638	0.216466
0.110638	0.217391
0.110638	0.218316
0.111489	0.218316
0.111489	0.219241
0.111489	0.220167
0.111489	0.221092
0.11234	0.221092
0.113191	0.221092
0.113191	0.222017
0.113191	0.222942
0.113191	0.223867
0.113191	0.224792
0.113191	0.225717
0.114043	0.225717
0.114894	0.225717
0.114894	0.226642
0.114894	0.227567
0.115745	0.227567
0.116596	0.227567
0.116596	0.228492
0.117447	0.228492
0.118298	0.228492
0.119149	0.228492
0.119149	0.229417
0.12	0.229417
0.120851	0.229417
0.121702	0.229417
0.122553	0.229417
0.122553	0.230342
0.122553	0.231267
0.122553	0.232192
0.122553	0.233117
0.123404	0.233117
0.123404	0.234043
0.124255	0.234043
0.125106	0.234043
0.125106	0.234968
0.125106	0.235893
0.125957	0.235893
0.126809	0.235893
0.126809	0.236818
0.12766	0.236818
0.12766	0.237743
0.12766	0.238668
0.128511	0.238668
0.128511	0.239593
0.129362	0.239593
0.129362	0.240518
0.129362	0.241443
0.129362	0.242368
0.130213	0.242368
0.131064	0.242368
0.131064	0.243293
0.131064	0.244218
0.131915	0.244218
0.132766	0.244218
0.132766	0.245143
0.133617	0.245143
0.134468	0.245143
0.134468	0.246068
0.134468	0.246994
0.135319	0.246994
0.135319	0.247919
0.135319	0.248844
0.135319	0.249769
0.13617	0.249769
0.137021	0.249769
0.137021	0.250694
0.137021	0.251619
0.137021	0.252544
0.137021	0.253469
0.137021	0.254394
0.137872	0.254394
0.138723	0.254394
0.138723	0.255319
0.139574	0.255319
0.140426	0.255319
0.140426	0.256244
0.140426	0.257169
0.141277	0.257169
0.142128	0.257169
0.142128	0.258094
0.142979	0.258094
0.14383	0.258094
0.14383	0.259019
0.14383	0.259944
0.14383	0.26087
0.14383	0.261795
0.14383	0.26272
0.14383	0.263645
0.14383	0.26457
0.14383	0.265495
0.144681	0.265495
0.144681	0.26642
0.144681	0.267345
0.145532	0.267345
0.146383	0.267345
0.147234	0.267345
0.148085	0.267345
0.148085	0.26827
0.148085	0.269195
0.148085	0.27012
0.148085	0.271045
0.148936	0.271045
0.149787	0.271045
0.149787	0.27197
0.149787	0.272895
0.149787	0.273821
0.149787	0.274746
0.150638	0.274746
0.150638	0.275671
0.151489	0.275671
0.151489	0.276596
0.151489	0.277521
0.151489	0.278446
0.151489	0.279371
0.151489	0.280296
0.151489	0.281221
0.151489	0.282146
0.151489	0.283071
0.15234	0.283071
0.153191	0.283071
0.153191	0.283996
0.153191	0.284921
0.154043	0.284921
0.154894	0.284921
0.155745	0.284921
0.155745	0.285846
0.156596	0.285846
0.157447	0.285846
0.157447	0.286772
0.158298	0.286772
0.159149	0.286772
0.16	0.286772
0.16	0.287697
0.16	0.288622
0.160851	0.288622
0.160851	0.289547
0.161702	0.289547
0.161702	0.290472
0.161702	0.291397
0.162553	0.291397
0.162553	0.292322
0.162553	0.293247
0.162553	0.294172
0.163404	0.294172
0.164255	0.294172
0.164255	0.295097
0.164255	0.296022
0.165106	0.296022
0.165957	0.296022
0.166809	0.296022
0.166809	0.296947
0.16766	0.296947
0.16766	0.297872
0.168511	0.297872
0.169362	0.297872
0.169362	0.298797
0.170213	0.298797
0.171064	0.298797
0.171064	0.299722
0.171064	0.300648
0.171064	0.301573
0.171064	0.302498
0.171915	0.302498
0.171915	0.303423
0.171915	0.304348
0.171915	0.305273
0.171915	0.306198
0.171915	0.307123
0.171915	0.308048
0.171915	0.308973
0.171915	0.309898
0.171915	0.310823
0.171915	0.311748
0.171915	0.312673
0.171915	0.313599
0.171915	0.314524
0.171915	0.315449
0.171915	0.316374
0.171915	0.317299
0.172766	0.317299
0.172766	0.318224
0.172766	0.319149
0.173617	0.319149
0.173617	0.320074
0.173617	0.320999
0.173617	0.321924
0.173617	0.322849
0.174468	0.322849
0.174468	0.323774
0.174468	0.324699
0.175319	0.324699
0.17617	0.324699
0.17617	0.325624
0.17617	0.326549
0.177021	0.326549
0.177021	0.327475
0.177872	0.327475
0.177872	0.3284
0.178723	0.3284
0.179574	0.3284
0.179574	0.329325
0.180426	0.329325
0.180426	0.33025
0.181277	0.33025
0.181277	0.331175
0.181277	0.3321
0.181277	0.333025
0.182128	0.333025
0.182128	0.33395
0.182979	0.33395
0.18383	0.33395
0.184681	0.33395
0.185532	0.33395
0.185532	0.334875
0.185532	0.3358
0.185532	0.336725
0.185532	0.33765
0.186383	0.33765
0.187234	0.33765
0.188085	0.33765
0.188085	0.338575
0.188936	0.338575
0.188936	0.3395
0.188936	0.340426
0.188936	0.341351
0.188936	0.342276
0.188936	0.343201
0.189787	0.343201
0.190638	0.343201
0.190638	0.344126
0.190638	0.345051
0.191489	0.345051
0.19234	0.345051
0.19234	0.345976
0.193191	0.345976
0.193191	0.346901
0.193191	0.347826
0.194043	0.347826
0.194043	0.348751
0.194894	0.348751
0.195745	0.348751
0.196596	0.348751
0.197447	0.348751
0.198298	0.348751
0.199149	0.348751
0.2	0.348751
0.2	0.349676
0.2	0.350601
0.2	0.351526
0.2	0.352451
0.200851	0.352451
0.200851	0.353377
0.200851	0.354302
0.200851	0.355227
0.201702	0.355227
0.201702	0.356152
0.202553	0.356152
0.202553	0.357077
0.202553	0.358002
0.202553	0.358927
0.203404	0.358927
0.203404	0.359852
0.204255	0.359852
0.205106	0.359852
0.205957	0.359852
0.206809	0.359852
0.206809	0.360777
0.206809	0.361702
0.206809	0.362627
0.20766	0.362627
0.20766	0.363552
0.20766	0.364477
0.20766	0.365402
0.20766	0.366327
0.20766	0.367253
0.20766	0.368178
0.208511	0.368178
0.208511	0.369103
0.208511	0.370028
0.209362	0.370028
0.209362	0.370953
0.209362	0.371878
0.210213	0.371878
0.210213	0.372803
0.210213	0.373728
0.211064	0.373728
0.211064	0.374653
0.211064	0.375578
0.211064	0.376503
0.211915	0.376503
0.211915	0.377428
0.212766	0.377428
0.213617	0.377428
0.214468	0.377428
0.214468	0.378353
0.214468	0.379278
0.215319	0.379278
0.215319	0.380204
0.215319	0.381129
0.21617	0.381129
0.217021	0.381129
0.217021	0.382054
0.217872	0.382054
0.218723	0.382054
0.219574	0.382054
0.219574	0.382979
0.219574	0.383904
0.220426	0.383904
0.220426	0.384829
0.220426	0.385754
0.220426	0.386679
0.220426	0.387604
0.220426	0.388529
0.220426	0.389454
0.220426	0.390379
0.221277	0.390379
0.221277	0.391304
0.221277	0.392229
0.222128	0.392229
0.222128	0.393154
0.222128	0.39408
0.222128	0.395005
0.222128	0.39593
0.222128	0.396855
0.222128	0.39778
0.222128	0.398705
0.222128	0.39963
0.222128	0.400555
0.222979	0.400555
0.22383	0.400555
0.224681	0.400555
0.225532	0.400555
0.225532	0.40148
0.225532	0.402405
0.226383	0.402405
0.226383	0.40333
0.227234	0.40333
0.228085	0.40333
0.228936	0.40333
0.228936	0.404255
0.228936	0.40518
0.229787	0.40518
0.230638	0.40518
0.230638	0.406105
0.230638	0.407031
0.230638	0.407956
0.230638	0.408881
0.230638	0.409806
0.231489	0.409806
0.23234	0.409806
0.233191	0.409806
0.233191	0.410731
0.233191	0.411656
0.234043	0.411656
0.234894	0.411656
0.234894	0.412581
0.234894	0.413506
0.235745	0.413506
0.236596	0.413506
0.237447	0.413506
0.237447	0.414431
0.238298	0.414431
0.238298	0.415356
0.239149	0.415356
0.239149	0.416281
0.239149	0.417206
0.239149	0.418131
0.24	0.418131
0.24	0.419056
0.240851	0.419056
0.240851	0.419981
0.241702	0.419981
0.242553	0.419981
0.242553	0.420907
0.242553	0.421832
0.242553	0.422757
0.243404	0.422757
0.243404	0.423682
0.243404	0.424607
0.244255	0.424607
0.244255	0.425532
0.245106	0.425532
0.245957	0.425532
0.246809	0.425532
0.246809	0.426457
0.24766	0.426457
0.24766	0.427382
0.248511	0.427382
0.249362	0.427382
0.250213	0.427382
0.251064	0.427382
0.251064	0.428307
0.251064	0.429232
0.251064	0.430157
0.251064	0.431082
0.251915	0.431082
0.252766	0.431082
0.253617	0.431082
0.253617	0.432007
0.254468	0.432007
0.255319	0.432007
0.25617	0.432007
0.257021	0.432007
0.257021	0.432932
0.257021	0.433858
0.257021	0.434783
0.257021	0.435708
0.257872	0.435708
0.257872	0.436633
0.257872	0.437558
0.258723	0.437558
0.258723	0.438483
0.258723	0.439408
0.258723	0.440333
0.259574	0.440333
0.259574	0.441258
0.259574	0.442183
0.259574	0.443108
0.259574	0.444033
0.259574	0.444958
0.260426	0.444958
0.260426	0.445883
0.260426	0.446809
0.261277	0.446809
0.262128	0.446809
0.262979	0.446809
0.26383	0.446809
0.26383	0.447734
0.26383	0.448659
0.264681	0.448659
0.264681	0.449584
0.264681	0.450509
0.265532	0.450509
0.265532	0.451434
0.265532	0.452359
0.265532	0.453284
0.266383	0.453284
0.266383	0.454209
0.266383	0.455134
0.266383	0.456059
0.266383	0.456984
0.266383	0.457909
0.266383	0.458834
0.266383	0.459759
0.266383	0.460685
0.267234	0.460685
0.267234	0.46161
0.267234	0.462535
0.268085	0.462535
0.268936	0.462535
0.268936	0.46346
0.269787	0.46346
0.269787	0.464385
0.269787	0.46531
0.270638	0.46531
0.270638	0.466235
0.271489	0.466235
0.271489	0.46716
0.27234	0.46716
0.273191	0.46716
0.273191	0.468085
0.274043	0.468085
0.274894	0.468085
0.274894	0.46901
0.274894	0.469935
0.274894	0.47086
0.274894	0.471785
0.274894	0.47271
0.274894	0.473636
0.274894	0.474561
0.275745	0.474561
0.275745	0.475486
0.276596	0.475486
0.276596	0.476411
0.277447	0.476411
0.278298	0.476411
0.278298	0.477336
0.278298	0.478261
0.278298	0.479186
0.278298	0.480111
0.278298	0.481036
0.279149	0.481036
0.279149	0.481961
0.28	0.481961
0.280851	0.481961
0.280851	0.482886
0.280851	0.483811
0.281702	0.483811
0.281702	0.484736
0.281702	0.485661
0.282553	0.485661
0.282553	0.486586
0.283404	0.486586
0.283404	0.487512
0.284255	0.487512
0.284255	0.488437
0.285106	0.488437
0.285106	0.489362
0.285957	0.489362
0.285957	0.490287
0.285957	0.491212
0.285957	0.492137
0.285957	0.493062
0.285957	0.493987
0.286809	0.493987
0.286809	0.494912
0.28766	0.494912
0.288511	0.494912
0.288511	0.495837
0.288511	0.496762
0.288511	0.497687
0.288511	0.498612
0.288511	0.499537
0.289362	0.499537
0.290213	0.499537
0.290213	0.500463
0.291064	0.500463
0.291064	0.501388
0.291064	0.502313
0.291064	0.503238
0.291064	0.504163
0.291915	0.504163
0.291915	0.505088
0.291915	0.506013
0.292766	0.506013
0.293617	0.506013
0.294468	0.506013
0.294468	0.506938
0.294468	0.507863
0.295319	0.507863
0.29617	0.507863
0.29617	0.508788
0.29617	0.509713
0.297021	0.509713
0.297021	0.510638
0.297872	0.510638
0.298723	0.510638
0.298723	0.511563
0.299574	0.511563
0.300426	0.511563
0.301277	0.511563
0.301277	0.512488
0.302128	0.512488
0.302979	0.512488
0.302979	0.513414
0.302979	0.514339
0.302979	0.515264
0.30383	0.515264
0.304681	0.515264
0.304681	0.516189
0.304681	0.517114
0.304681	0.518039
0.304681	0.518964
0.305532	0.518964
0.305532	0.519889
0.305532	0.520814
0.305532	0.521739
0.305532	0.522664
0.305532	0.523589
0.305532	0.524514
0.306383	0.524514
0.306383	0.525439
0.306383	0.526364
0.307234	0.526364
0.307234	0.52729
0.308085	0.52729
0.308936	0.52729
0.309787	0.52729
0.309787	0.528215
0.310638	0.528215
0.311489	0.528215
0.311489	0.52914
0.311489	0.530065
0.31234	0.530065
0.313191	0.530065
0.313191	0.53099
0.313191	0.531915
0.314043	0.531915
0.314043	0.53284
0.314894	0.53284
0.314894	0.533765
0.315745	0.533765
0.315745	0.53469
0.316596	0.53469
0.317447	0.53469
0.317447	0.535615
0.318298	0.535615
0.319149	0.535615
0.32	0.535615
0.32	0.53654
0.320851	0.53654
0.321702	0.53654
0.321702	0.537465
0.322553	0.537465
0.323404	0.537465
0.323404	0.53839
0.323404	0.539315
0.324255	0.539315
0.325106	0.539315
0.325106	0.540241
0.325957	0.540241
0.325957	0.541166
0.325957	0.542091
0.325957	0.543016
0.325957	0.543941
0.326809	0.543941
0.32766	0.543941
0.328511	0.543941
0.329362	0.543941
0.329362	0.544866
0.330213	0.544866
0.330213	0.545791
0.330213	0.546716
0.331064	0.546716
0.331915	0.546716
0.332766	0.546716
0.333617	0.546716
0.334468	0.546716
0.335319	0.546716
0.335319	0.547641
0.335319	0.548566
0.33617	0.548566
0.337021	0.548566
0.337872	0.548566
0.338723	0.548566
0.338723	0.549491
0.338723	0.550416
0.338723	0.551341
0.339574	0.551341
0.340426	0.551341
0.341277	0.551341
0.342128	0.551341
0.342979	0.551341
0.342979	0.552266
0.34383	0.552266
0.34383	0.553191
0.344681	0.553191
0.344681	0.554117
0.344681	0.555042
0.345532	0.555042
0.346383	0.555042
0.346383	0.555967
0.347234	0.555967
0.347234	0.556892
0.348085	0.556892
0.348936	0.556892
0.348936	0.557817
0.349787	0.557817
0.349787	0.558742
0.349787	0.559667
0.350638	0.559667
0.350638	0.560592
0.350638	0.561517
0.351489	0.561517
0.35234	0.561517
0.353191	0.561517
0.354043	0.561517
0.354894	0.561517
0.355745	0.561517
0.356596	0.561517
0.356596	0.562442
0.357447	0.562442
0.357447	0.563367
0.357447	0.564292
0.358298	0.564292
0.358298	0.565217
0.358298	0.566142
0.359149	0.566142
0.359149	0.567068
0.36	0.567068
0.36	0.567993
0.36	0.568918
0.360851	0.568918
0.360851	0.569843
0.360851	0.570768
0.360851	0.571693
0.361702	0.571693
0.362553	0.571693
0.362553	0.572618
0.362553	0.573543
0.363404	0.573543
0.363404	0.574468
0.363404	0.575393
0.364255	0.575393
0.365106	0.575393
0.365106	0.576318
0.365106	0.577243
0.365957	0.577243
0.365957	0.578168
0.366809	0.578168
0.36766	0.578168
0.368511	0.578168
0.369362	0.578168
0.369362	0.579093
0.369362	0.580019
0.369362	0.580944
0.370213	0.580944
0.371064	0.580944
0.371915	0.580944
0.372766	0.580944
0.372766	0.581869
0.372766	0.582794
0.372766	0.583719
0.372766	0.584644
0.372766	0.585569
0.373617	0.585569
0.373617	0.586494
0.374468	0.586494
0.375319	0.586494
0.375319	0.587419
0.37617	0.587419
0.37617	0.588344
0.377021	0.588344
0.377021	0.589269
0.377872	0.589269
0.377872	0.590194
0.377872	0.591119
0.378723	0.591119
0.379574	0.591119
0.380426	0.591119
0.381277	0.591119
0.382128	0.591119
0.382979	0.591119
0.38383	0.591119
0.38383	0.592044
0.384681	0.592044
0.385532	0.592044
0.386383	0.592044
0.387234	0.592044
0.387234	0.592969
0.387234	0.593895
0.387234	0.59482
0.387234	0.595745
0.388085	0.595745
0.388085	0.59667
0.388936	0.59667
0.389787	0.59667
0.390638	0.59667
0.391489	0.59667
0.39234	0.59667
0.393191	0.59667
0.393191	0.597595
0.393191	0.59852
0.393191	0.599445
0.394043	0.599445
0.394043	0.60037
0.394043	0.601295
0.394894	0.601295
0.394894	0.60222
0.395745	0.60222
0.395745	0.603145
0.396596	0.603145
0.397447	0.603145
0.397447	0.60407
0.397447	0.604995
0.398298	0.604995
0.398298	0.60592
0.398298	0.606846
0.399149	0.606846
0.4	0.606846
0.4	0.607771
0.400851	0.607771
0.401702	0.607771
0.401702	0.608696
0.401702	0.609621
0.402553	0.609621
0.402553	0.610546
0.403404	0.610546
0.403404	0.611471
0.404255	0.611471
0.405106	0.611471
0.405106	0.612396
0.405957	0.612396
0.405957	0.613321
0.405957	0.614246
0.405957	0.615171
0.405957	0.616096
0.405957	0.617021
0.405957	0.617946
0.406809	0.617946
0.406809	0.618871
0.40766	0.618871
0.408511	0.618871
0.409362	0.618871
0.409362	0.619796
0.410213	0.619796
0.411064	0.619796
0.411915	0.619796
0.412766	0.619796
0.413617	0.619796
0.413617	0.620722
0.413617	0.621647
0.414468	0.621647
0.415319	0.621647
0.415319	0.622572
0.41617	0.622572
0.41617	0.623497
0.417021	0.623497
0.417021	0.624422
0.417021	0.625347
0.417021	0.626272
0.417021	0.627197
0.417021	0.628122
0.417021	0.629047
0.417021	0.629972
0.417021	0.630897
0.417021	0.631822
0.417872	0.631822
0.418723	0.631822
0.419574	0.631822
0.420426	0.631822
0.421277	0.631822
0.421277	0.632747
0.422128	0.632747
0.422979	0.632747
0.42383	0.632747
0.424681	0.632747
0.425532	0.632747
0.426383	0.632747
0.427234	0.632747
0.427234	0.633673
0.428085	0.633673
0.428085	0.634598
0.428936	0.634598
0.428936	0.635523
0.428936	0.636448
0.428936	0.637373
0.428936	0.638298
0.428936	0.639223
0.429787	0.639223
0.429787	0.640148
0.429787	0.641073
0.429787	0.641998
0.430638	0.641998
0.431489	0.641998
0.431489	0.642923
0.43234	0.642923
0.43234	0.643848
0.433191	0.643848
0.434043	0.643848
0.434894	0.643848
0.435745	0.643848
0.436596	0.643848
0.437447	0.643848
0.438298	0.643848
0.439149	0.643848
0.439149	0.644773
0.44	0.644773
0.44	0.645698
0.440851	0.645698
0.441702	0.645698
0.442553	0.645698
0.442553	0.646623
0.443404	0.646623
0.444255	0.646623
0.445106	0.646623
0.445106	0.647549
0.445106	0.648474
0.445106	0.649399
0.445957	0.649399
0.445957	0.650324
0.446809	0.650324
0.446809	0.651249
0.44766	0.651249
0.44766	0.652174
0.44766	0.653099
0.44766	0.654024
0.44766	0.654949
0.448511	0.654949
0.448511	0.655874
0.448511	0.656799
0.449362	0.656799
0.449362	0.657724
0.449362	0.658649
0.450213	0.658649
0.450213	0.659574
0.450213	0.6605
0.450213	0.661425
0.450213	0.66235
0.450213	0.663275
0.451064	0.663275
0.451064	0.6642
0.451064	0.665125
0.451915	0.665125
0.451915	0.66605
0.451915	0.666975
0.451915	0.6679
0.451915	0.668825
0.452766	0.668825
0.452766	0.66975
0.453617	0.66975
0.454468	0.66975
0.454468	0.670675
0.454468	0.6716
0.454468	0.672525
0.455319	0.672525
0.455319	0.673451
0.45617	0.673451
0.457021	0.673451
0.457872	0.673451
0.457872	0.674376
0.457872	0.675301
0.457872	0.676226
0.458723	0.676226
0.458723	0.677151
0.459574	0.677151
0.459574	0.678076
0.459574	0.679001
0.460426	0.679001
0.461277	0.679001
0.462128	0.679001
0.462128	0.679926
0.462979	0.679926
0.46383	0.679926
0.46383	0.680851
0.464681	0.680851
0.464681	0.681776
0.465532	0.681776
0.466383	0.681776
0.466383	0.682701
0.467234	0.682701
0.468085	0.682701
0.468936	0.682701
0.469787	0.682701
0.470638	0.682701
0.471489	0.682701
0.471489	0.683626
0.471489	0.684551
0.47234	0.684551
0.473191	0.684551
0.474043	0.684551
0.474894	0.684551
0.474894	0.685476
0.474894	0.686401
0.475745	0.686401
0.475745	0.687327
0.476596	0.687327
0.477447	0.687327
0.477447	0.688252
0.478298	0.688252
0.479149	0.688252
0.48	0.688252
0.480851	0.688252
0.480851	0.689177
0.480851	0.690102
0.481702	0.690102
0.482553	0.690102
0.483404	0.690102
0.483404	0.691027
0.483404	0.691952
0.484255	0.691952
0.484255	0.692877
0.485106	0.692877
0.485957	0.692877
0.486809	0.692877
0.486809	0.693802
0.486809	0.694727
0.48766	0.694727
0.48766	0.695652
0.488511	0.695652
0.489362	0.695652
0.489362	0.696577
0.489362	0.697502
0.490213	0.697502
0.490213	0.698427
0.491064	0.698427
0.491915	0.698427
0.492766	0.698427
0.492766	0.699352
0.493617	0.699352
0.494468	0.699352
0.495319	0.699352
0.49617	0.699352
0.497021	0.699352
0.497872	0.699352
0.498723	0.699352
0.499574	0.699352
0.500426	0.699352
0.500426	0.700278
0.501277	0.700278
0.501277	0.701203
0.501277	0.702128
0.502128	0.702128
0.502128	0.703053
0.502128	0.703978
0.502979	0.703978
0.502979	0.704903
0.502979	0.705828
0.50383	0.705828
0.504681	0.705828
0.505532	0.705828
0.506383	0.705828
0.506383	0.706753
0.506383	0.707678
0.506383	0.708603
0.506383	0.709528
0.507234	0.709528
0.508085	0.709528
0.508936	0.709528
0.508936	0.710453
0.509787	0.710453
0.510638	0.710453
0.511489	0.710453
0.511489	0.711378
0.51234	0.711378
0.513191	0.711378
0.514043	0.711378
0.514043	0.712303
0.514894	0.712303
0.515745	0.712303
0.515745	0.713228
0.515745	0.714154
0.515745	0.715079
0.516596	0.715079
0.516596	0.716004
0.517447	0.716004
0.517447	0.716929
0.518298	0.716929
0.519149	0.716929
0.519149	0.717854
0.519149	0.718779
0.52	0.718779
0.52	0.719704
0.52	0.720629
0.52	0.721554
0.52	0.722479
0.520851	0.722479
0.521702	0.722479
0.521702	0.723404
0.521702	0.724329
0.522553	0.724329
0.523404	0.724329
0.523404	0.725254
0.524255	0.725254
0.525106	0.725254
0.525106	0.726179
0.525957	0.726179
0.526809	0.726179
0.52766	0.726179
0.528511	0.726179
0.528511	0.727105
0.528511	0.72803
0.529362	0.72803
0.530213	0.72803
0.530213	0.728955
0.531064	0.728955
0.531915	0.728955
0.532766	0.728955
0.532766	0.72988
0.533617	0.72988
0.533617	0.730805
0.533617	0.73173
0.534468	0.73173
0.534468	0.732655
0.535319	0.732655
0.535319	0.73358
0.53617	0.73358
0.537021	0.73358
0.537021	0.734505
0.537872	0.734505
0.538723	0.734505
0.539574	0.734505
0.540426	0.734505
0.541277	0.734505
0.541277	0.73543
0.542128	0.73543
0.542128	0.736355
0.542979	0.736355
0.54383	0.736355
0.54383	0.73728
0.54383	0.738205
0.544681	0.738205
0.545532	0.738205
0.546383	0.738205
0.546383	0.73913
0.546383	0.740056
0.547234	0.740056
0.548085	0.740056
0.548085	0.740981
0.548936	0.740981
0.549787	0.740981
0.549787	0.741906
0.550638	0.741906
0.551489	0.741906
0.551489	0.742831
0.55234	0.742831
0.553191	0.742831
0.553191	0.743756
0.553191	0.744681
0.553191	0.745606
0.554043	0.745606
0.554043	0.746531
0.554894	0.746531
0.555745	0.746531
0.555745	0.747456
0.555745	0.748381
0.555745	0.749306
0.556596	0.749306
0.556596	0.750231
0.557447	0.750231
0.557447	0.751156
0.558298	0.751156
0.559149	0.751156
0.56	0.751156
0.560851	0.751156
0.561702	0.751156
0.561702	0.752081
0.562553	0.752081
0.563404	0.752081
0.563404	0.753006
0.564255	0.753006
0.564255	0.753932
0.564255	0.754857
0.565106	0.754857
0.565957	0.754857
0.566809	0.754857
0.56766	0.754857
0.568511	0.754857
0.568511	0.755782
0.568511	0.756707
0.569362	0.756707
0.570213	0.756707
0.570213	0.757632
0.571064	0.757632
0.571064	0.758557
0.571915	0.758557
0.572766	0.758557
0.573617	0.758557
0.574468	0.758557
0.575319	0.758557
0.57617	0.758557
0.57617	0.759482
0.57617	0.760407
0.57617	0.761332
0.57617	0.762257
0.57617	0.763182
0.577021	0.763182
0.577872	0.763182
0.578723	0.763182
0.578723	0.764107
0.578723	0.765032
0.578723	0.765957
0.579574	0.765957
0.579574	0.766883
0.580426	0.766883
0.581277	0.766883
0.582128	0.766883
0.582979	0.766883
0.58383	0.766883
0.584681	0.766883
0.585532	0.766883
0.585532	0.767808
0.586383	0.767808
0.586383	0.768733
0.587234	0.768733
0.588085	0.768733
0.588936	0.768733
0.588936	0.769658
0.589787	0.769658
0.590638	0.769658
0.591489	0.769658
0.591489	0.770583
0.59234	0.770583
0.593191	0.770583
0.594043	0.770583
0.594894	0.770583
0.594894	0.771508
0.595745	0.771508
0.595745	0.772433
0.596596	0.772433
0.597447	0.772433
0.597447	0.773358
0.598298	0.773358
0.598298	0.774283
0.599149	0.774283
0.6	0.774283
0.600851	0.774283
0.600851	0.775208
0.600851	0.776133
0.600851	0.777058
0.601702	0.777058
0.601702	0.777983
0.601702	0.778908
0.602553	0.778908
0.603404	0.778908
0.604255	0.778908
0.605106	0.778908
0.605106	0.779833
0.605957	0.779833
0.606809	0.779833
0.60766	0.779833
0.608511	0.779833
0.609362	0.779833
0.609362	0.780759
0.609362	0.781684
0.610213	0.781684
0.610213	0.782609
0.611064	0.782609
0.611064	0.783534
0.611915	0.783534
0.611915	0.784459
0.612766	0.784459
0.612766	0.785384
0.613617	0.785384
0.614468	0.785384
0.615319	0.785384
0.61617	0.785384
0.617021	0.785384
0.617872	0.785384
0.618723	0.785384
0.618723	0.786309
0.618723	0.787234
0.619574	0.787234
0.619574	0.788159
0.620426	0.788159
0.621277	0.788159
0.621277	0.789084
0.622128	0.789084
0.622979	0.789084
0.622979	0.790009
0.62383	0.790009
0.62383	0.790934
0.62383	0.791859
0.624681	0.791859
0.625532	0.791859
0.626383	0.791859
0.627234	0.791859
0.628085	0.791859
0.628936	0.791859
0.629787	0.791859
0.630638	0.791859
0.630638	0.792784
0.630638	0.79371
0.631489	0.79371
0.63234	0.79371
0.633191	0.79371
0.633191	0.794635
0.633191	0.79556
0.634043	0.79556
0.634043	0.796485
0.634894	0.796485
0.635745	0.796485
0.636596	0.796485
0.637447	0.796485
0.638298	0.796485
0.639149	0.796485
0.64	0.796485
0.640851	0.796485
0.641702	0.796485
0.642553	0.796485
0.643404	0.796485
0.644255	0.796485
0.645106	0.796485
0.645957	0.796485
0.646809	0.796485
0.646809	0.79741
0.646809	0.798335
0.64766	0.798335
0.648511	0.798335
0.649362	0.798335
0.650213	0.798335
0.650213	0.79926
0.650213	0.800185
0.650213	0.80111
0.650213	0.802035
0.650213	0.80296
0.651064	0.80296
0.651064	0.803885
0.651064	0.80481
0.651915	0.80481
0.652766	0.80481
0.653617	0.80481
0.654468	0.80481
0.655319	0.80481
0.65617	0.80481
0.65617	0.805735
0.657021	0.805735
0.657872	0.805735
0.657872	0.80666
0.658723	0.80666
0.658723	0.807586
0.659574	0.807586
0.660426	0.807586
0.661277	0.807586
0.662128	0.807586
0.662979	0.807586
0.66383	0.807586
0.664681	0.807586
0.664681	0.808511
0.665532	0.808511
0.665532	0.809436
0.665532	0.810361
0.666383	0.810361
0.667234	0.810361
0.668085	0.810361
0.668085	0.811286
0.668936	0.811286
0.669787	0.811286
0.670638	0.811286
0.671489	0.811286
0.67234	0.811286
0.673191	0.811286
0.674043	0.811286
0.674894	0.811286
0.674894	0.812211
0.674894	0.813136
0.674894	0.814061
0.675745	0.814061
0.675745	0.814986
0.676596	0.814986
0.677447	0.814986
0.677447	0.815911
0.678298	0.815911
0.678298	0.816836
0.679149	0.816836
0.68	0.816836
0.680851	0.816836
0.681702	0.816836
0.681702	0.817761
0.682553	0.817761
0.683404	0.817761
0.684255	0.817761
0.685106	0.817761
0.685106	0.818686
0.685106	0.819611
0.685957	0.819611
0.686809	0.819611
0.686809	0.820537
0.68766	0.820537
0.68766	0.821462
0.688511	0.821462
0.688511	0.822387
0.688511	0.823312
0.689362	0.823312
0.689362	0.824237
0.690213	0.824237
0.690213	0.825162
0.690213	0.826087
0.691064	0.826087
0.691064	0.827012
0.691064	0.827937
0.691064	0.828862
0.691915	0.828862
0.691915	0.829787
0.692766	0.829787
0.692766	0.830712
0.693617	0.830712
0.693617	0.831637
0.694468	0.831637
0.695319	0.831637
0.695319	0.832562
0.69617	0.832562
0.69617	0.833488
0.697021	0.833488
0.697021	0.834413
0.697872	0.834413
0.698723	0.834413
0.699574	0.834413
0.700426	0.834413
0.701277	0.834413
0.702128	0.834413
0.702128	0.835338
0.702128	0.836263
0.702979	0.836263
0.702979	0.837188
0.70383	0.837188
0.70383	0.838113
0.704681	0.838113
0.705532	0.838113
0.706383	0.838113
0.706383	0.839038
0.707234	0.839038
0.707234	0.839963
0.707234	0.840888
0.708085	0.840888
0.708936	0.840888
0.709787	0.840888
0.710638	0.840888
0.710638	0.841813
0.710638	0.842738
0.711489	0.842738
0.711489	0.843663
0.711489	0.844588
0.71234	0.844588
0.713191	0.844588
0.713191	0.845513
0.714043	0.845513
0.714894	0.845513
0.715745	0.845513
0.716596	0.845513
0.717447	0.845513
0.717447	0.846438
0.718298	0.846438
0.719149	0.846438
0.72	0.846438
0.720851	0.846438
0.721702	0.846438
0.721702	0.847364
0.722553	0.847364
0.723404	0.847364
0.724255	0.847364
0.724255	0.848289
0.725106	0.848289
0.725957	0.848289
0.725957	0.849214
0.726809	0.849214
0.726809	0.850139
0.72766	0.850139
0.72766	0.851064
0.728511	0.851064
0.729362	0.851064
0.729362	0.851989
0.729362	0.852914
0.730213	0.852914
0.731064	0.852914
0.731064	0.853839
0.731064	0.854764
0.731915	0.854764
0.732766	0.854764
0.732766	0.855689
0.732766	0.856614
0.733617	0.856614
0.733617	0.857539
0.734468	0.857539
0.734468	0.858464
0.735319	0.858464
0.73617	0.858464
0.737021	0.858464
0.737021	0.859389
0.737872	0.859389
0.738723	0.859389
0.738723	0.860315
0.739574	0.860315
0.740426	0.860315
0.740426	0.86124
0.740426	0.862165
0.741277	0.862165
0.741277	0.86309
0.742128	0.86309
0.742128	0.864015
0.742128	0.86494
0.742979	0.86494
0.74383	0.86494
0.744681	0.86494
0.745532	0.86494
0.745532	0.865865
0.745532	0.86679
0.746383	0.86679
0.746383	0.867715
0.747234	0.867715
0.747234	0.86864
0.748085	0.86864
0.748085	0.869565
0.748936	0.869565
0.749787	0.869565
0.750638	0.869565
0.751489	0.869565
0.751489	0.87049
0.75234	0.87049
0.753191	0.87049
0.753191	0.871415
0.753191	0.87234
0.754043	0.87234
0.754043	0.873265
0.754894	0.873265
0.754894	0.874191
0.755745	0.874191
0.755745	0.875116
0.756596	0.875116
0.756596	0.876041
0.756596	0.876966
0.756596	0.877891
0.757447	0.877891
0.758298	0.877891
0.759149	0.877891
0.759149	0.878816
0.76	0.878816
0.760851	0.878816
0.761702	0.878816
0.762553	0.878816
0.763404	0.878816
0.764255	0.878816
0.765106	0.878816
0.765957	0.878816
0.765957	0.879741
0.766809	0.879741
0.766809	0.880666
0.76766	0.880666
0.768511	0.880666
0.769362	0.880666
0.770213	0.880666
0.771064	0.880666
0.771915	0.880666
0.771915	0.881591
0.772766	0.881591
0.773617	0.881591
0.773617	0.882516
0.774468	0.882516
0.775319	0.882516
0.775319	0.883441
0.77617	0.883441
0.777021	0.883441
0.777872	0.883441
0.777872	0.884366
0.778723	0.884366
0.778723	0.885291
0.779574	0.885291
0.779574	0.886216
0.779574	0.887142
0.780426	0.887142
0.781277	0.887142
0.782128	0.887142
0.782128	0.888067
0.782979	0.888067
0.782979	0.888992
0.78383	0.888992
0.784681	0.888992
0.785532	0.888992
0.785532	0.889917
0.785532	0.890842
0.785532	0.891767
0.785532	0.892692
0.786383	0.892692
0.787234	0.892692
0.787234	0.893617
0.788085	0.893617
0.788085	0.894542
0.788936	0.894542
0.789787	0.894542
0.790638	0.894542
0.791489	0.894542
0.791489	0.895467
0.79234	0.895467
0.79234	0.896392
0.793191	0.896392
0.794043	0.896392
0.794043	0.897317
0.794894	0.897317
0.795745	0.897317
0.795745	0.898242
0.796596	0.898242
0.796596	0.899167
0.796596	0.900093
0.796596	0.901018
0.797447	0.901018
0.798298	0.901018
0.798298	0.901943
0.799149	0.901943
0.8	0.901943
0.800851	0.901943
0.800851	0.902868
0.801702	0.902868
0.801702	0.903793
0.802553	0.903793
0.803404	0.903793
0.803404	0.904718
0.803404	0.905643
0.803404	0.906568
0.804255	0.906568
0.805106	0.906568
0.805106	0.907493
0.805957	0.907493
0.806809	0.907493
0.80766	0.907493
0.808511	0.907493
0.809362	0.907493
0.809362	0.908418
0.810213	0.908418
0.811064	0.908418
0.811915	0.908418
0.812766	0.908418
0.813617	0.908418
0.814468	0.908418
0.815319	0.908418
0.81617	0.908418
0.817021	0.908418
0.817021	0.909343
0.817021	0.910268
0.817021	0.911193
0.817021	0.912118
0.817021	0.913043
0.817872	0.913043
0.817872	0.913969
0.818723	0.913969
0.819574	0.913969
0.819574	0.914894
0.819574	0.915819
0.820426	0.915819
0.820426	0.916744
0.821277	0.916744
0.822128	0.916744
0.822979	0.916744
0.82383	0.916744
0.824681	0.916744
0.825532	0.916744
0.825532	0.917669
0.826383	0.917669
0.827234	0.917669
0.828085	0.917669
0.828085	0.918594
0.828936	0.918594
0.829787	0.918594
0.830638	0.918594
0.830638	0.919519
0.831489	0.919519
0.831489	0.920444
0.831489	0.921369
0.83234	0.921369
0.833191	0.921369
0.833191	0.922294
0.834043	0.922294
0.834894	0.922294
0.835745	0.922294
0.836596	0.922294
0.837447	0.922294
0.838298	0.922294
0.839149	0.922294
0.839149	0.923219
0.84	0.923219
0.840851	0.923219
0.841702	0.923219
0.841702	0.924144
0.842553	0.924144
0.842553	0.925069
0.843404	0.925069
0.844255	0.925069
0.845106	0.925069
0.845957	0.925069
0.846809	0.925069
0.84766	0.925069
0.848511	0.925069
[truncated: 259 more rows]

## Sheet: Fig8g
LC-only
False positive rate	True positive rate
0	0
0	0.000925069
0	0.00185014
0.000851064	0.00185014
0.000851064	0.00277521
0.00170213	0.00277521
0.00170213	0.00370028
0.00170213	0.00462535
0.00170213	0.00555042
0.00170213	0.00647549
0.00170213	0.00740056
0.00170213	0.00832562
0.00170213	0.00925069
0.00255319	0.00925069
0.00255319	0.0101758
0.00340426	0.0101758
0.00425532	0.0101758
0.00425532	0.0111008
0.00425532	0.0120259
0.00510638	0.0120259
0.00510638	0.012951
0.00510638	0.013876
0.00510638	0.0148011
0.00510638	0.0157262
0.00510638	0.0166512
0.00595745	0.0166512
0.00595745	0.0175763
0.00595745	0.0185014
0.00595745	0.0194265
0.00680851	0.0194265
0.00680851	0.0203515
0.00680851	0.0212766
0.00680851	0.0222017
0.00765957	0.0222017
0.00765957	0.0231267
0.00765957	0.0240518
0.00765957	0.0249769
0.00765957	0.0259019
0.00765957	0.026827
0.00851064	0.026827
0.00851064	0.0277521
0.00851064	0.0286772
0.00851064	0.0296022
0.00851064	0.0305273
0.0093617	0.0305273
0.0093617	0.0314524
0.0093617	0.0323774
0.0093617	0.0333025
0.0093617	0.0342276
0.0102128	0.0342276
0.0102128	0.0351526
0.0110638	0.0351526
0.0110638	0.0360777
0.0119149	0.0360777
0.012766	0.0360777
0.012766	0.0370028
0.013617	0.0370028
0.0144681	0.0370028
0.0153191	0.0370028
0.0153191	0.0379278
0.0161702	0.0379278
0.0161702	0.0388529
0.0170213	0.0388529
0.0170213	0.039778
0.0178723	0.039778
0.0178723	0.0407031
0.0187234	0.0407031
0.0187234	0.0416281
0.0187234	0.0425532
0.0187234	0.0434783
0.0187234	0.0444033
0.0195745	0.0444033
0.0204255	0.0444033
0.0212766	0.0444033
0.0212766	0.0453284
0.0221277	0.0453284
0.0229787	0.0453284
0.0238298	0.0453284
0.0238298	0.0462535
0.0238298	0.0471785
0.0238298	0.0481036
0.0238298	0.0490287
0.0238298	0.0499537
0.0238298	0.0508788
0.0238298	0.0518039
0.0238298	0.052729
0.0238298	0.053654
0.0238298	0.0545791
0.0238298	0.0555042
0.0246809	0.0555042
0.0255319	0.0555042
0.0255319	0.0564292
0.0255319	0.0573543
0.0255319	0.0582794
0.026383	0.0582794
0.026383	0.0592044
0.026383	0.0601295
0.026383	0.0610546
0.027234	0.0610546
0.0280851	0.0610546
0.0280851	0.0619796
0.0280851	0.0629047
0.0289362	0.0629047
0.0289362	0.0638298
0.0289362	0.0647549
0.0289362	0.0656799
0.0289362	0.066605
0.0289362	0.0675301
0.0289362	0.0684551
0.0297872	0.0684551
0.0297872	0.0693802
0.0297872	0.0703053
0.0297872	0.0712303
0.0297872	0.0721554
0.0297872	0.0730805
0.0297872	0.0740056
0.0297872	0.0749306
0.0306383	0.0749306
0.0306383	0.0758557
0.0314894	0.0758557
0.0314894	0.0767808
0.0314894	0.0777058
0.0314894	0.0786309
0.0323404	0.0786309
0.0323404	0.079556
0.0323404	0.080481
0.0323404	0.0814061
0.0323404	0.0823312
0.0331915	0.0823312
0.0331915	0.0832562
0.0331915	0.0841813
0.0331915	0.0851064
0.0331915	0.0860315
0.0331915	0.0869565
0.0331915	0.0878816
0.0331915	0.0888067
0.0331915	0.0897317
0.0331915	0.0906568
0.0331915	0.0915819
0.0331915	0.0925069
0.0331915	0.093432
0.0331915	0.0943571
0.0331915	0.0952821
0.0340426	0.0952821
0.0340426	0.0962072
0.0340426	0.0971323
0.0348936	0.0971323
0.0348936	0.0980574
0.0357447	0.0980574
0.0365957	0.0980574
0.0365957	0.0989824
0.0365957	0.0999075
0.0365957	0.100833
0.0365957	0.101758
0.0365957	0.102683
0.0365957	0.103608
0.0374468	0.103608
0.0374468	0.104533
0.0374468	0.105458
0.0374468	0.106383
0.0382979	0.106383
0.0382979	0.107308
0.0382979	0.108233
0.0382979	0.109158
0.0382979	0.110083
0.0382979	0.111008
0.0382979	0.111933
0.0391489	0.111933
0.0391489	0.112858
0.0391489	0.113784
0.0391489	0.114709
0.04	0.114709
0.04	0.115634
0.04	0.116559
0.0408511	0.116559
0.0408511	0.117484
0.0417021	0.117484
0.0417021	0.118409
0.0425532	0.118409
0.0425532	0.119334
0.0434043	0.119334
0.0434043	0.120259
0.0434043	0.121184
0.0434043	0.122109
0.0434043	0.123034
0.0434043	0.123959
0.0434043	0.124884
0.0442553	0.124884
0.0442553	0.125809
0.0442553	0.126735
0.0451064	0.126735
0.0451064	0.12766
0.0451064	0.128585
0.0451064	0.12951
0.0451064	0.130435
0.0451064	0.13136
0.0451064	0.132285
0.0459574	0.132285
0.0459574	0.13321
0.0468085	0.13321
0.0476596	0.13321
0.0485106	0.13321
0.0485106	0.134135
0.0493617	0.134135
0.0502128	0.134135
0.0510638	0.134135
0.0519149	0.134135
0.0519149	0.13506
0.0519149	0.135985
0.0519149	0.13691
0.0519149	0.137835
0.0519149	0.13876
0.0519149	0.139685
0.0519149	0.140611
0.0519149	0.141536
0.0519149	0.142461
0.0519149	0.143386
0.0519149	0.144311
0.0519149	0.145236
0.0519149	0.146161
0.0519149	0.147086
0.052766	0.147086
0.052766	0.148011
0.052766	0.148936
0.052766	0.149861
0.052766	0.150786
0.052766	0.151711
0.053617	0.151711
0.053617	0.152636
0.053617	0.153562
0.053617	0.154487
0.0544681	0.154487
0.0553191	0.154487
0.0553191	0.155412
0.0553191	0.156337
0.0553191	0.157262
0.0553191	0.158187
0.0561702	0.158187
0.0570213	0.158187
0.0570213	0.159112
0.0570213	0.160037
0.0570213	0.160962
0.0578723	0.160962
0.0587234	0.160962
0.0595745	0.160962
0.0595745	0.161887
0.0604255	0.161887
0.0604255	0.162812
0.0612766	0.162812
0.0612766	0.163737
0.0621277	0.163737
0.0629787	0.163737
0.0629787	0.164662
0.0629787	0.165587
0.0638298	0.165587
0.0638298	0.166512
0.0646809	0.166512
0.0655319	0.166512
0.0655319	0.167438
0.0655319	0.168363
0.066383	0.168363
0.066383	0.169288
0.066383	0.170213
0.067234	0.170213
0.067234	0.171138
0.067234	0.172063
0.0680851	0.172063
0.0680851	0.172988
0.0680851	0.173913
0.0680851	0.174838
0.0689362	0.174838
0.0689362	0.175763
0.0689362	0.176688
0.0697872	0.176688
0.0697872	0.177613
0.0697872	0.178538
0.0706383	0.178538
0.0706383	0.179463
0.0706383	0.180389
0.0706383	0.181314
0.0706383	0.182239
0.0706383	0.183164
0.0706383	0.184089
0.0706383	0.185014
0.0714894	0.185014
0.0714894	0.185939
0.0714894	0.186864
0.0723404	0.186864
0.0731915	0.186864
0.0740426	0.186864
0.0740426	0.187789
0.0748936	0.187789
0.0757447	0.187789
0.0757447	0.188714
0.0757447	0.189639
0.0757447	0.190564
0.0757447	0.191489
0.0757447	0.192414
0.0757447	0.19334
0.0757447	0.194265
0.0765957	0.194265
0.0774468	0.194265
0.0774468	0.19519
0.0774468	0.196115
0.0774468	0.19704
0.0782979	0.19704
0.0782979	0.197965
0.0782979	0.19889
0.0782979	0.199815
0.0782979	0.20074
0.0782979	0.201665
0.0782979	0.20259
0.0791489	0.20259
0.0791489	0.203515
0.08	0.203515
0.0808511	0.203515
0.0808511	0.20444
0.0808511	0.205365
0.0817021	0.205365
0.0817021	0.20629
0.0817021	0.207216
0.0817021	0.208141
0.0817021	0.209066
0.0817021	0.209991
0.0825532	0.209991
0.0825532	0.210916
0.0834043	0.210916
0.0842553	0.210916
0.0851064	0.210916
0.0859574	0.210916
0.0859574	0.211841
0.0868085	0.211841
0.0876596	0.211841
0.0885106	0.211841
0.0893617	0.211841
0.0902128	0.211841
0.0910638	0.211841
0.0910638	0.212766
0.0910638	0.213691
0.0919149	0.213691
0.092766	0.213691
0.092766	0.214616
0.092766	0.215541
0.092766	0.216466
0.092766	0.217391
0.092766	0.218316
0.092766	0.219241
0.092766	0.220167
0.092766	0.221092
0.092766	0.222017
0.092766	0.222942
0.093617	0.222942
0.093617	0.223867
0.093617	0.224792
0.093617	0.225717
0.093617	0.226642
0.093617	0.227567
0.093617	0.228492
0.093617	0.229417
0.093617	0.230342
0.093617	0.231267
0.093617	0.232192
0.093617	0.233117
0.093617	0.234043
0.093617	0.234968
0.093617	0.235893
0.0944681	0.235893
0.0944681	0.236818
0.0944681	0.237743
0.0944681	0.238668
0.0953191	0.238668
0.0953191	0.239593
0.0953191	0.240518
0.0953191	0.241443
0.0961702	0.241443
0.0961702	0.242368
0.0961702	0.243293
0.0961702	0.244218
0.0961702	0.245143
0.0961702	0.246068
0.0970213	0.246068
0.0970213	0.246994
0.0970213	0.247919
0.0978723	0.247919
0.0987234	0.247919
0.0987234	0.248844
0.0987234	0.249769
0.0995745	0.249769
0.0995745	0.250694
0.100426	0.250694
0.100426	0.251619
0.100426	0.252544
0.100426	0.253469
0.100426	0.254394
0.100426	0.255319
0.100426	0.256244
0.100426	0.257169
0.100426	0.258094
0.100426	0.259019
0.101277	0.259019
0.102128	0.259019
0.102128	0.259944
0.102979	0.259944
0.10383	0.259944
0.104681	0.259944
0.105532	0.259944
0.105532	0.26087
0.105532	0.261795
0.105532	0.26272
0.105532	0.263645
0.105532	0.26457
0.106383	0.26457
0.107234	0.26457
0.107234	0.265495
0.108085	0.265495
0.108085	0.26642
0.108936	0.26642
0.108936	0.267345
0.109787	0.267345
0.110638	0.267345
0.110638	0.26827
0.110638	0.269195
0.111489	0.269195
0.111489	0.27012
0.111489	0.271045
0.111489	0.27197
0.111489	0.272895
0.111489	0.273821
0.11234	0.273821
0.11234	0.274746
0.11234	0.275671
0.11234	0.276596
0.11234	0.277521
0.113191	0.277521
0.113191	0.278446
0.113191	0.279371
0.113191	0.280296
0.114043	0.280296
0.114894	0.280296
0.114894	0.281221
0.114894	0.282146
0.114894	0.283071
0.114894	0.283996
0.114894	0.284921
0.114894	0.285846
0.114894	0.286772
0.114894	0.287697
0.115745	0.287697
0.115745	0.288622
0.116596	0.288622
0.117447	0.288622
0.117447	0.289547
0.118298	0.289547
0.118298	0.290472
0.119149	0.290472
0.119149	0.291397
0.12	0.291397
0.12	0.292322
0.12	0.293247
0.12	0.294172
0.12	0.295097
0.120851	0.295097
0.120851	0.296022
0.120851	0.296947
0.121702	0.296947
0.121702	0.297872
0.121702	0.298797
0.121702	0.299722
0.121702	0.300648
0.121702	0.301573
0.121702	0.302498
0.121702	0.303423
0.121702	0.304348
0.122553	0.304348
0.122553	0.305273
0.122553	0.306198
0.122553	0.307123
0.122553	0.308048
0.123404	0.308048
0.123404	0.308973
0.123404	0.309898
0.124255	0.309898
0.124255	0.310823
0.124255	0.311748
0.124255	0.312673
0.124255	0.313599
0.125106	0.313599
0.125957	0.313599
0.125957	0.314524
0.125957	0.315449
0.126809	0.315449
0.12766	0.315449
0.12766	0.316374
0.12766	0.317299
0.128511	0.317299
0.128511	0.318224
0.129362	0.318224
0.129362	0.319149
0.130213	0.319149
0.130213	0.320074
0.130213	0.320999
0.131064	0.320999
0.131915	0.320999
0.131915	0.321924
0.132766	0.321924
0.132766	0.322849
0.133617	0.322849
0.133617	0.323774
0.133617	0.324699
0.133617	0.325624
0.133617	0.326549
0.134468	0.326549
0.135319	0.326549
0.13617	0.326549
0.13617	0.327475
0.13617	0.3284
0.137021	0.3284
0.137021	0.329325
0.137021	0.33025
0.137021	0.331175
0.137021	0.3321
0.137021	0.333025
0.137021	0.33395
0.137872	0.33395
0.137872	0.334875
0.137872	0.3358
0.138723	0.3358
0.138723	0.336725
0.138723	0.33765
0.138723	0.338575
0.139574	0.338575
0.140426	0.338575
0.141277	0.338575
0.142128	0.338575
0.142979	0.338575
0.14383	0.338575
0.144681	0.338575
0.144681	0.3395
0.145532	0.3395
0.145532	0.340426
0.146383	0.340426
0.146383	0.341351
0.147234	0.341351
0.148085	0.341351
0.148085	0.342276
0.148085	0.343201
0.148085	0.344126
0.148936	0.344126
0.148936	0.345051
0.149787	0.345051
0.149787	0.345976
0.149787	0.346901
0.149787	0.347826
0.150638	0.347826
0.151489	0.347826
0.151489	0.348751
0.15234	0.348751
0.153191	0.348751
0.153191	0.349676
0.153191	0.350601
0.153191	0.351526
0.153191	0.352451
0.154043	0.352451
0.154894	0.352451
0.155745	0.352451
0.156596	0.352451
0.157447	0.352451
0.158298	0.352451
0.158298	0.353377
0.158298	0.354302
0.158298	0.355227
0.159149	0.355227
0.16	0.355227
0.16	0.356152
0.16	0.357077
0.160851	0.357077
0.160851	0.358002
0.160851	0.358927
0.160851	0.359852
0.160851	0.360777
0.161702	0.360777
0.162553	0.360777
0.163404	0.360777
0.163404	0.361702
0.163404	0.362627
0.163404	0.363552
0.164255	0.363552
0.165106	0.363552
0.165106	0.364477
0.165957	0.364477
0.165957	0.365402
0.166809	0.365402
0.16766	0.365402
0.16766	0.366327
0.168511	0.366327
0.168511	0.367253
0.169362	0.367253
0.169362	0.368178
0.170213	0.368178
0.171064	0.368178
0.171915	0.368178
0.171915	0.369103
0.172766	0.369103
0.172766	0.370028
0.173617	0.370028
0.174468	0.370028
0.175319	0.370028
0.175319	0.370953
0.17617	0.370953
0.17617	0.371878
0.177021	0.371878
0.177872	0.371878
0.177872	0.372803
0.177872	0.373728
0.177872	0.374653
0.178723	0.374653
0.178723	0.375578
0.178723	0.376503
0.178723	0.377428
0.178723	0.378353
0.178723	0.379278
0.179574	0.379278
0.179574	0.380204
0.180426	0.380204
0.180426	0.381129
0.181277	0.381129
0.181277	0.382054
0.181277	0.382979
0.182128	0.382979
0.182128	0.383904
0.182128	0.384829
0.182979	0.384829
0.182979	0.385754
0.182979	0.386679
0.18383	0.386679
0.184681	0.386679
0.184681	0.387604
0.184681	0.388529
0.185532	0.388529
0.186383	0.388529
0.187234	0.388529
0.188085	0.388529
0.188936	0.388529
0.188936	0.389454
0.189787	0.389454
0.190638	0.389454
0.190638	0.390379
0.190638	0.391304
0.191489	0.391304
0.191489	0.392229
0.191489	0.393154
0.19234	0.393154
0.19234	0.39408
0.193191	0.39408
0.193191	0.395005
0.193191	0.39593
0.193191	0.396855
0.194043	0.396855
0.194043	0.39778
0.194043	0.398705
0.194894	0.398705
0.195745	0.398705
0.195745	0.39963
0.196596	0.39963
0.197447	0.39963
0.198298	0.39963
0.199149	0.39963
0.199149	0.400555
0.199149	0.40148
0.199149	0.402405
0.2	0.402405
0.200851	0.402405
0.200851	0.40333
0.201702	0.40333
0.202553	0.40333
0.203404	0.40333
0.204255	0.40333
0.205106	0.40333
0.205957	0.40333
0.205957	0.404255
0.206809	0.404255
0.206809	0.40518
0.20766	0.40518
0.208511	0.40518
0.208511	0.406105
0.209362	0.406105
0.209362	0.407031
0.209362	0.407956
0.210213	0.407956
0.211064	0.407956
0.211915	0.407956
0.211915	0.408881
0.211915	0.409806
0.211915	0.410731
0.211915	0.411656
0.211915	0.412581
0.211915	0.413506
0.211915	0.414431
0.211915	0.415356
0.212766	0.415356
0.213617	0.415356
0.213617	0.416281
0.213617	0.417206
0.213617	0.418131
0.214468	0.418131
0.214468	0.419056
0.215319	0.419056
0.21617	0.419056
0.21617	0.419981
0.217021	0.419981
0.217872	0.419981
0.218723	0.419981
0.218723	0.420907
0.218723	0.421832
0.219574	0.421832
0.219574	0.422757
0.220426	0.422757
0.221277	0.422757
0.221277	0.423682
0.222128	0.423682
0.222979	0.423682
0.22383	0.423682
0.22383	0.424607
0.224681	0.424607
0.224681	0.425532
0.224681	0.426457
0.224681	0.427382
0.225532	0.427382
0.225532	0.428307
0.226383	0.428307
0.226383	0.429232
0.226383	0.430157
0.226383	0.431082
0.227234	0.431082
0.228085	0.431082
0.228936	0.431082
0.228936	0.432007
0.228936	0.432932
0.228936	0.433858
0.228936	0.434783
0.229787	0.434783
0.229787	0.435708
0.229787	0.436633
0.229787	0.437558
0.229787	0.438483
0.230638	0.438483
0.230638	0.439408
0.230638	0.440333
0.230638	0.441258
0.230638	0.442183
0.230638	0.443108
0.230638	0.444033
0.230638	0.444958
0.230638	0.445883
0.230638	0.446809
0.231489	0.446809
0.231489	0.447734
0.231489	0.448659
0.23234	0.448659
0.23234	0.449584
0.23234	0.450509
0.233191	0.450509
0.233191	0.451434
0.233191	0.452359
0.234043	0.452359
0.234894	0.452359
0.235745	0.452359
0.236596	0.452359
0.237447	0.452359
0.237447	0.453284
0.237447	0.454209
0.238298	0.454209
0.238298	0.455134
0.238298	0.456059
0.239149	0.456059
0.239149	0.456984
0.24	0.456984
0.240851	0.456984
0.240851	0.457909
0.241702	0.457909
0.241702	0.458834
0.242553	0.458834
0.243404	0.458834
0.243404	0.459759
0.243404	0.460685
0.244255	0.460685
0.245106	0.460685
0.245957	0.460685
0.246809	0.460685
0.24766	0.460685
0.24766	0.46161
0.248511	0.46161
0.249362	0.46161
0.249362	0.462535
0.249362	0.46346
0.249362	0.464385
0.250213	0.464385
0.251064	0.464385
0.251064	0.46531
0.251064	0.466235
0.251915	0.466235
0.252766	0.466235
0.252766	0.46716
0.252766	0.468085
0.253617	0.468085
0.254468	0.468085
0.254468	0.46901
0.254468	0.469935
0.255319	0.469935
0.25617	0.469935
0.25617	0.47086
0.257021	0.47086
0.257872	0.47086
0.257872	0.471785
0.257872	0.47271
0.258723	0.47271
0.258723	0.473636
0.258723	0.474561
0.258723	0.475486
0.258723	0.476411
0.258723	0.477336
0.258723	0.478261
0.259574	0.478261
0.260426	0.478261
0.260426	0.479186
0.261277	0.479186
0.261277	0.480111
0.261277	0.481036
0.262128	0.481036
0.262128	0.481961
0.262979	0.481961
0.262979	0.482886
0.26383	0.482886
0.264681	0.482886
0.265532	0.482886
0.265532	0.483811
0.266383	0.483811
0.267234	0.483811
0.267234	0.484736
0.267234	0.485661
0.267234	0.486586
0.267234	0.487512
0.267234	0.488437
0.268085	0.488437
0.268085	0.489362
0.268085	0.490287
0.268085	0.491212
0.268085	0.492137
0.268936	0.492137
0.269787	0.492137
0.270638	0.492137
0.270638	0.493062
0.270638	0.493987
0.270638	0.494912
0.271489	0.494912
0.27234	0.494912
0.27234	0.495837
0.273191	0.495837
0.274043	0.495837
0.274894	0.495837
0.274894	0.496762
0.275745	0.496762
0.276596	0.496762
0.276596	0.497687
0.277447	0.497687
0.277447	0.498612
0.277447	0.499537
0.277447	0.500463
0.277447	0.501388
0.278298	0.501388
0.278298	0.502313
0.279149	0.502313
0.279149	0.503238
0.28	0.503238
0.28	0.504163
0.280851	0.504163
0.280851	0.505088
0.281702	0.505088
0.282553	0.505088
0.282553	0.506013
0.283404	0.506013
0.283404	0.506938
0.283404	0.507863
0.284255	0.507863
0.285106	0.507863
0.285957	0.507863
0.285957	0.508788
0.286809	0.508788
0.28766	0.508788
0.288511	0.508788
0.289362	0.508788
0.289362	0.509713
0.290213	0.509713
0.291064	0.509713
0.291064	0.510638
0.291064	0.511563
0.291915	0.511563
0.291915	0.512488
0.291915	0.513414
0.291915	0.514339
0.291915	0.515264
0.292766	0.515264
0.293617	0.515264
0.293617	0.516189
0.294468	0.516189
0.295319	0.516189
0.29617	0.516189
0.29617	0.517114
0.297021	0.517114
0.297021	0.518039
0.297021	0.518964
0.297021	0.519889
0.297872	0.519889
0.297872	0.520814
0.298723	0.520814
0.299574	0.520814
0.300426	0.520814
0.301277	0.520814
0.302128	0.520814
0.302979	0.520814
0.30383	0.520814
0.30383	0.521739
0.30383	0.522664
0.304681	0.522664
0.304681	0.523589
0.304681	0.524514
0.305532	0.524514
0.306383	0.524514
0.307234	0.524514
0.307234	0.525439
0.308085	0.525439
0.308936	0.525439
0.308936	0.526364
0.309787	0.526364
0.309787	0.52729
0.310638	0.52729
0.310638	0.528215
0.311489	0.528215
0.31234	0.528215
0.313191	0.528215
0.313191	0.52914
0.314043	0.52914
0.314894	0.52914
0.314894	0.530065
0.315745	0.530065
0.316596	0.530065
0.317447	0.530065
0.318298	0.530065
0.318298	0.53099
0.319149	0.53099
0.32	0.53099
0.32	0.531915
0.320851	0.531915
0.321702	0.531915
0.322553	0.531915
0.322553	0.53284
0.323404	0.53284
0.324255	0.53284
0.324255	0.533765
0.324255	0.53469
0.325106	0.53469
0.325106	0.535615
0.325106	0.53654
0.325957	0.53654
0.325957	0.537465
0.326809	0.537465
0.32766	0.537465
0.32766	0.53839
0.328511	0.53839
0.328511	0.539315
0.329362	0.539315
0.329362	0.540241
0.330213	0.540241
0.331064	0.540241
0.331064	0.541166
0.331915	0.541166
0.332766	0.541166
0.332766	0.542091
0.333617	0.542091
0.334468	0.542091
0.335319	0.542091
0.33617	0.542091
0.33617	0.543016
0.337021	0.543016
0.337021	0.543941
0.337872	0.543941
0.337872	0.544866
0.338723	0.544866
0.338723	0.545791
0.338723	0.546716
0.339574	0.546716
0.339574	0.547641
0.340426	0.547641
0.340426	0.548566
0.341277	0.548566
0.341277	0.549491
0.342128	0.549491
0.342979	0.549491
0.34383	0.549491
0.34383	0.550416
0.34383	0.551341
0.344681	0.551341
0.345532	0.551341
0.346383	0.551341
0.346383	0.552266
0.347234	0.552266
0.348085	0.552266
0.348085	0.553191
0.348936	0.553191
0.348936	0.554117
0.348936	0.555042
0.348936	0.555967
0.348936	0.556892
0.349787	0.556892
0.350638	0.556892
0.350638	0.557817
0.351489	0.557817
0.351489	0.558742
0.35234	0.558742
0.35234	0.559667
0.35234	0.560592
0.35234	0.561517
0.35234	0.562442
0.35234	0.563367
0.353191	0.563367
0.353191	0.564292
0.354043	0.564292
0.354894	0.564292
0.355745	0.564292
0.355745	0.565217
0.355745	0.566142
0.355745	0.567068
0.355745	0.567993
0.356596	0.567993
0.357447	0.567993
0.357447	0.568918
0.357447	0.569843
0.357447	0.570768
0.358298	0.570768
0.359149	0.570768
0.359149	0.571693
0.36	0.571693
0.36	0.572618
0.360851	0.572618
0.361702	0.572618
0.362553	0.572618
0.362553	0.573543
0.362553	0.574468
0.363404	0.574468
0.364255	0.574468
0.364255	0.575393
0.365106	0.575393
0.365957	0.575393
0.365957	0.576318
0.365957	0.577243
0.365957	0.578168
0.365957	0.579093
0.366809	0.579093
0.36766	0.579093
0.368511	0.579093
0.369362	0.579093
0.370213	0.579093
0.371064	0.579093
0.371064	0.580019
0.371064	0.580944
0.371915	0.580944
0.371915	0.581869
0.372766	0.581869
0.373617	0.581869
0.374468	0.581869
0.374468	0.582794
0.375319	0.582794
0.375319	0.583719
0.37617	0.583719
0.377021	0.583719
0.377872	0.583719
0.377872	0.584644
0.377872	0.585569
0.377872	0.586494
0.378723	0.586494
0.378723	0.587419
0.378723	0.588344
0.378723	0.589269
0.379574	0.589269
0.379574	0.590194
0.379574	0.591119
0.380426	0.591119
0.381277	0.591119
0.382128	0.591119
0.382128	0.592044
0.382128	0.592969
0.382979	0.592969
0.382979	0.593895
0.38383	0.593895
0.384681	0.593895
0.385532	0.593895
0.386383	0.593895
0.386383	0.59482
0.386383	0.595745
0.387234	0.595745
0.388085	0.595745
0.388085	0.59667
0.388936	0.59667
0.389787	0.59667
0.389787	0.597595
0.390638	0.597595
0.391489	0.597595
0.39234	0.597595
0.393191	0.597595
0.393191	0.59852
0.394043	0.59852
0.394894	0.59852
0.394894	0.599445
0.394894	0.60037
0.394894	0.601295
0.394894	0.60222
0.395745	0.60222
0.396596	0.60222
0.396596	0.603145
0.397447	0.603145
0.397447	0.60407
0.397447	0.604995
0.398298	0.604995
0.398298	0.60592
0.398298	0.606846
0.399149	0.606846
0.399149	0.607771
0.4	0.607771
0.4	0.608696
0.400851	0.608696
0.400851	0.609621
0.401702	0.609621
0.402553	0.609621
0.402553	0.610546
0.403404	0.610546
0.403404	0.611471
0.403404	0.612396
0.404255	0.612396
0.405106	0.612396
0.405957	0.612396
0.406809	0.612396
0.40766	0.612396
0.408511	0.612396
0.408511	0.613321
0.409362	0.613321
0.409362	0.614246
0.409362	0.615171
0.409362	0.616096
0.410213	0.616096
0.410213	0.617021
0.411064	0.617021
0.411064	0.617946
0.411064	0.618871
0.411064	0.619796
0.411915	0.619796
0.412766	0.619796
0.412766	0.620722
0.413617	0.620722
0.414468	0.620722
0.415319	0.620722
0.41617	0.620722
0.41617	0.621647
0.41617	0.622572
0.41617	0.623497
0.417021	0.623497
0.417872	0.623497
0.417872	0.624422
0.418723	0.624422
0.419574	0.624422
0.420426	0.624422
0.421277	0.624422
0.422128	0.624422
0.422979	0.624422
0.42383	0.624422
0.424681	0.624422
0.425532	0.624422
0.426383	0.624422
0.427234	0.624422
0.428085	0.624422
0.428085	0.625347
0.428085	0.626272
0.428085	0.627197
0.428085	0.628122
0.428085	0.629047
0.428085	0.629972
0.428936	0.629972
0.428936	0.630897
0.429787	0.630897
0.429787	0.631822
0.429787	0.632747
0.430638	0.632747
0.431489	0.632747
0.43234	0.632747
0.433191	0.632747
0.434043	0.632747
0.434894	0.632747
0.434894	0.633673
0.435745	0.633673
0.436596	0.633673
0.436596	0.634598
0.436596	0.635523
0.436596	0.636448
0.437447	0.636448
0.437447	0.637373
0.437447	0.638298
0.437447	0.639223
0.437447	0.640148
0.437447	0.641073
0.437447	0.641998
0.438298	0.641998
0.439149	0.641998
0.44	0.641998
0.440851	0.641998
0.441702	0.641998
0.441702	0.642923
0.441702	0.643848
0.441702	0.644773
0.442553	0.644773
0.443404	0.644773
0.444255	0.644773
0.445106	0.644773
0.445957	0.644773
0.446809	0.644773
0.446809	0.645698
0.44766	0.645698
0.44766	0.646623
0.448511	0.646623
0.449362	0.646623
0.449362	0.647549
0.449362	0.648474
0.450213	0.648474
0.451064	0.648474
0.451915	0.648474
0.452766	0.648474
0.452766	0.649399
0.453617	0.649399
0.454468	0.649399
0.454468	0.650324
0.454468	0.651249
0.454468	0.652174
0.455319	0.652174
0.455319	0.653099
0.45617	0.653099
0.457021	0.653099
0.457872	0.653099
0.457872	0.654024
0.458723	0.654024
0.458723	0.654949
0.458723	0.655874
0.459574	0.655874
0.460426	0.655874
0.460426	0.656799
0.460426	0.657724
0.461277	0.657724
0.462128	0.657724
0.462128	0.658649
0.462979	0.658649
0.462979	0.659574
0.462979	0.6605
0.462979	0.661425
0.46383	0.661425
0.464681	0.661425
0.464681	0.66235
0.464681	0.663275
0.464681	0.6642
0.465532	0.6642
0.465532	0.665125
0.466383	0.665125
0.466383	0.66605
0.466383	0.666975
0.466383	0.6679
0.467234	0.6679
0.467234	0.668825
0.467234	0.66975
0.467234	0.670675
0.468085	0.670675
0.468085	0.6716
0.468936	0.6716
0.469787	0.6716
0.469787	0.672525
0.470638	0.672525
0.471489	0.672525
0.47234	0.672525
0.473191	0.672525
0.473191	0.673451
0.474043	0.673451
0.474894	0.673451
0.475745	0.673451
0.476596	0.673451
0.476596	0.674376
0.477447	0.674376
0.478298	0.674376
0.479149	0.674376
0.479149	0.675301
0.479149	0.676226
0.48	0.676226
0.48	0.677151
0.480851	0.677151
0.480851	0.678076
0.481702	0.678076
0.482553	0.678076
0.483404	0.678076
0.483404	0.679001
0.483404	0.679926
0.483404	0.680851
0.484255	0.680851
0.485106	0.680851
0.485957	0.680851
0.485957	0.681776
0.485957	0.682701
0.486809	0.682701
0.486809	0.683626
0.486809	0.684551
0.48766	0.684551
0.48766	0.685476
0.48766	0.686401
0.488511	0.686401
0.489362	0.686401
0.489362	0.687327
0.490213	0.687327
0.491064	0.687327
0.491915	0.687327
0.491915	0.688252
0.492766	0.688252
0.492766	0.689177
0.492766	0.690102
0.492766	0.691027
0.492766	0.691952
0.493617	0.691952
0.494468	0.691952
0.494468	0.692877
0.494468	0.693802
0.495319	0.693802
0.49617	0.693802
0.49617	0.694727
0.497021	0.694727
0.497021	0.695652
0.497021	0.696577
0.497872	0.696577
0.497872	0.697502
0.498723	0.697502
0.499574	0.697502
0.499574	0.698427
0.500426	0.698427
0.501277	0.698427
0.502128	0.698427
0.502128	0.699352
0.502979	0.699352
0.502979	0.700278
0.50383	0.700278
0.504681	0.700278
0.504681	0.701203
0.505532	0.701203
0.506383	0.701203
0.506383	0.702128
0.507234	0.702128
0.508085	0.702128
0.508085	0.703053
0.508085	0.703978
0.508936	0.703978
0.509787	0.703978
0.510638	0.703978
0.511489	0.703978
0.511489	0.704903
0.51234	0.704903
0.51234	0.705828
0.51234	0.706753
0.51234	0.707678
0.51234	0.708603
0.51234	0.709528
0.51234	0.710453
0.513191	0.710453
0.513191	0.711378
0.513191	0.712303
0.513191	0.713228
0.514043	0.713228
0.514043	0.714154
0.514043	0.715079
0.514043	0.716004
0.514043	0.716929
0.514894	0.716929
0.514894	0.717854
0.515745	0.717854
0.515745	0.718779
0.515745	0.719704
0.515745	0.720629
0.516596	0.720629
0.517447	0.720629
0.517447	0.721554
0.517447	0.722479
0.518298	0.722479
0.519149	0.722479
0.519149	0.723404
0.52	0.723404
0.52	0.724329
0.52	0.725254
0.52	0.726179
0.52	0.727105
0.52	0.72803
0.520851	0.72803
0.520851	0.728955
0.520851	0.72988
0.521702	0.72988
0.521702	0.730805
0.521702	0.73173
0.521702	0.732655
0.522553	0.732655
0.523404	0.732655
0.523404	0.73358
0.524255	0.73358
0.524255	0.734505
0.525106	0.734505
0.525957	0.734505
0.526809	0.734505
0.52766	0.734505
0.52766	0.73543
0.528511	0.73543
0.529362	0.73543
0.530213	0.73543
0.530213	0.736355
0.531064	0.736355
0.531915	0.736355
0.532766	0.736355
0.532766	0.73728
0.532766	0.738205
0.533617	0.738205
0.533617	0.73913
0.534468	0.73913
0.535319	0.73913
0.53617	0.73913
0.53617	0.740056
0.537021	0.740056
0.537872	0.740056
0.538723	0.740056
0.538723	0.740981
0.539574	0.740981
0.540426	0.740981
0.541277	0.740981
0.542128	0.740981
0.542128	0.741906
0.542128	0.742831
0.542979	0.742831
0.54383	0.742831
0.54383	0.743756
0.54383	0.744681
0.544681	0.744681
0.545532	0.744681
0.546383	0.744681
0.547234	0.744681
0.547234	0.745606
0.548085	0.745606
0.548936	0.745606
0.549787	0.745606
0.549787	0.746531
0.550638	0.746531
0.551489	0.746531
0.55234	0.746531
0.553191	0.746531
0.554043	0.746531
0.554894	0.746531
0.555745	0.746531
0.556596	0.746531
0.557447	0.746531
0.558298	0.746531
0.559149	0.746531
0.559149	0.747456
0.56	0.747456
0.560851	0.747456
0.561702	0.747456
0.561702	0.748381
0.561702	0.749306
0.562553	0.749306
0.563404	0.749306
0.564255	0.749306
0.565106	0.749306
0.565957	0.749306
0.565957	0.750231
0.566809	0.750231
0.56766	0.750231
0.568511	0.750231
0.569362	0.750231
0.570213	0.750231
0.570213	0.751156
0.571064	0.751156
0.571915	0.751156
0.572766	0.751156
0.573617	0.751156
0.574468	0.751156
0.574468	0.752081
0.575319	0.752081
0.575319	0.753006
0.57617	0.753006
0.577021	0.753006
0.577872	0.753006
0.578723	0.753006
0.579574	0.753006
0.579574	0.753932
0.580426	0.753932
0.581277	0.753932
0.582128	0.753932
0.582128	0.754857
0.582128	0.755782
0.582128	0.756707
0.582128	0.757632
0.582979	0.757632
0.582979	0.758557
0.58383	0.758557
0.58383	0.759482
0.58383	0.760407
0.584681	0.760407
0.585532	0.760407
0.586383	0.760407
0.586383	0.761332
0.587234	0.761332
0.588085	0.761332
0.588085	0.762257
0.588085	0.763182
0.588936	0.763182
0.589787	0.763182
0.590638	0.763182
0.590638	0.764107
0.591489	0.764107
0.59234	0.764107
0.593191	0.764107
0.594043	0.764107
0.594043	0.765032
0.594894	0.765032
0.594894	0.765957
0.594894	0.766883
0.595745	0.766883
0.595745	0.767808
0.596596	0.767808
0.596596	0.768733
0.596596	0.769658
0.597447	0.769658
0.597447	0.770583
0.597447	0.771508
0.597447	0.772433
0.598298	0.772433
0.598298	0.773358
0.598298	0.774283
0.598298	0.775208
0.599149	0.775208
0.6	0.775208
0.600851	0.775208
0.601702	0.775208
0.602553	0.775208
0.603404	0.775208
0.604255	0.775208
0.605106	0.775208
0.605957	0.775208
0.605957	0.776133
0.605957	0.777058
0.606809	0.777058
0.606809	0.777983
0.60766	0.777983
0.608511	0.777983
0.609362	0.777983
0.609362	0.778908
0.609362	0.779833
0.610213	0.779833
0.610213	0.780759
0.611064	0.780759
0.611915	0.780759
0.612766	0.780759
0.613617	0.780759
0.613617	0.781684
0.614468	0.781684
0.615319	0.781684
0.61617	0.781684
0.61617	0.782609
0.61617	0.783534
0.61617	0.784459
0.617021	0.784459
0.617021	0.785384
0.617021	0.786309
0.617021	0.787234
0.617021	0.788159
0.617021	0.789084
0.617872	0.789084
0.618723	0.789084
0.618723	0.790009
0.619574	0.790009
0.620426	0.790009
0.620426	0.790934
0.620426	0.791859
0.620426	0.792784
0.620426	0.79371
0.621277	0.79371
0.622128	0.79371
0.622979	0.79371
0.622979	0.794635
0.622979	0.79556
0.62383	0.79556
0.624681	0.79556
0.625532	0.79556
0.626383	0.79556
0.627234	0.79556
0.627234	0.796485
0.628085	0.796485
0.628936	0.796485
0.629787	0.796485
0.630638	0.796485
0.631489	0.796485
0.63234	0.796485
0.633191	0.796485
0.634043	0.796485
0.634043	0.79741
0.634043	0.798335
0.634043	0.79926
0.634043	0.800185
0.634043	0.80111
0.634043	0.802035
0.634894	0.802035
0.635745	0.802035
0.636596	0.802035
0.636596	0.80296
0.636596	0.803885
0.636596	0.80481
0.636596	0.805735
0.637447	0.805735
0.638298	0.805735
0.638298	0.80666
0.638298	0.807586
0.638298	0.808511
0.638298	0.809436
0.639149	0.809436
0.64	0.809436
0.64	0.810361
0.64	0.811286
0.640851	0.811286
0.640851	0.812211
0.641702	0.812211
0.642553	0.812211
0.643404	0.812211
0.644255	0.812211
0.645106	0.812211
0.645957	0.812211
0.646809	0.812211
0.64766	0.812211
0.648511	0.812211
0.649362	0.812211
0.649362	0.813136
0.650213	0.813136
0.651064	0.813136
0.651064	0.814061
0.651064	0.814986
0.651064	0.815911
0.651064	0.816836
0.651064	0.817761
0.651064	0.818686
0.651915	0.818686
0.652766	0.818686
0.653617	0.818686
0.653617	0.819611
0.653617	0.820537
0.653617	0.821462
0.653617	0.822387
0.654468	0.822387
0.655319	0.822387
0.655319	0.823312
0.65617	0.823312
0.657021	0.823312
0.657021	0.824237
0.657021	0.825162
0.657872	0.825162
0.657872	0.826087
0.657872	0.827012
0.658723	0.827012
0.659574	0.827012
0.659574	0.827937
0.659574	0.828862
0.660426	0.828862
0.660426	0.829787
0.660426	0.830712
0.660426	0.831637
0.660426	0.832562
0.661277	0.832562
0.662128	0.832562
0.662128	0.833488
0.662979	0.833488
0.66383	0.833488
0.664681	0.833488
0.665532	0.833488
0.665532	0.834413
0.666383	0.834413
0.666383	0.835338
0.666383	0.836263
0.667234	0.836263
0.668085	0.836263
0.668085	0.837188
0.668085	0.838113
0.668936	0.838113
0.669787	0.838113
0.670638	0.838113
0.671489	0.838113
0.671489	0.839038
0.671489	0.839963
0.67234	0.839963
0.673191	0.839963
0.674043	0.839963
0.674043	0.840888
0.674043	0.841813
0.674043	0.842738
0.674043	0.843663
0.674894	0.843663
0.675745	0.843663
0.676596	0.843663
0.677447	0.843663
0.678298	0.843663
0.678298	0.844588
0.679149	0.844588
0.68	0.844588
0.68	0.845513
0.680851	0.845513
0.680851	0.846438
0.681702	0.846438
0.682553	0.846438
0.683404	0.846438
0.684255	0.846438
0.684255	0.847364
0.684255	0.848289
0.685106	0.848289
0.685957	0.848289
0.686809	0.848289
0.68766	0.848289
0.68766	0.849214
0.688511	0.849214
0.688511	0.850139
0.689362	0.850139
0.689362	0.851064
0.689362	0.851989
0.690213	0.851989
0.690213	0.852914
0.690213	0.853839
0.690213	0.854764
0.690213	0.855689
0.691064	0.855689
0.691064	0.856614
0.691064	0.857539
0.691915	0.857539
0.692766	0.857539
0.692766	0.858464
0.692766	0.859389
0.692766	0.860315
0.693617	0.860315
0.694468	0.860315
0.694468	0.86124
0.695319	0.86124
0.69617	0.86124
0.697021	0.86124
0.697872	0.86124
0.698723	0.86124
0.699574	0.86124
0.699574	0.862165
0.700426	0.862165
0.701277	0.862165
0.702128	0.862165
0.702128	0.86309
0.702979	0.86309
0.70383	0.86309
0.704681	0.86309
0.704681	0.864015
0.705532	0.864015
0.705532	0.86494
0.705532	0.865865
0.706383	0.865865
0.706383	0.86679
0.707234	0.86679
0.707234	0.867715
0.707234	0.86864
0.708085	0.86864
0.708085	0.869565
0.708936	0.869565
0.708936	0.87049
0.709787	0.87049
0.710638	0.87049
0.711489	0.87049
0.711489	0.871415
0.71234	0.871415
0.713191	0.871415
0.714043	0.871415
0.714894	0.871415
0.715745	0.871415
0.716596	0.871415
0.716596	0.87234
0.717447	0.87234
0.718298	0.87234
0.718298	0.873265
0.718298	0.874191
0.718298	0.875116
0.719149	0.875116
0.72	0.875116
0.720851	0.875116
0.721702	0.875116
0.722553	0.875116
0.722553	0.876041
0.723404	0.876041
0.724255	0.876041
0.725106	0.876041
0.725106	0.876966
0.725957	0.876966
0.726809	0.876966
0.72766	0.876966
0.72766	0.877891
0.728511	0.877891
0.728511	0.878816
0.729362	0.878816
0.730213	0.878816
0.730213	0.879741
0.730213	0.880666
0.731064	0.880666
0.731915	0.880666
0.731915	0.881591
0.732766	0.881591
0.733617	0.881591
0.734468	0.881591
0.735319	0.881591
0.73617	0.881591
0.737021	0.881591
0.737872	0.881591
0.737872	0.882516
0.738723	0.882516
0.739574	0.882516
0.740426	0.882516
0.741277	0.882516
0.742128	0.882516
0.742979	0.882516
0.74383	0.882516
0.744681	0.882516
0.745532	0.882516
0.745532	0.883441
0.746383	0.883441
0.747234	0.883441
0.748085	0.883441
0.748936	0.883441
0.748936	0.884366
0.749787	0.884366
0.749787	0.885291
0.750638	0.885291
0.751489	0.885291
0.75234	0.885291
0.753191	0.885291
0.753191	0.886216
0.754043	0.886216
0.754043	0.887142
0.754894	0.887142
0.755745	0.887142
0.755745	0.888067
0.756596	0.888067
0.756596	0.888992
0.757447	0.888992
0.758298	0.888992
0.759149	0.888992
0.76	0.888992
0.760851	0.888992
0.761702	0.888992
0.762553	0.888992
0.762553	0.889917
0.763404	0.889917
0.763404	0.890842
0.763404	0.891767
0.764255	0.891767
0.764255	0.892692
0.764255	0.893617
0.765106	0.893617
0.765106	0.894542
0.765957	0.894542
0.766809	0.894542
0.76766	0.894542
0.76766	0.895467
0.768511	0.895467
0.769362	0.895467
0.770213	0.895467
0.771064	0.895467
0.771915	0.895467
0.771915	0.896392
0.771915	0.897317
0.772766	0.897317
0.772766	0.898242
0.773617	0.898242
0.774468	0.898242
0.775319	0.898242
0.77617	0.898242
0.777021	0.898242
0.777872	0.898242
0.778723	0.898242
0.779574	0.898242
0.780426	0.898242
0.781277	0.898242
0.782128	0.898242
0.782979	0.898242
0.78383	0.898242
0.784681	0.898242
0.785532	0.898242
0.785532	0.899167
0.785532	0.900093
0.785532	0.901018
0.785532	0.901943
0.786383	0.901943
0.786383	0.902868
0.787234	0.902868
0.787234	0.903793
0.787234	0.904718
0.788085	0.904718
0.788936	0.904718
0.788936	0.905643
0.789787	0.905643
0.790638	0.905643
0.790638	0.906568
0.791489	0.906568
0.791489	0.907493
0.79234	0.907493
0.793191	0.907493
0.794043	0.907493
0.794894	0.907493
0.794894	0.908418
0.795745	0.908418
0.796596	0.908418
0.796596	0.909343
0.797447	0.909343
0.798298	0.909343
0.799149	0.909343
0.8	0.909343
0.800851	0.909343
0.801702	0.909343
0.801702	0.910268
0.801702	0.911193
0.802553	0.911193
0.802553	0.912118
0.802553	0.913043
0.803404	0.913043
0.804255	0.913043
0.804255	0.913969
0.805106	0.913969
0.805957	0.913969
0.806809	0.913969
0.80766	0.913969
0.808511	0.913969
0.809362	0.913969
0.809362	0.914894
0.810213	0.914894
0.811064	0.914894
0.811915	0.914894
0.812766	0.914894
0.812766	0.915819
0.813617	0.915819
0.814468	0.915819
0.815319	0.915819
0.815319	0.916744
0.81617	0.916744
0.81617	0.917669
0.81617	0.918594
0.817021	0.918594
0.817872	0.918594
0.818723	0.918594
0.819574	0.918594
0.820426	0.918594
0.820426	0.919519
0.821277	0.919519
0.821277	0.920444
0.822128	0.920444
0.822979	0.920444
0.822979	0.921369
0.82383	0.921369
0.824681	0.921369
0.824681	0.922294
0.824681	0.923219
0.825532	0.923219
0.826383	0.923219
0.827234	0.923219
0.827234	0.924144
0.828085	0.924144
0.828936	0.924144
0.829787	0.924144
0.830638	0.924144
0.831489	0.924144
0.83234	0.924144
0.833191	0.924144
0.833191	0.925069
0.834043	0.925069
0.834894	0.925069
0.834894	0.925994
0.835745	0.925994
0.836596	0.925994
0.837447	0.925994
0.838298	0.925994
0.839149	0.925994
0.839149	0.92692
0.839149	0.927845
0.839149	0.92877
0.84	0.92877
0.840851	0.92877
0.840851	0.929695
0.840851	0.93062
0.841702	0.93062
0.841702	0.931545
0.841702	0.93247
[truncated: 259 more rows]

## Sheet: Fig8h
LC-Amygdala-PPI only
False positive rate	True positive rate
0	0
0.000863558	0
0.000863558	0.000910747
0.00172712	0.000910747
0.00172712	0.00182149
0.00259067	0.00182149
0.00259067	0.00273224
0.00259067	0.00364299
0.00345423	0.00364299
0.00345423	0.00455373
0.00431779	0.00455373
0.00518135	0.00455373
0.00604491	0.00455373
0.00604491	0.00546448
0.00604491	0.00637523
0.00604491	0.00728597
0.00690846	0.00728597
0.00777202	0.00728597
0.00777202	0.00819672
0.00863558	0.00819672
0.00863558	0.00910747
0.00863558	0.0100182
0.00863558	0.010929
0.00949914	0.010929
0.00949914	0.0118397
0.0103627	0.0118397
0.0103627	0.0127505
0.0112263	0.0127505
0.0112263	0.0136612
0.0120898	0.0136612
0.0120898	0.0145719
0.0120898	0.0154827
0.0120898	0.0163934
0.0120898	0.0173042
0.0120898	0.0182149
0.0120898	0.0191257
0.0120898	0.0200364
0.0120898	0.0209472
0.0129534	0.0209472
0.0129534	0.0218579
0.0138169	0.0218579
0.0146805	0.0218579
0.015544	0.0218579
0.0164076	0.0218579
0.0164076	0.0227687
0.0164076	0.0236794
0.0164076	0.0245902
0.0164076	0.0255009
0.0164076	0.0264117
0.0164076	0.0273224
0.0164076	0.0282332
0.0172712	0.0282332
0.0172712	0.0291439
0.0172712	0.0300546
0.0172712	0.0309654
0.0172712	0.0318761
0.0172712	0.0327869
0.0172712	0.0336976
0.0172712	0.0346084
0.0172712	0.0355191
0.0172712	0.0364299
0.0181347	0.0364299
0.0189983	0.0364299
0.0189983	0.0373406
0.0189983	0.0382514
0.0189983	0.0391621
0.0189983	0.0400729
0.0189983	0.0409836
0.0189983	0.0418944
0.0198618	0.0418944
0.0198618	0.0428051
0.0198618	0.0437158
0.0198618	0.0446266
0.0207254	0.0446266
0.0207254	0.0455373
0.0207254	0.0464481
0.0215889	0.0464481
0.0215889	0.0473588
0.0224525	0.0473588
0.0224525	0.0482696
0.0233161	0.0482696
0.0233161	0.0491803
0.0233161	0.0500911
0.0233161	0.0510018
0.0241796	0.0510018
0.0250432	0.0510018
0.0250432	0.0519126
0.0250432	0.0528233
0.0250432	0.0537341
0.0250432	0.0546448
0.0250432	0.0555556
0.0250432	0.0564663
0.0250432	0.057377
0.0259067	0.057377
0.0259067	0.0582878
0.0267703	0.0582878
0.0267703	0.0591985
0.0267703	0.0601093
0.0276339	0.0601093
0.0276339	0.06102
0.0276339	0.0619308
0.0276339	0.0628415
0.0276339	0.0637523
0.0284974	0.0637523
0.0284974	0.064663
0.0284974	0.0655738
0.029361	0.0655738
0.029361	0.0664845
0.029361	0.0673953
0.0302245	0.0673953
0.0302245	0.068306
0.0302245	0.0692168
0.0302245	0.0701275
0.0310881	0.0701275
0.0310881	0.0710383
0.0319516	0.0710383
0.0319516	0.071949
0.0319516	0.0728597
0.0319516	0.0737705
0.0328152	0.0737705
0.0328152	0.0746812
0.0336788	0.0746812
0.0345423	0.0746812
0.0354059	0.0746812
0.0362694	0.0746812
0.0362694	0.075592
0.037133	0.075592
0.037133	0.0765027
0.037133	0.0774135
0.0379965	0.0774135
0.0379965	0.0783242
0.0379965	0.079235
0.0379965	0.0801457
0.0379965	0.0810565
0.0379965	0.0819672
0.0379965	0.082878
0.0388601	0.082878
0.0388601	0.0837887
0.0388601	0.0846995
0.0388601	0.0856102
0.0388601	0.0865209
0.0397237	0.0865209
0.0397237	0.0874317
0.0397237	0.0883424
0.0405872	0.0883424
0.0405872	0.0892532
0.0405872	0.0901639
0.0405872	0.0910747
0.0405872	0.0919854
0.0414508	0.0919854
0.0423143	0.0919854
0.0423143	0.0928962
0.0431779	0.0928962
0.0440415	0.0928962
0.0440415	0.0938069
0.044905	0.0938069
0.044905	0.0947177
0.044905	0.0956284
0.044905	0.0965392
0.044905	0.0974499
0.044905	0.0983607
0.0457686	0.0983607
0.0457686	0.0992714
0.0457686	0.100182
0.0457686	0.101093
0.0466321	0.101093
0.0466321	0.102004
0.0466321	0.102914
0.0466321	0.103825
0.0474957	0.103825
0.0474957	0.104736
0.0474957	0.105647
0.0474957	0.106557
0.0474957	0.107468
0.0483592	0.107468
0.0483592	0.108379
0.0483592	0.10929
0.0492228	0.10929
0.0492228	0.1102
0.0492228	0.111111
0.0500864	0.111111
0.0500864	0.112022
0.0509499	0.112022
0.0518135	0.112022
0.052677	0.112022
0.052677	0.112933
0.052677	0.113843
0.052677	0.114754
0.0535406	0.114754
0.0535406	0.115665
0.0544041	0.115665
0.0544041	0.116576
0.0544041	0.117486
0.0552677	0.117486
0.0552677	0.118397
0.0552677	0.119308
0.0552677	0.120219
0.0552677	0.121129
0.0561313	0.121129
0.0569948	0.121129
0.0569948	0.12204
0.0569948	0.122951
0.0578584	0.122951
0.0587219	0.122951
0.0587219	0.123862
0.0587219	0.124772
0.0587219	0.125683
0.0587219	0.126594
0.0587219	0.127505
0.0587219	0.128415
0.0587219	0.129326
0.0595855	0.129326
0.0595855	0.130237
0.0595855	0.131148
0.0595855	0.132058
0.0595855	0.132969
0.0595855	0.13388
0.0604491	0.13388
0.0613126	0.13388
0.0613126	0.134791
0.0613126	0.135701
0.0613126	0.136612
0.0613126	0.137523
0.0613126	0.138434
0.0613126	0.139344
0.0613126	0.140255
0.0621762	0.140255
0.0621762	0.141166
0.0621762	0.142077
0.0621762	0.142987
0.0630397	0.142987
0.0639033	0.142987
0.0639033	0.143898
0.0639033	0.144809
0.0639033	0.145719
0.0639033	0.14663
0.0639033	0.147541
0.0639033	0.148452
0.0647668	0.148452
0.0647668	0.149362
0.0647668	0.150273
0.0656304	0.150273
0.0656304	0.151184
0.0656304	0.152095
0.0656304	0.153005
0.066494	0.153005
0.066494	0.153916
0.066494	0.154827
0.0673575	0.154827
0.0682211	0.154827
0.0682211	0.155738
0.0682211	0.156648
0.0690846	0.156648
0.0690846	0.157559
0.0699482	0.157559
0.0708117	0.157559
0.0708117	0.15847
0.0716753	0.15847
0.0725389	0.15847
0.0725389	0.159381
0.0734024	0.159381
0.0734024	0.160291
0.0734024	0.161202
0.0734024	0.162113
0.074266	0.162113
0.074266	0.163024
0.074266	0.163934
0.0751295	0.163934
0.0759931	0.163934
0.0759931	0.164845
0.0759931	0.165756
0.0759931	0.166667
0.0768566	0.166667
0.0777202	0.166667
0.0785838	0.166667
0.0794473	0.166667
0.0803109	0.166667
0.0811744	0.166667
0.0811744	0.167577
0.0811744	0.168488
0.0811744	0.169399
0.0811744	0.17031
0.082038	0.17031
0.0829016	0.17031
0.0829016	0.17122
0.0829016	0.172131
0.0829016	0.173042
0.0829016	0.173953
0.0837651	0.173953
0.0837651	0.174863
0.0837651	0.175774
0.0837651	0.176685
0.0837651	0.177596
0.0846287	0.177596
0.0854922	0.177596
0.0854922	0.178506
0.0863558	0.178506
0.0872193	0.178506
0.0872193	0.179417
0.0872193	0.180328
0.0872193	0.181239
0.0872193	0.182149
0.0872193	0.18306
0.0872193	0.183971
0.0872193	0.184882
0.0872193	0.185792
0.0880829	0.185792
0.0880829	0.186703
0.0880829	0.187614
0.0889465	0.187614
0.0889465	0.188525
0.0889465	0.189435
0.0889465	0.190346
0.0889465	0.191257
0.08981	0.191257
0.08981	0.192168
0.0906736	0.192168
0.0906736	0.193078
0.0906736	0.193989
0.0906736	0.1949
0.0906736	0.195811
0.0906736	0.196721
0.0906736	0.197632
0.0906736	0.198543
0.0915371	0.198543
0.0915371	0.199454
0.0915371	0.200364
0.0915371	0.201275
0.0915371	0.202186
0.0915371	0.203097
0.0915371	0.204007
0.0915371	0.204918
0.0924007	0.204918
0.0932642	0.204918
0.0932642	0.205829
0.0932642	0.20674
0.0932642	0.20765
0.0932642	0.208561
0.0932642	0.209472
0.0932642	0.210383
0.0932642	0.211293
0.0932642	0.212204
0.0932642	0.213115
0.0932642	0.214026
0.0932642	0.214936
0.0941278	0.214936
0.0949914	0.214936
0.0958549	0.214936
0.0958549	0.215847
0.0958549	0.216758
0.0967185	0.216758
0.097582	0.216758
0.0984456	0.216758
0.0984456	0.217668
0.0993092	0.217668
0.100173	0.217668
0.101036	0.217668
0.101036	0.218579
0.101036	0.21949
0.101036	0.220401
0.101036	0.221311
0.101036	0.222222
0.101036	0.223133
0.101036	0.224044
0.101036	0.224954
0.1019	0.224954
0.102763	0.224954
0.103627	0.224954
0.103627	0.225865
0.103627	0.226776
0.104491	0.226776
0.104491	0.227687
0.104491	0.228597
0.105354	0.228597
0.105354	0.229508
0.106218	0.229508
0.107081	0.229508
0.107081	0.230419
0.107081	0.23133
0.107945	0.23133
0.108808	0.23133
0.108808	0.23224
0.108808	0.233151
0.109672	0.233151
0.110535	0.233151
0.110535	0.234062
0.110535	0.234973
0.111399	0.234973
0.112263	0.234973
0.113126	0.234973
0.113126	0.235883
0.11399	0.235883
0.11399	0.236794
0.114853	0.236794
0.114853	0.237705
0.115717	0.237705
0.115717	0.238616
0.11658	0.238616
0.11658	0.239526
0.11658	0.240437
0.11658	0.241348
0.11658	0.242259
0.117444	0.242259
0.118307	0.242259
0.119171	0.242259
0.120035	0.242259
0.120898	0.242259
0.120898	0.243169
0.120898	0.24408
0.120898	0.244991
0.120898	0.245902
0.121762	0.245902
0.121762	0.246812
0.121762	0.247723
0.121762	0.248634
0.121762	0.249545
0.122625	0.249545
0.122625	0.250455
0.122625	0.251366
0.122625	0.252277
0.122625	0.253188
0.122625	0.254098
0.122625	0.255009
0.123489	0.255009
0.124352	0.255009
0.124352	0.25592
0.124352	0.256831
0.125216	0.256831
0.125216	0.257741
0.126079	0.257741
0.126079	0.258652
0.126943	0.258652
0.127807	0.258652
0.12867	0.258652
0.129534	0.258652
0.130397	0.258652
0.130397	0.259563
0.131261	0.259563
0.131261	0.260474
0.131261	0.261384
0.131261	0.262295
0.131261	0.263206
0.132124	0.263206
0.132124	0.264117
0.132124	0.265027
0.132988	0.265027
0.132988	0.265938
0.132988	0.266849
0.133851	0.266849
0.133851	0.26776
0.133851	0.26867
0.133851	0.269581
0.133851	0.270492
0.134715	0.270492
0.135579	0.270492
0.135579	0.271403
0.136442	0.271403
0.137306	0.271403
0.137306	0.272313
0.137306	0.273224
0.138169	0.273224
0.139033	0.273224
0.139033	0.274135
0.139896	0.274135
0.14076	0.274135
0.141623	0.274135
0.142487	0.274135
0.142487	0.275046
0.142487	0.275956
0.143351	0.275956
0.144214	0.275956
0.145078	0.275956
0.145078	0.276867
0.145941	0.276867
0.145941	0.277778
0.146805	0.277778
0.147668	0.277778
0.148532	0.277778
0.148532	0.278689
0.149396	0.278689
0.150259	0.278689
0.150259	0.279599
0.150259	0.28051
0.150259	0.281421
0.150259	0.282332
0.151123	0.282332
0.151123	0.283242
0.151986	0.283242
0.151986	0.284153
0.151986	0.285064
0.15285	0.285064
0.15285	0.285974
0.15285	0.286885
0.153713	0.286885
0.154577	0.286885
0.154577	0.287796
0.15544	0.287796
0.15544	0.288707
0.15544	0.289617
0.156304	0.289617
0.157168	0.289617
0.157168	0.290528
0.158031	0.290528
0.158031	0.291439
0.158895	0.291439
0.158895	0.29235
0.158895	0.29326
0.158895	0.294171
0.158895	0.295082
0.158895	0.295993
0.159758	0.295993
0.159758	0.296903
0.159758	0.297814
0.160622	0.297814
0.160622	0.298725
0.161485	0.298725
0.161485	0.299636
0.162349	0.299636
0.162349	0.300546
0.163212	0.300546
0.163212	0.301457
0.163212	0.302368
0.163212	0.303279
0.163212	0.304189
0.163212	0.3051
0.163212	0.306011
0.163212	0.306922
0.163212	0.307832
0.163212	0.308743
0.164076	0.308743
0.16494	0.308743
0.16494	0.309654
0.165803	0.309654
0.165803	0.310565
0.165803	0.311475
0.166667	0.311475
0.166667	0.312386
0.16753	0.312386
0.16753	0.313297
0.16753	0.314208
0.16753	0.315118
0.16753	0.316029
0.16753	0.31694
0.168394	0.31694
0.169257	0.31694
0.169257	0.317851
0.170121	0.317851
0.170121	0.318761
0.170121	0.319672
0.170984	0.319672
0.171848	0.319672
0.171848	0.320583
0.171848	0.321494
0.171848	0.322404
0.172712	0.322404
0.172712	0.323315
0.173575	0.323315
0.174439	0.323315
0.174439	0.324226
0.175302	0.324226
0.175302	0.325137
0.176166	0.325137
0.177029	0.325137
0.177029	0.326047
0.177029	0.326958
0.177893	0.326958
0.178756	0.326958
0.17962	0.326958
0.17962	0.327869
0.180484	0.327869
0.181347	0.327869
0.181347	0.32878
0.182211	0.32878
0.183074	0.32878
0.183938	0.32878
0.183938	0.32969
0.183938	0.330601
0.183938	0.331512
0.183938	0.332423
0.184801	0.332423
0.185665	0.332423
0.185665	0.333333
0.186528	0.333333
0.186528	0.334244
0.186528	0.335155
0.186528	0.336066
0.187392	0.336066
0.188256	0.336066
0.188256	0.336976
0.189119	0.336976
0.189119	0.337887
0.189983	0.337887
0.189983	0.338798
0.190846	0.338798
0.190846	0.339709
0.190846	0.340619
0.190846	0.34153
0.19171	0.34153
0.19171	0.342441
0.19171	0.343352
0.19171	0.344262
0.192573	0.344262
0.192573	0.345173
0.192573	0.346084
0.192573	0.346995
0.192573	0.347905
0.193437	0.347905
0.194301	0.347905
0.194301	0.348816
0.194301	0.349727
0.195164	0.349727
0.196028	0.349727
0.196891	0.349727
0.197755	0.349727
0.197755	0.350638
0.198618	0.350638
0.199482	0.350638
0.200345	0.350638
0.201209	0.350638
0.202073	0.350638
0.202073	0.351548
0.202073	0.352459
0.202073	0.35337
0.202936	0.35337
0.2038	0.35337
0.204663	0.35337
0.204663	0.354281
0.205527	0.354281
0.205527	0.355191
0.205527	0.356102
0.20639	0.356102
0.20639	0.357013
0.20639	0.357923
0.20639	0.358834
0.20639	0.359745
0.207254	0.359745
0.207254	0.360656
0.208117	0.360656
0.208117	0.361566
0.208117	0.362477
0.208981	0.362477
0.208981	0.363388
0.208981	0.364299
0.209845	0.364299
0.209845	0.365209
0.210708	0.365209
0.211572	0.365209
0.211572	0.36612
0.212435	0.36612
0.212435	0.367031
0.212435	0.367942
0.213299	0.367942
0.213299	0.368852
0.214162	0.368852
0.214162	0.369763
0.214162	0.370674
0.214162	0.371585
0.214162	0.372495
0.215026	0.372495
0.215889	0.372495
0.216753	0.372495
0.216753	0.373406
0.216753	0.374317
0.216753	0.375228
0.216753	0.376138
0.217617	0.376138
0.21848	0.376138
0.21848	0.377049
0.219344	0.377049
0.219344	0.37796
0.219344	0.378871
0.219344	0.379781
0.219344	0.380692
0.220207	0.380692
0.220207	0.381603
0.220207	0.382514
0.221071	0.382514
0.221071	0.383424
0.221071	0.384335
0.221071	0.385246
0.221071	0.386157
0.221071	0.387067
0.221071	0.387978
0.221071	0.388889
0.221071	0.3898
0.221071	0.39071
0.221071	0.391621
0.221071	0.392532
0.221934	0.392532
0.221934	0.393443
0.221934	0.394353
0.222798	0.394353
0.223661	0.394353
0.224525	0.394353
0.224525	0.395264
0.225389	0.395264
0.226252	0.395264
0.226252	0.396175
0.226252	0.397086
0.227116	0.397086
0.227116	0.397996
0.227979	0.397996
0.227979	0.398907
0.227979	0.399818
0.227979	0.400729
0.227979	0.401639
0.227979	0.40255
0.228843	0.40255
0.229706	0.40255
0.229706	0.403461
0.229706	0.404372
0.229706	0.405282
0.23057	0.405282
0.23057	0.406193
0.231434	0.406193
0.232297	0.406193
0.232297	0.407104
0.233161	0.407104
0.234024	0.407104
0.234888	0.407104
0.234888	0.408015
0.235751	0.408015
0.236615	0.408015
0.237478	0.408015
0.237478	0.408925
0.237478	0.409836
0.238342	0.409836
0.238342	0.410747
0.238342	0.411658
0.238342	0.412568
0.238342	0.413479
0.238342	0.41439
0.238342	0.415301
0.239206	0.415301
0.239206	0.416211
0.240069	0.416211
0.240933	0.416211
0.240933	0.417122
0.240933	0.418033
0.241796	0.418033
0.241796	0.418944
0.241796	0.419854
0.24266	0.419854
0.243523	0.419854
0.244387	0.419854
0.24525	0.419854
0.24525	0.420765
0.246114	0.420765
0.246114	0.421676
0.246114	0.422587
0.246114	0.423497
0.246978	0.423497
0.246978	0.424408
0.246978	0.425319
0.246978	0.42623
0.247841	0.42623
0.248705	0.42623
0.248705	0.42714
0.248705	0.428051
0.249568	0.428051
0.250432	0.428051
0.250432	0.428962
0.250432	0.429872
0.250432	0.430783
0.251295	0.430783
0.251295	0.431694
0.252159	0.431694
0.253022	0.431694
0.253886	0.431694
0.25475	0.431694
0.25475	0.432605
0.255613	0.432605
0.255613	0.433515
0.255613	0.434426
0.256477	0.434426
0.256477	0.435337
0.25734	0.435337
0.258204	0.435337
0.259067	0.435337
0.259931	0.435337
0.259931	0.436248
0.259931	0.437158
0.259931	0.438069
0.260794	0.438069
0.261658	0.438069
0.262522	0.438069
0.263385	0.438069
0.264249	0.438069
0.265112	0.438069
0.265112	0.43898
0.265112	0.439891
0.265976	0.439891
0.266839	0.439891
0.267703	0.439891
0.268566	0.439891
0.268566	0.440801
0.268566	0.441712
0.26943	0.441712
0.26943	0.442623
0.270294	0.442623
0.271157	0.442623
0.272021	0.442623
0.272021	0.443534
0.272884	0.443534
0.273748	0.443534
0.274611	0.443534
0.275475	0.443534
0.275475	0.444444
0.276339	0.444444
0.276339	0.445355
0.277202	0.445355
0.278066	0.445355
0.278066	0.446266
0.278929	0.446266
0.279793	0.446266
0.280656	0.446266
0.280656	0.447177
0.28152	0.447177
0.28152	0.448087
0.282383	0.448087
0.283247	0.448087
0.284111	0.448087
0.284974	0.448087
0.284974	0.448998
0.284974	0.449909
0.284974	0.45082
0.285838	0.45082
0.285838	0.45173
0.285838	0.452641
0.286701	0.452641
0.286701	0.453552
0.286701	0.454463
0.286701	0.455373
0.287565	0.455373
0.287565	0.456284
0.287565	0.457195
0.288428	0.457195
0.288428	0.458106
0.289292	0.458106
0.289292	0.459016
0.289292	0.459927
0.289292	0.460838
0.290155	0.460838
0.291019	0.460838
0.291019	0.461749
0.291883	0.461749
0.291883	0.462659
0.291883	0.46357
0.292746	0.46357
0.292746	0.464481
0.29361	0.464481
0.294473	0.464481
0.294473	0.465392
0.295337	0.465392
0.2962	0.465392
0.2962	0.466302
0.297064	0.466302
0.297064	0.467213
0.297064	0.468124
0.297064	0.469035
0.297064	0.469945
0.297064	0.470856
0.297927	0.470856
0.297927	0.471767
0.298791	0.471767
0.298791	0.472678
0.299655	0.472678
0.300518	0.472678
0.300518	0.473588
0.301382	0.473588
0.301382	0.474499
0.301382	0.47541
0.302245	0.47541
0.302245	0.476321
0.302245	0.477231
0.302245	0.478142
0.302245	0.479053
0.303109	0.479053
0.303972	0.479053
0.303972	0.479964
0.303972	0.480874
0.303972	0.481785
0.303972	0.482696
0.303972	0.483607
0.304836	0.483607
0.304836	0.484517
0.305699	0.484517
0.306563	0.484517
0.306563	0.485428
0.306563	0.486339
0.306563	0.48725
0.307427	0.48725
0.30829	0.48725
0.30829	0.48816
0.30829	0.489071
0.30829	0.489982
0.30829	0.490893
0.309154	0.490893
0.310017	0.490893
0.310017	0.491803
0.310017	0.492714
0.310017	0.493625
0.310017	0.494536
0.310881	0.494536
0.311744	0.494536
0.312608	0.494536
0.312608	0.495446
0.313472	0.495446
0.314335	0.495446
0.315199	0.495446
0.315199	0.496357
0.316062	0.496357
0.316062	0.497268
0.316926	0.497268
0.317789	0.497268
0.317789	0.498179
0.318653	0.498179
0.319516	0.498179
0.32038	0.498179
0.32038	0.499089
0.321244	0.499089
0.322107	0.499089
0.322971	0.499089
0.323834	0.499089
0.324698	0.499089
0.325561	0.499089
0.326425	0.499089
0.326425	0.5
0.327288	0.5
0.328152	0.5
0.328152	0.500911
0.329016	0.500911
0.329879	0.500911
0.330743	0.500911
0.331606	0.500911
0.331606	0.501821
0.331606	0.502732
0.33247	0.502732
0.33247	0.503643
0.333333	0.503643
0.333333	0.504554
0.333333	0.505464
0.333333	0.506375
0.333333	0.507286
0.333333	0.508197
0.334197	0.508197
0.33506	0.508197
0.33506	0.509107
0.33506	0.510018
0.33506	0.510929
0.335924	0.510929
0.335924	0.51184
0.335924	0.51275
0.336788	0.51275
0.336788	0.513661
0.336788	0.514572
0.337651	0.514572
0.337651	0.515483
0.337651	0.516393
0.337651	0.517304
0.338515	0.517304
0.338515	0.518215
0.339378	0.518215
0.339378	0.519126
0.339378	0.520036
0.340242	0.520036
0.341105	0.520036
0.341969	0.520036
0.342832	0.520036
0.343696	0.520036
0.34456	0.520036
0.34456	0.520947
0.34456	0.521858
0.345423	0.521858
0.346287	0.521858
0.346287	0.522769
0.34715	0.522769
0.34715	0.523679
0.348014	0.523679
0.348014	0.52459
0.348014	0.525501
0.348014	0.526412
0.348877	0.526412
0.349741	0.526412
0.350604	0.526412
0.351468	0.526412
0.352332	0.526412
0.352332	0.527322
0.353195	0.527322
0.354059	0.527322
0.354059	0.528233
0.354922	0.528233
0.354922	0.529144
0.355786	0.529144
0.355786	0.530055
0.356649	0.530055
0.357513	0.530055
0.357513	0.530965
0.358377	0.530965
0.35924	0.530965
0.35924	0.531876
0.35924	0.532787
0.35924	0.533698
0.360104	0.533698
0.360967	0.533698
0.361831	0.533698
0.361831	0.534608
0.361831	0.535519
0.362694	0.535519
0.363558	0.535519
0.363558	0.53643
0.364421	0.53643
0.365285	0.53643
0.366149	0.53643
0.367012	0.53643
0.367012	0.537341
0.367876	0.537341
0.368739	0.537341
0.369603	0.537341
0.370466	0.537341
0.37133	0.537341
0.372193	0.537341
0.372193	0.538251
0.372193	0.539162
0.373057	0.539162
0.373921	0.539162
0.373921	0.540073
0.374784	0.540073
0.374784	0.540984
0.374784	0.541894
0.375648	0.541894
0.376511	0.541894
0.376511	0.542805
0.376511	0.543716
0.377375	0.543716
0.378238	0.543716
0.378238	0.544627
0.379102	0.544627
0.379965	0.544627
0.379965	0.545537
0.380829	0.545537
0.380829	0.546448
0.381693	0.546448
0.381693	0.547359
0.382556	0.547359
0.38342	0.547359
0.384283	0.547359
0.385147	0.547359
0.38601	0.547359
0.38601	0.54827
0.386874	0.54827
0.386874	0.54918
0.387737	0.54918
0.387737	0.550091
0.388601	0.550091
0.389465	0.550091
0.390328	0.550091
0.390328	0.551002
0.390328	0.551913
0.390328	0.552823
0.391192	0.552823
0.392055	0.552823
0.392919	0.552823
0.392919	0.553734
0.392919	0.554645
0.392919	0.555556
0.393782	0.555556
0.394646	0.555556
0.395509	0.555556
0.395509	0.556466
0.396373	0.556466
0.397237	0.556466
0.3981	0.556466
0.398964	0.556466
0.399827	0.556466
0.400691	0.556466
0.400691	0.557377
0.401554	0.557377
0.401554	0.558288
0.402418	0.558288
0.402418	0.559199
0.403282	0.559199
0.404145	0.559199
0.404145	0.560109
0.404145	0.56102
0.405009	0.56102
0.405872	0.56102
0.406736	0.56102
0.406736	0.561931
0.406736	0.562842
0.407599	0.562842
0.407599	0.563752
0.408463	0.563752
0.408463	0.564663
0.409326	0.564663
0.409326	0.565574
0.41019	0.565574
0.411054	0.565574
0.411917	0.565574
0.411917	0.566485
0.412781	0.566485
0.413644	0.566485
0.413644	0.567395
0.414508	0.567395
0.414508	0.568306
0.415371	0.568306
0.416235	0.568306
0.416235	0.569217
0.417098	0.569217
0.417098	0.570128
0.417962	0.570128
0.417962	0.571038
0.418826	0.571038
0.419689	0.571038
0.419689	0.571949
0.419689	0.57286
0.420553	0.57286
0.420553	0.57377
0.421416	0.57377
0.42228	0.57377
0.423143	0.57377
0.423143	0.574681
0.424007	0.574681
0.424007	0.575592
0.42487	0.575592
0.42487	0.576503
0.425734	0.576503
0.425734	0.577413
0.426598	0.577413
0.426598	0.578324
0.427461	0.578324
0.428325	0.578324
0.428325	0.579235
0.429188	0.579235
0.429188	0.580146
0.429188	0.581056
0.429188	0.581967
0.430052	0.581967
0.430052	0.582878
0.430052	0.583789
0.430052	0.584699
0.430915	0.584699
0.430915	0.58561
0.430915	0.586521
0.431779	0.586521
0.432642	0.586521
0.432642	0.587432
0.432642	0.588342
0.432642	0.589253
0.432642	0.590164
0.433506	0.590164
0.433506	0.591075
0.433506	0.591985
0.43437	0.591985
0.43437	0.592896
0.435233	0.592896
0.435233	0.593807
0.435233	0.594718
0.436097	0.594718
0.436097	0.595628
0.43696	0.595628
0.43696	0.596539
0.437824	0.596539
0.437824	0.59745
0.438687	0.59745
0.438687	0.598361
0.438687	0.599271
0.439551	0.599271
0.439551	0.600182
0.439551	0.601093
0.439551	0.602004
0.440415	0.602004
0.441278	0.602004
0.441278	0.602914
0.441278	0.603825
0.441278	0.604736
0.442142	0.604736
0.442142	0.605647
0.442142	0.606557
0.443005	0.606557
0.443869	0.606557
0.444732	0.606557
0.444732	0.607468
0.445596	0.607468
0.446459	0.607468
0.447323	0.607468
0.448187	0.607468
0.448187	0.608379
0.44905	0.608379
0.449914	0.608379
0.450777	0.608379
0.451641	0.608379
0.451641	0.60929
0.451641	0.6102
0.452504	0.6102
0.453368	0.6102
0.453368	0.611111
0.453368	0.612022
0.453368	0.612933
0.454231	0.612933
0.454231	0.613843
0.455095	0.613843
0.455095	0.614754
0.455095	0.615665
0.455095	0.616576
0.455959	0.616576
0.455959	0.617486
0.455959	0.618397
0.455959	0.619308
0.455959	0.620219
0.455959	0.621129
0.455959	0.62204
0.456822	0.62204
0.456822	0.622951
0.456822	0.623862
0.456822	0.624772
0.456822	0.625683
0.456822	0.626594
0.457686	0.626594
0.457686	0.627505
0.458549	0.627505
0.458549	0.628415
0.459413	0.628415
0.459413	0.629326
0.460276	0.629326
0.460276	0.630237
0.460276	0.631148
0.46114	0.631148
0.462003	0.631148
0.462867	0.631148
0.462867	0.632058
0.463731	0.632058
0.463731	0.632969
0.463731	0.63388
0.463731	0.634791
0.464594	0.634791
0.464594	0.635701
0.465458	0.635701
0.465458	0.636612
0.466321	0.636612
0.466321	0.637523
0.467185	0.637523
0.467185	0.638434
0.467185	0.639344
0.467185	0.640255
0.468048	0.640255
0.468912	0.640255
0.468912	0.641166
0.468912	0.642077
0.468912	0.642987
0.468912	0.643898
0.468912	0.644809
0.469775	0.644809
0.469775	0.645719
0.470639	0.645719
0.470639	0.64663
0.471503	0.64663
0.471503	0.647541
0.472366	0.647541
0.472366	0.648452
0.47323	0.648452
0.474093	0.648452
0.474093	0.649362
0.474957	0.649362
0.47582	0.649362
0.47582	0.650273
0.476684	0.650273
0.476684	0.651184
0.476684	0.652095
0.477547	0.652095
0.478411	0.652095
0.479275	0.652095
0.479275	0.653005
0.480138	0.653005
0.480138	0.653916
0.481002	0.653916
0.481865	0.653916
0.482729	0.653916
0.483592	0.653916
0.483592	0.654827
0.483592	0.655738
0.484456	0.655738
0.48532	0.655738
0.48532	0.656648
0.48532	0.657559
0.486183	0.657559
0.487047	0.657559
0.487047	0.65847
0.487047	0.659381
0.48791	0.659381
0.488774	0.659381
0.488774	0.660291
0.489637	0.660291
0.489637	0.661202
0.490501	0.661202
0.491364	0.661202
0.491364	0.662113
0.492228	0.662113
0.492228	0.663024
0.493092	0.663024
0.493092	0.663934
0.493955	0.663934
0.494819	0.663934
0.495682	0.663934
0.496546	0.663934
0.496546	0.664845
0.496546	0.665756
0.497409	0.665756
0.497409	0.666667
0.497409	0.667577
0.497409	0.668488
0.497409	0.669399
0.498273	0.669399
0.499136	0.669399
0.5	0.669399
0.500864	0.669399
0.500864	0.67031
0.500864	0.67122
0.500864	0.672131
0.500864	0.673042
0.501727	0.673042
0.501727	0.673953
0.501727	0.674863
0.502591	0.674863
0.502591	0.675774
0.502591	0.676685
0.503454	0.676685
0.503454	0.677596
0.503454	0.678506
0.503454	0.679417
0.504318	0.679417
0.505181	0.679417
0.505181	0.680328
0.505181	0.681239
0.505181	0.682149
0.506045	0.682149
0.506045	0.68306
0.506908	0.68306
0.507772	0.68306
0.507772	0.683971
0.508636	0.683971
0.509499	0.683971
0.509499	0.684882
0.509499	0.685792
0.509499	0.686703
0.510363	0.686703
0.511226	0.686703
0.511226	0.687614
0.511226	0.688525
0.51209	0.688525
0.51209	0.689435
0.512953	0.689435
0.513817	0.689435
0.513817	0.690346
0.51468	0.690346
0.51468	0.691257
0.515544	0.691257
0.516408	0.691257
0.517271	0.691257
0.518135	0.691257
0.518135	0.692168
0.518998	0.692168
0.519862	0.692168
0.520725	0.692168
0.521589	0.692168
0.522453	0.692168
0.522453	0.693078
0.523316	0.693078
0.523316	0.693989
0.523316	0.6949
0.523316	0.695811
0.523316	0.696721
0.52418	0.696721
0.525043	0.696721
0.525043	0.697632
0.525907	0.697632
0.52677	0.697632
0.527634	0.697632
0.527634	0.698543
0.528497	0.698543
0.529361	0.698543
0.529361	0.699454
0.529361	0.700364
0.530225	0.700364
0.530225	0.701275
0.530225	0.702186
0.530225	0.703097
0.531088	0.703097
0.531088	0.704007
0.531088	0.704918
0.531952	0.704918
0.532815	0.704918
0.532815	0.705829
0.532815	0.70674
0.532815	0.70765
0.533679	0.70765
0.534542	0.70765
0.535406	0.70765
0.536269	0.70765
0.537133	0.70765
0.537997	0.70765
0.53886	0.70765
0.539724	0.70765
0.539724	0.708561
0.539724	0.709472
0.540587	0.709472
0.541451	0.709472
0.542314	0.709472
0.543178	0.709472
0.544041	0.709472
0.544905	0.709472
0.545769	0.709472
0.545769	0.710383
0.546632	0.710383
0.547496	0.710383
0.548359	0.710383
0.549223	0.710383
0.550086	0.710383
0.550086	0.711293
0.550086	0.712204
0.55095	0.712204
0.551813	0.712204
0.552677	0.712204
0.552677	0.713115
0.552677	0.714026
0.552677	0.714936
0.553541	0.714936
0.554404	0.714936
0.554404	0.715847
0.554404	0.716758
0.554404	0.717668
0.555268	0.717668
0.556131	0.717668
0.556131	0.718579
0.556995	0.718579
0.557858	0.718579
0.558722	0.718579
0.559585	0.718579
0.559585	0.71949
0.559585	0.720401
0.560449	0.720401
0.561313	0.720401
0.562176	0.720401
0.56304	0.720401
0.56304	0.721311
0.56304	0.722222
0.56304	0.723133
0.56304	0.724044
0.56304	0.724954
0.563903	0.724954
0.563903	0.725865
0.563903	0.726776
0.563903	0.727687
0.564767	0.727687
0.56563	0.727687
0.566494	0.727687
0.566494	0.728597
0.566494	0.729508
0.566494	0.730419
0.567358	0.730419
0.568221	0.730419
0.568221	0.73133
0.568221	0.73224
0.568221	0.733151
0.568221	0.734062
0.569085	0.734062
0.569085	0.734973
0.569085	0.735883
0.569085	0.736794
0.569085	0.737705
0.569948	0.737705
0.569948	0.738616
0.570812	0.738616
0.571675	0.738616
0.572539	0.738616
0.573402	0.738616
0.573402	0.739526
0.573402	0.740437
0.573402	0.741348
0.573402	0.742259
0.573402	0.743169
0.573402	0.74408
0.574266	0.74408
0.574266	0.744991
0.57513	0.744991
0.57513	0.745902
0.575993	0.745902
0.575993	0.746812
0.575993	0.747723
0.576857	0.747723
0.576857	0.748634
0.57772	0.748634
0.57772	0.749545
0.578584	0.749545
0.578584	0.750455
0.579447	0.750455
0.580311	0.750455
0.581174	0.750455
0.581174	0.751366
0.581174	0.752277
0.581174	0.753188
0.581174	0.754098
0.582038	0.754098
0.582902	0.754098
0.583765	0.754098
0.583765	0.755009
0.584629	0.755009
0.584629	0.75592
0.584629	0.756831
0.585492	0.756831
0.586356	0.756831
0.586356	0.757741
0.587219	0.757741
0.587219	0.758652
0.588083	0.758652
0.588946	0.758652
0.588946	0.759563
0.58981	0.759563
0.590674	0.759563
0.591537	0.759563
0.591537	0.760474
0.591537	0.761384
0.592401	0.761384
0.593264	0.761384
0.594128	0.761384
0.594128	0.762295
0.594128	0.763206
0.594128	0.764117
0.594991	0.764117
0.594991	0.765027
0.595855	0.765027
0.596718	0.765027
0.597582	0.765027
0.598446	0.765027
0.598446	0.765938
0.599309	0.765938
0.599309	0.766849
0.600173	0.766849
0.600173	0.76776
0.600173	0.76867
0.601036	0.76867
0.6019	0.76867
0.6019	0.769581
0.6019	0.770492
0.602763	0.770492
0.603627	0.770492
0.603627	0.771403
0.604491	0.771403
0.605354	0.771403
0.605354	0.772313
0.606218	0.772313
0.607081	0.772313
0.607945	0.772313
0.607945	0.773224
0.608808	0.773224
0.609672	0.773224
0.610535	0.773224
0.610535	0.774135
0.611399	0.774135
0.611399	0.775046
0.612263	0.775046
0.613126	0.775046
0.613126	0.775956
0.613126	0.776867
0.61399	0.776867
0.614853	0.776867
0.615717	0.776867
0.615717	0.777778
0.61658	0.777778
0.61658	0.778689
0.617444	0.778689
0.618307	0.778689
0.619171	0.778689
0.620035	0.778689
0.620898	0.778689
0.621762	0.778689
0.622625	0.778689
0.623489	0.778689
0.623489	0.779599
0.624352	0.779599
0.625216	0.779599
0.626079	0.779599
0.626943	0.779599
0.627807	0.779599
0.627807	0.78051
0.62867	0.78051
0.62867	0.781421
0.629534	0.781421
0.630397	0.781421
0.631261	0.781421
0.632124	0.781421
0.632988	0.781421
0.633851	0.781421
0.633851	0.782332
0.633851	0.783242
0.634715	0.783242
0.634715	0.784153
0.634715	0.785064
0.635579	0.785064
0.636442	0.785064
0.636442	0.785974
0.637306	0.785974
0.637306	0.786885
0.637306	0.787796
0.638169	0.787796
0.639033	0.787796
0.639896	0.787796
0.639896	0.788707
0.64076	0.788707
0.64076	0.789617
0.641623	0.789617
0.642487	0.789617
0.642487	0.790528
0.642487	0.791439
0.643351	0.791439
0.644214	0.791439
0.645078	0.791439
0.645078	0.79235
0.645078	0.79326
0.645078	0.794171
0.645941	0.794171
0.645941	0.795082
0.646805	0.795082
0.647668	0.795082
0.647668	0.795993
0.648532	0.795993
0.649396	0.795993
0.650259	0.795993
0.651123	0.795993
0.651986	0.795993
0.651986	0.796903
0.651986	0.797814
0.65285	0.797814
0.65285	0.798725
0.65285	0.799636
0.65285	0.800546
0.65285	0.801457
0.653713	0.801457
0.653713	0.802368
0.653713	0.803279
0.653713	0.804189
0.654577	0.804189
0.65544	0.804189
0.65544	0.8051
0.656304	0.8051
0.656304	0.806011
0.656304	0.806922
0.656304	0.807832
0.657168	0.807832
0.658031	0.807832
0.658895	0.807832
0.658895	0.808743
0.659758	0.808743
0.660622	0.808743
0.661485	0.808743
0.661485	0.809654
0.662349	0.809654
0.663212	0.809654
0.664076	0.809654
0.66494	0.809654
0.66494	0.810565
0.66494	0.811475
0.665803	0.811475
0.666667	0.811475
0.66753	0.811475
0.668394	0.811475
0.669257	0.811475
0.670121	0.811475
0.670121	0.812386
0.670121	0.813297
0.670121	0.814208
0.670984	0.814208
0.671848	0.814208
0.671848	0.815118
0.671848	0.816029
0.672712	0.816029
0.672712	0.81694
0.673575	0.81694
0.673575	0.817851
0.673575	0.818761
0.674439	0.818761
0.675302	0.818761
0.676166	0.818761
0.676166	0.819672
0.677029	0.819672
0.677029	0.820583
0.677029	0.821494
0.677893	0.821494
0.677893	0.822404
0.678756	0.822404
0.67962	0.822404
0.680484	0.822404
0.680484	0.823315
0.680484	0.824226
0.680484	0.825137
0.681347	0.825137
0.682211	0.825137
0.682211	0.826047
0.683074	0.826047
0.683074	0.826958
0.683938	0.826958
0.683938	0.827869
0.684801	0.827869
0.685665	0.827869
0.686528	0.827869
0.687392	0.827869
0.688256	0.827869
0.688256	0.82878
0.689119	0.82878
0.689983	0.82878
0.690846	0.82878
0.69171	0.82878
0.692573	0.82878
0.692573	0.82969
0.693437	0.82969
0.694301	0.82969
0.695164	0.82969
0.696028	0.82969
0.696891	0.82969
0.696891	0.830601
0.697755	0.830601
0.697755	0.831512
0.697755	0.832423
0.697755	0.833333
0.697755	0.834244
0.697755	0.835155
0.698618	0.835155
0.699482	0.835155
0.700345	0.835155
0.701209	0.835155
0.702073	0.835155
0.702936	0.835155
0.7038	0.835155
0.704663	0.835155
0.705527	0.835155
0.705527	0.836066
0.705527	0.836976
0.70639	0.836976
0.707254	0.836976
0.708117	0.836976
0.708981	0.836976
0.708981	0.837887
0.709845	0.837887
0.709845	0.838798
0.709845	0.839709
0.709845	0.840619
0.710708	0.840619
0.710708	0.84153
0.711572	0.84153
0.712435	0.84153
0.712435	0.842441
0.712435	0.843352
0.713299	0.843352
0.714162	0.843352
0.715026	0.843352
0.715026	0.844262
0.715889	0.844262
0.715889	0.845173
0.716753	0.845173
0.717617	0.845173
0.71848	0.845173
0.719344	0.845173
0.719344	0.846084
0.720207	0.846084
0.720207	0.846995
0.720207	0.847905
0.721071	0.847905
0.721934	0.847905
0.721934	0.848816
0.722798	0.848816
0.723661	0.848816
0.723661	0.849727
0.724525	0.849727
0.725389	0.849727
0.725389	0.850638
0.725389	0.851548
0.726252	0.851548
0.726252	0.852459
0.726252	0.85337
0.727116	0.85337
0.727116	0.854281
0.727979	0.854281
0.727979	0.855191
0.727979	0.856102
0.727979	0.857013
0.727979	0.857923
0.727979	0.858834
0.728843	0.858834
0.729706	0.858834
0.73057	0.858834
0.73057	0.859745
0.73057	0.860656
0.73057	0.861566
0.73057	0.862477
0.731434	0.862477
0.732297	0.862477
0.733161	0.862477
0.734024	0.862477
0.734888	0.862477
0.734888	0.863388
0.734888	0.864299
0.734888	0.865209
0.734888	0.86612
0.735751	0.86612
0.736615	0.86612
0.737478	0.86612
0.738342	0.86612
0.739206	0.86612
0.740069	0.86612
0.740069	0.867031
0.740933	0.867031
0.741796	0.867031
0.741796	0.867942
0.741796	0.868852
0.741796	0.869763
0.74266	0.869763
0.743523	0.869763
0.743523	0.870674
0.744387	0.870674
0.74525	0.870674
0.746114	0.870674
0.746978	0.870674
0.747841	0.870674
0.747841	0.871585
0.748705	0.871585
0.748705	0.872495
0.749568	0.872495
0.750432	0.872495
0.751295	0.872495
0.752159	0.872495
0.752159	0.873406
0.753022	0.873406
0.753886	0.873406
0.753886	0.874317
0.75475	0.874317
0.75475	0.875228
0.75475	0.876138
0.755613	0.876138
0.756477	0.876138
0.756477	0.877049
0.75734	0.877049
0.758204	0.877049
0.759067	0.877049
0.759931	0.877049
0.760794	0.877049
0.761658	0.877049
0.762522	0.877049
0.762522	0.87796
0.763385	0.87796
0.763385	0.878871
0.763385	0.879781
0.763385	0.880692
0.763385	0.881603
0.763385	0.882514
0.764249	0.882514
0.765112	0.882514
0.765112	0.883424
0.765976	0.883424
0.766839	0.883424
0.767703	0.883424
0.767703	0.884335
0.767703	0.885246
0.768566	0.885246
0.76943	0.885246
0.76943	0.886157
0.770294	0.886157
0.770294	0.887067
0.770294	0.887978
0.771157	0.887978
0.771157	0.888889
0.772021	0.888889
0.772884	0.888889
0.772884	0.8898
0.773748	0.8898
0.774611	0.8898
0.774611	0.89071
0.774611	0.891621
0.774611	0.892532
0.775475	0.892532
0.776339	0.892532
0.776339	0.893443
0.776339	0.894353
0.777202	0.894353
0.777202	0.895264
0.777202	0.896175
0.777202	0.897086
0.778066	0.897086
0.778066	0.897996
0.778066	0.898907
0.778929	0.898907
0.779793	0.898907
0.780656	0.898907
0.78152	0.898907
0.782383	0.898907
0.783247	0.898907
0.783247	0.899818
0.784111	0.899818
0.784974	0.899818
0.784974	0.900729
0.785838	0.900729
0.786701	0.900729
0.787565	0.900729
0.788428	0.900729
0.789292	0.900729
0.789292	0.901639
0.790155	0.901639
0.791019	0.901639
0.791883	0.901639
0.792746	0.901639
0.792746	0.90255
0.79361	0.90255
0.79361	0.903461
0.794473	0.903461
0.794473	0.904372
0.795337	0.904372
0.7962	0.904372
0.797064	0.904372
0.797927	0.904372
0.798791	0.904372
0.798791	0.905282
0.799655	0.905282
0.800518	0.905282
0.800518	0.906193
0.800518	0.907104
0.800518	0.908015
0.801382	0.908015
0.802245	0.908015
0.803109	0.908015
0.803972	0.908015
0.804836	0.908015
0.805699	0.908015
0.806563	0.908015
0.807427	0.908015
0.807427	0.908925
0.80829	0.908925
0.809154	0.908925
0.810017	0.908925
0.810017	0.909836
0.810017	0.910747
0.810881	0.910747
0.811744	0.910747
0.812608	0.910747
0.813472	0.910747
0.813472	0.911658
0.814335	0.911658
0.815199	0.911658
0.816062	0.911658
0.816926	0.911658
0.817789	0.911658
0.817789	0.912568
0.817789	0.913479
0.817789	0.91439
0.818653	0.91439
0.819516	0.91439
0.82038	0.91439
0.821244	0.91439
0.822107	0.91439
0.822971	0.91439
0.823834	0.91439
0.824698	0.91439
0.825561	0.91439
0.826425	0.91439
0.827288	0.91439
0.827288	0.915301
0.827288	0.916211
0.828152	0.916211
0.829016	0.916211
0.829016	0.917122
0.829879	0.917122
0.829879	0.918033
0.830743	0.918033
0.831606	0.918033
0.83247	0.918033
0.83247	0.918944
0.83247	0.919854
0.833333	0.919854
0.833333	0.920765
0.834197	0.920765
0.83506	0.920765
0.835924	0.920765
0.835924	0.921676
0.836788	0.921676
0.836788	0.922587
0.837651	0.922587
0.838515	0.922587
0.838515	0.923497
0.839378	0.923497
0.839378	0.924408
0.840242	0.924408
0.840242	0.925319
0.841105	0.925319
0.841969	0.925319
0.842832	0.925319
0.843696	0.925319
0.84456	0.925319
0.845423	0.925319
0.846287	0.925319
0.84715	0.925319
[truncated: 259 more rows]

## Sheet: Fig8i
Pupil-only
False positive rate	True positive rate
0	0
0	0.000910747
0.000863558	0.000910747
0.00172712	0.000910747
0.00172712	0.00182149
0.00259067	0.00182149
0.00345423	0.00182149
0.00431779	0.00182149
0.00518135	0.00182149
0.00604491	0.00182149
0.00690846	0.00182149
0.00777202	0.00182149
0.00777202	0.00273224
0.00863558	0.00273224
0.00949914	0.00273224
0.00949914	0.00364299
0.00949914	0.00455373
0.0103627	0.00455373
0.0112263	0.00455373
0.0120898	0.00455373
0.0129534	0.00455373
0.0138169	0.00455373
0.0146805	0.00455373
0.0146805	0.00546448
0.0146805	0.00637523
0.015544	0.00637523
0.0164076	0.00637523
0.0164076	0.00728597
0.0164076	0.00819672
0.0172712	0.00819672
0.0181347	0.00819672
0.0189983	0.00819672
0.0189983	0.00910747
0.0189983	0.0100182
0.0198618	0.0100182
0.0198618	0.010929
0.0207254	0.010929
0.0215889	0.010929
0.0215889	0.0118397
0.0224525	0.0118397
0.0224525	0.0127505
0.0233161	0.0127505
0.0241796	0.0127505
0.0250432	0.0127505
0.0259067	0.0127505
0.0267703	0.0127505
0.0276339	0.0127505
0.0284974	0.0127505
0.029361	0.0127505
0.029361	0.0136612
0.029361	0.0145719
0.0302245	0.0145719
0.0310881	0.0145719
0.0310881	0.0154827
0.0319516	0.0154827
0.0319516	0.0163934
0.0328152	0.0163934
0.0336788	0.0163934
0.0336788	0.0173042
0.0345423	0.0173042
0.0354059	0.0173042
0.0362694	0.0173042
0.0362694	0.0182149
0.0362694	0.0191257
0.0362694	0.0200364
0.037133	0.0200364
0.0379965	0.0200364
0.0388601	0.0200364
0.0397237	0.0200364
0.0405872	0.0200364
0.0414508	0.0200364
0.0423143	0.0200364
0.0431779	0.0200364
0.0440415	0.0200364
0.0440415	0.0209472
0.0440415	0.0218579
0.0440415	0.0227687
0.044905	0.0227687
0.0457686	0.0227687
0.0457686	0.0236794
0.0457686	0.0245902
0.0466321	0.0245902
0.0466321	0.0255009
0.0474957	0.0255009
0.0483592	0.0255009
0.0492228	0.0255009
0.0500864	0.0255009
0.0500864	0.0264117
0.0509499	0.0264117
0.0509499	0.0273224
0.0518135	0.0273224
0.052677	0.0273224
0.052677	0.0282332
0.0535406	0.0282332
0.0535406	0.0291439
0.0535406	0.0300546
0.0535406	0.0309654
0.0535406	0.0318761
0.0544041	0.0318761
0.0552677	0.0318761
0.0561313	0.0318761
0.0569948	0.0318761
0.0578584	0.0318761
0.0578584	0.0327869
0.0587219	0.0327869
0.0595855	0.0327869
0.0595855	0.0336976
0.0595855	0.0346084
0.0604491	0.0346084
0.0604491	0.0355191
0.0604491	0.0364299
0.0604491	0.0373406
0.0604491	0.0382514
0.0604491	0.0391621
0.0613126	0.0391621
0.0621762	0.0391621
0.0621762	0.0400729
0.0621762	0.0409836
0.0621762	0.0418944
0.0621762	0.0428051
0.0621762	0.0437158
0.0630397	0.0437158
0.0639033	0.0437158
0.0647668	0.0437158
0.0647668	0.0446266
0.0656304	0.0446266
0.066494	0.0446266
0.0673575	0.0446266
0.0682211	0.0446266
0.0690846	0.0446266
0.0690846	0.0455373
0.0699482	0.0455373
0.0699482	0.0464481
0.0708117	0.0464481
0.0716753	0.0464481
0.0725389	0.0464481
0.0734024	0.0464481
0.074266	0.0464481
0.0751295	0.0464481
0.0751295	0.0473588
0.0759931	0.0473588
0.0759931	0.0482696
0.0759931	0.0491803
0.0759931	0.0500911
0.0768566	0.0500911
0.0768566	0.0510018
0.0777202	0.0510018
0.0785838	0.0510018
0.0785838	0.0519126
0.0785838	0.0528233
0.0794473	0.0528233
0.0794473	0.0537341
0.0794473	0.0546448
0.0803109	0.0546448
0.0811744	0.0546448
0.082038	0.0546448
0.0829016	0.0546448
0.0829016	0.0555556
0.0829016	0.0564663
0.0837651	0.0564663
0.0837651	0.057377
0.0846287	0.057377
0.0846287	0.0582878
0.0854922	0.0582878
0.0863558	0.0582878
0.0863558	0.0591985
0.0872193	0.0591985
0.0872193	0.0601093
0.0880829	0.0601093
0.0880829	0.06102
0.0880829	0.0619308
0.0889465	0.0619308
0.0889465	0.0628415
0.0889465	0.0637523
0.08981	0.0637523
0.0906736	0.0637523
0.0906736	0.064663
0.0906736	0.0655738
0.0915371	0.0655738
0.0915371	0.0664845
0.0915371	0.0673953
0.0915371	0.068306
0.0915371	0.0692168
0.0915371	0.0701275
0.0915371	0.0710383
0.0924007	0.0710383
0.0932642	0.0710383
0.0932642	0.071949
0.0932642	0.0728597
0.0941278	0.0728597
0.0941278	0.0737705
0.0949914	0.0737705
0.0949914	0.0746812
0.0949914	0.075592
0.0958549	0.075592
0.0958549	0.0765027
0.0967185	0.0765027
0.097582	0.0765027
0.097582	0.0774135
0.097582	0.0783242
0.097582	0.079235
0.097582	0.0801457
0.097582	0.0810565
0.097582	0.0819672
0.0984456	0.0819672
0.0993092	0.0819672
0.100173	0.0819672
0.101036	0.0819672
0.1019	0.0819672
0.1019	0.082878
0.1019	0.0837887
0.1019	0.0846995
0.1019	0.0856102
0.102763	0.0856102
0.103627	0.0856102
0.104491	0.0856102
0.105354	0.0856102
0.106218	0.0856102
0.107081	0.0856102
0.107945	0.0856102
0.108808	0.0856102
0.108808	0.0865209
0.109672	0.0865209
0.110535	0.0865209
0.110535	0.0874317
0.110535	0.0883424
0.110535	0.0892532
0.110535	0.0901639
0.111399	0.0901639
0.111399	0.0910747
0.111399	0.0919854
0.111399	0.0928962
0.111399	0.0938069
0.112263	0.0938069
0.112263	0.0947177
0.113126	0.0947177
0.113126	0.0956284
0.11399	0.0956284
0.114853	0.0956284
0.115717	0.0956284
0.115717	0.0965392
0.115717	0.0974499
0.115717	0.0983607
0.115717	0.0992714
0.115717	0.100182
0.115717	0.101093
0.11658	0.101093
0.11658	0.102004
0.11658	0.102914
0.11658	0.103825
0.11658	0.104736
0.117444	0.104736
0.118307	0.104736
0.118307	0.105647
0.119171	0.105647
0.120035	0.105647
0.120035	0.106557
0.120035	0.107468
0.120898	0.107468
0.121762	0.107468
0.122625	0.107468
0.123489	0.107468
0.124352	0.107468
0.124352	0.108379
0.124352	0.10929
0.125216	0.10929
0.125216	0.1102
0.126079	0.1102
0.126079	0.111111
0.126079	0.112022
0.126943	0.112022
0.126943	0.112933
0.127807	0.112933
0.12867	0.112933
0.12867	0.113843
0.129534	0.113843
0.129534	0.114754
0.129534	0.115665
0.129534	0.116576
0.129534	0.117486
0.130397	0.117486
0.131261	0.117486
0.131261	0.118397
0.131261	0.119308
0.131261	0.120219
0.132124	0.120219
0.132988	0.120219
0.132988	0.121129
0.132988	0.12204
0.132988	0.122951
0.133851	0.122951
0.134715	0.122951
0.135579	0.122951
0.136442	0.122951
0.136442	0.123862
0.136442	0.124772
0.136442	0.125683
0.137306	0.125683
0.137306	0.126594
0.138169	0.126594
0.139033	0.126594
0.139033	0.127505
0.139896	0.127505
0.14076	0.127505
0.14076	0.128415
0.14076	0.129326
0.141623	0.129326
0.141623	0.130237
0.141623	0.131148
0.141623	0.132058
0.141623	0.132969
0.142487	0.132969
0.143351	0.132969
0.143351	0.13388
0.144214	0.13388
0.144214	0.134791
0.145078	0.134791
0.145941	0.134791
0.145941	0.135701
0.146805	0.135701
0.146805	0.136612
0.146805	0.137523
0.146805	0.138434
0.147668	0.138434
0.148532	0.138434
0.149396	0.138434
0.150259	0.138434
0.150259	0.139344
0.150259	0.140255
0.151123	0.140255
0.151986	0.140255
0.151986	0.141166
0.15285	0.141166
0.15285	0.142077
0.153713	0.142077
0.154577	0.142077
0.154577	0.142987
0.154577	0.143898
0.15544	0.143898
0.156304	0.143898
0.156304	0.144809
0.157168	0.144809
0.157168	0.145719
0.158031	0.145719
0.158031	0.14663
0.158895	0.14663
0.159758	0.14663
0.159758	0.147541
0.159758	0.148452
0.159758	0.149362
0.159758	0.150273
0.160622	0.150273
0.161485	0.150273
0.161485	0.151184
0.161485	0.152095
0.162349	0.152095
0.162349	0.153005
0.163212	0.153005
0.163212	0.153916
0.164076	0.153916
0.16494	0.153916
0.165803	0.153916
0.165803	0.154827
0.165803	0.155738
0.166667	0.155738
0.16753	0.155738
0.16753	0.156648
0.16753	0.157559
0.16753	0.15847
0.168394	0.15847
0.168394	0.159381
0.168394	0.160291
0.168394	0.161202
0.169257	0.161202
0.169257	0.162113
0.169257	0.163024
0.170121	0.163024
0.170121	0.163934
0.170121	0.164845
0.170984	0.164845
0.170984	0.165756
0.170984	0.166667
0.171848	0.166667
0.171848	0.167577
0.172712	0.167577
0.172712	0.168488
0.173575	0.168488
0.174439	0.168488
0.174439	0.169399
0.175302	0.169399
0.175302	0.17031
0.175302	0.17122
0.175302	0.172131
0.175302	0.173042
0.176166	0.173042
0.177029	0.173042
0.177029	0.173953
0.177029	0.174863
0.177893	0.174863
0.177893	0.175774
0.177893	0.176685
0.178756	0.176685
0.17962	0.176685
0.17962	0.177596
0.17962	0.178506
0.180484	0.178506
0.180484	0.179417
0.181347	0.179417
0.181347	0.180328
0.181347	0.181239
0.181347	0.182149
0.181347	0.18306
0.182211	0.18306
0.183074	0.18306
0.183074	0.183971
0.183074	0.184882
0.183938	0.184882
0.183938	0.185792
0.184801	0.185792
0.184801	0.186703
0.184801	0.187614
0.185665	0.187614
0.186528	0.187614
0.187392	0.187614
0.187392	0.188525
0.188256	0.188525
0.188256	0.189435
0.188256	0.190346
0.189119	0.190346
0.189983	0.190346
0.189983	0.191257
0.189983	0.192168
0.189983	0.193078
0.190846	0.193078
0.19171	0.193078
0.19171	0.193989
0.19171	0.1949
0.19171	0.195811
0.192573	0.195811
0.193437	0.195811
0.193437	0.196721
0.193437	0.197632
0.193437	0.198543
0.193437	0.199454
0.193437	0.200364
0.194301	0.200364
0.194301	0.201275
0.195164	0.201275
0.195164	0.202186
0.195164	0.203097
0.195164	0.204007
0.196028	0.204007
0.196891	0.204007
0.196891	0.204918
0.197755	0.204918
0.197755	0.205829
0.198618	0.205829
0.199482	0.205829
0.199482	0.20674
0.200345	0.20674
0.201209	0.20674
0.201209	0.20765
0.201209	0.208561
0.202073	0.208561
0.202073	0.209472
0.202073	0.210383
0.202936	0.210383
0.202936	0.211293
0.202936	0.212204
0.2038	0.212204
0.2038	0.213115
0.2038	0.214026
0.204663	0.214026
0.204663	0.214936
0.204663	0.215847
0.204663	0.216758
0.205527	0.216758
0.20639	0.216758
0.20639	0.217668
0.20639	0.218579
0.20639	0.21949
0.20639	0.220401
0.207254	0.220401
0.207254	0.221311
0.208117	0.221311
0.208117	0.222222
0.208117	0.223133
0.208117	0.224044
0.208981	0.224044
0.208981	0.224954
0.208981	0.225865
0.209845	0.225865
0.210708	0.225865
0.211572	0.225865
0.212435	0.225865
0.213299	0.225865
0.214162	0.225865
0.215026	0.225865
0.215026	0.226776
0.215026	0.227687
0.215889	0.227687
0.216753	0.227687
0.217617	0.227687
0.21848	0.227687
0.219344	0.227687
0.220207	0.227687
0.221071	0.227687
0.221071	0.228597
0.221934	0.228597
0.222798	0.228597
0.222798	0.229508
0.222798	0.230419
0.222798	0.23133
0.223661	0.23133
0.223661	0.23224
0.224525	0.23224
0.224525	0.233151
0.224525	0.234062
0.225389	0.234062
0.226252	0.234062
0.226252	0.234973
0.226252	0.235883
0.227116	0.235883
0.227116	0.236794
0.227979	0.236794
0.228843	0.236794
0.229706	0.236794
0.23057	0.236794
0.231434	0.236794
0.232297	0.236794
0.232297	0.237705
0.232297	0.238616
0.233161	0.238616
0.234024	0.238616
0.234024	0.239526
0.234024	0.240437
0.234888	0.240437
0.234888	0.241348
0.234888	0.242259
0.234888	0.243169
0.234888	0.24408
0.235751	0.24408
0.236615	0.24408
0.236615	0.244991
0.236615	0.245902
0.236615	0.246812
0.236615	0.247723
0.236615	0.248634
0.237478	0.248634
0.237478	0.249545
0.238342	0.249545
0.238342	0.250455
0.239206	0.250455
0.239206	0.251366
0.239206	0.252277
0.239206	0.253188
0.239206	0.254098
0.239206	0.255009
0.239206	0.25592
0.239206	0.256831
0.239206	0.257741
0.239206	0.258652
0.239206	0.259563
0.239206	0.260474
0.240069	0.260474
0.240933	0.260474
0.241796	0.260474
0.24266	0.260474
0.24266	0.261384
0.24266	0.262295
0.243523	0.262295
0.243523	0.263206
0.244387	0.263206
0.244387	0.264117
0.24525	0.264117
0.24525	0.265027
0.24525	0.265938
0.246114	0.265938
0.246114	0.266849
0.246978	0.266849
0.247841	0.266849
0.248705	0.266849
0.248705	0.26776
0.249568	0.26776
0.250432	0.26776
0.251295	0.26776
0.251295	0.26867
0.251295	0.269581
0.252159	0.269581
0.253022	0.269581
0.253022	0.270492
0.253886	0.270492
0.253886	0.271403
0.25475	0.271403
0.25475	0.272313
0.25475	0.273224
0.25475	0.274135
0.25475	0.275046
0.255613	0.275046
0.256477	0.275046
0.256477	0.275956
0.25734	0.275956
0.25734	0.276867
0.25734	0.277778
0.258204	0.277778
0.259067	0.277778
0.259931	0.277778
0.260794	0.277778
0.261658	0.277778
0.261658	0.278689
0.262522	0.278689
0.263385	0.278689
0.263385	0.279599
0.263385	0.28051
0.264249	0.28051
0.265112	0.28051
0.265976	0.28051
0.265976	0.281421
0.265976	0.282332
0.265976	0.283242
0.266839	0.283242
0.266839	0.284153
0.266839	0.285064
0.267703	0.285064
0.267703	0.285974
0.268566	0.285974
0.268566	0.286885
0.268566	0.287796
0.268566	0.288707
0.268566	0.289617
0.268566	0.290528
0.268566	0.291439
0.26943	0.291439
0.270294	0.291439
0.271157	0.291439
0.272021	0.291439
0.272021	0.29235
0.272021	0.29326
0.272884	0.29326
0.273748	0.29326
0.274611	0.29326
0.274611	0.294171
0.275475	0.294171
0.276339	0.294171
0.276339	0.295082
0.277202	0.295082
0.277202	0.295993
0.278066	0.295993
0.278066	0.296903
0.278066	0.297814
0.278066	0.298725
0.278066	0.299636
0.278066	0.300546
0.278066	0.301457
0.278929	0.301457
0.278929	0.302368
0.279793	0.302368
0.279793	0.303279
0.279793	0.304189
0.279793	0.3051
0.280656	0.3051
0.28152	0.3051
0.282383	0.3051
0.283247	0.3051
0.283247	0.306011
0.284111	0.306011
0.284974	0.306011
0.284974	0.306922
0.284974	0.307832
0.285838	0.307832
0.286701	0.307832
0.287565	0.307832
0.288428	0.307832
0.289292	0.307832
0.290155	0.307832
0.291019	0.307832
0.291019	0.308743
0.291019	0.309654
0.291019	0.310565
0.291019	0.311475
0.291019	0.312386
0.291019	0.313297
0.291019	0.314208
0.291883	0.314208
0.291883	0.315118
0.291883	0.316029
0.292746	0.316029
0.292746	0.31694
0.292746	0.317851
0.292746	0.318761
0.29361	0.318761
0.294473	0.318761
0.294473	0.319672
0.294473	0.320583
0.294473	0.321494
0.295337	0.321494
0.295337	0.322404
0.2962	0.322404
0.2962	0.323315
0.297064	0.323315
0.297064	0.324226
0.297064	0.325137
0.297927	0.325137
0.297927	0.326047
0.298791	0.326047
0.299655	0.326047
0.300518	0.326047
0.300518	0.326958
0.300518	0.327869
0.301382	0.327869
0.301382	0.32878
0.301382	0.32969
0.301382	0.330601
0.301382	0.331512
0.301382	0.332423
0.301382	0.333333
0.301382	0.334244
0.301382	0.335155
0.302245	0.335155
0.303109	0.335155
0.303972	0.335155
0.304836	0.335155
0.304836	0.336066
0.305699	0.336066
0.306563	0.336066
0.307427	0.336066
0.30829	0.336066
0.30829	0.336976
0.30829	0.337887
0.30829	0.338798
0.30829	0.339709
0.30829	0.340619
0.309154	0.340619
0.310017	0.340619
0.310881	0.340619
0.310881	0.34153
0.310881	0.342441
0.310881	0.343352
0.310881	0.344262
0.311744	0.344262
0.312608	0.344262
0.312608	0.345173
0.313472	0.345173
0.314335	0.345173
0.314335	0.346084
0.315199	0.346084
0.316062	0.346084
0.316926	0.346084
0.316926	0.346995
0.316926	0.347905
0.317789	0.347905
0.317789	0.348816
0.317789	0.349727
0.318653	0.349727
0.319516	0.349727
0.32038	0.349727
0.321244	0.349727
0.322107	0.349727
0.322107	0.350638
0.322107	0.351548
0.322107	0.352459
0.322107	0.35337
0.322107	0.354281
0.322971	0.354281
0.322971	0.355191
0.322971	0.356102
0.322971	0.357013
0.323834	0.357013
0.323834	0.357923
0.324698	0.357923
0.324698	0.358834
0.325561	0.358834
0.325561	0.359745
0.326425	0.359745
0.326425	0.360656
0.327288	0.360656
0.327288	0.361566
0.328152	0.361566
0.329016	0.361566
0.329879	0.361566
0.329879	0.362477
0.329879	0.363388
0.329879	0.364299
0.330743	0.364299
0.330743	0.365209
0.330743	0.36612
0.331606	0.36612
0.33247	0.36612
0.33247	0.367031
0.333333	0.367031
0.334197	0.367031
0.33506	0.367031
0.33506	0.367942
0.335924	0.367942
0.335924	0.368852
0.336788	0.368852
0.336788	0.369763
0.336788	0.370674
0.337651	0.370674
0.337651	0.371585
0.338515	0.371585
0.338515	0.372495
0.338515	0.373406
0.339378	0.373406
0.339378	0.374317
0.339378	0.375228
0.339378	0.376138
0.339378	0.377049
0.339378	0.37796
0.339378	0.378871
0.339378	0.379781
0.340242	0.379781
0.341105	0.379781
0.341969	0.379781
0.342832	0.379781
0.342832	0.380692
0.343696	0.380692
0.34456	0.380692
0.345423	0.380692
0.345423	0.381603
0.345423	0.382514
0.345423	0.383424
0.345423	0.384335
0.346287	0.384335
0.34715	0.384335
0.34715	0.385246
0.34715	0.386157
0.348014	0.386157
0.348014	0.387067
0.348877	0.387067
0.348877	0.387978
0.349741	0.387978
0.350604	0.387978
0.350604	0.388889
0.350604	0.3898
0.350604	0.39071
0.351468	0.39071
0.351468	0.391621
0.352332	0.391621
0.352332	0.392532
0.352332	0.393443
0.353195	0.393443
0.354059	0.393443
0.354059	0.394353
0.354059	0.395264
0.354922	0.395264
0.355786	0.395264
0.355786	0.396175
0.355786	0.397086
0.355786	0.397996
0.355786	0.398907
0.355786	0.399818
0.355786	0.400729
0.355786	0.401639
0.356649	0.401639
0.357513	0.401639
0.358377	0.401639
0.358377	0.40255
0.358377	0.403461
0.358377	0.404372
0.35924	0.404372
0.360104	0.404372
0.360104	0.405282
0.360104	0.406193
0.360104	0.407104
0.360967	0.407104
0.361831	0.407104
0.362694	0.407104
0.362694	0.408015
0.362694	0.408925
0.362694	0.409836
0.363558	0.409836
0.363558	0.410747
0.364421	0.410747
0.365285	0.410747
0.365285	0.411658
0.366149	0.411658
0.366149	0.412568
0.366149	0.413479
0.366149	0.41439
0.366149	0.415301
0.366149	0.416211
0.367012	0.416211
0.367876	0.416211
0.367876	0.417122
0.367876	0.418033
0.367876	0.418944
0.367876	0.419854
0.367876	0.420765
0.367876	0.421676
0.367876	0.422587
0.368739	0.422587
0.368739	0.423497
0.368739	0.424408
0.368739	0.425319
0.368739	0.42623
0.368739	0.42714
0.368739	0.428051
0.368739	0.428962
0.368739	0.429872
0.369603	0.429872
0.370466	0.429872
0.370466	0.430783
0.37133	0.430783
0.372193	0.430783
0.372193	0.431694
0.373057	0.431694
0.373057	0.432605
0.373921	0.432605
0.374784	0.432605
0.374784	0.433515
0.375648	0.433515
0.375648	0.434426
0.376511	0.434426
0.377375	0.434426
0.378238	0.434426
0.379102	0.434426
0.379102	0.435337
0.379102	0.436248
0.379102	0.437158
0.379102	0.438069
0.379965	0.438069
0.380829	0.438069
0.381693	0.438069
0.382556	0.438069
0.382556	0.43898
0.382556	0.439891
0.382556	0.440801
0.38342	0.440801
0.38342	0.441712
0.384283	0.441712
0.385147	0.441712
0.38601	0.441712
0.386874	0.441712
0.387737	0.441712
0.388601	0.441712
0.389465	0.441712
0.390328	0.441712
0.390328	0.442623
0.391192	0.442623
0.391192	0.443534
0.391192	0.444444
0.391192	0.445355
0.392055	0.445355
0.392919	0.445355
0.393782	0.445355
0.394646	0.445355
0.395509	0.445355
0.396373	0.445355
0.397237	0.445355
0.397237	0.446266
0.3981	0.446266
0.398964	0.446266
0.398964	0.447177
0.398964	0.448087
0.399827	0.448087
0.400691	0.448087
0.400691	0.448998
0.401554	0.448998
0.402418	0.448998
0.402418	0.449909
0.403282	0.449909
0.403282	0.45082
0.403282	0.45173
0.403282	0.452641
0.403282	0.453552
0.404145	0.453552
0.404145	0.454463
0.404145	0.455373
0.404145	0.456284
0.404145	0.457195
0.405009	0.457195
0.405009	0.458106
0.405872	0.458106
0.405872	0.459016
0.406736	0.459016
0.407599	0.459016
0.407599	0.459927
0.408463	0.459927
0.409326	0.459927
0.41019	0.459927
0.41019	0.460838
0.411054	0.460838
0.411917	0.460838
0.411917	0.461749
0.411917	0.462659
0.411917	0.46357
0.412781	0.46357
0.413644	0.46357
0.413644	0.464481
0.414508	0.464481
0.414508	0.465392
0.415371	0.465392
0.416235	0.465392
0.417098	0.465392
0.417962	0.465392
0.417962	0.466302
0.418826	0.466302
0.418826	0.467213
0.419689	0.467213
0.419689	0.468124
0.419689	0.469035
0.420553	0.469035
0.421416	0.469035
0.42228	0.469035
0.42228	0.469945
0.42228	0.470856
0.423143	0.470856
0.423143	0.471767
0.423143	0.472678
0.424007	0.472678
0.424007	0.473588
0.424007	0.474499
0.42487	0.474499
0.425734	0.474499
0.425734	0.47541
0.425734	0.476321
0.425734	0.477231
0.425734	0.478142
0.425734	0.479053
0.426598	0.479053
0.426598	0.479964
0.426598	0.480874
0.427461	0.480874
0.427461	0.481785
0.427461	0.482696
0.427461	0.483607
0.428325	0.483607
0.428325	0.484517
0.429188	0.484517
0.429188	0.485428
0.430052	0.485428
0.430052	0.486339
0.430915	0.486339
0.431779	0.486339
0.431779	0.48725
0.432642	0.48725
0.433506	0.48725
0.43437	0.48725
0.43437	0.48816
0.435233	0.48816
0.436097	0.48816
0.436097	0.489071
0.436097	0.489982
0.436097	0.490893
0.436097	0.491803
0.43696	0.491803
0.437824	0.491803
0.437824	0.492714
0.437824	0.493625
0.438687	0.493625
0.438687	0.494536
0.438687	0.495446
0.438687	0.496357
0.438687	0.497268
0.439551	0.497268
0.439551	0.498179
0.439551	0.499089
0.439551	0.5
0.439551	0.500911
0.439551	0.501821
0.440415	0.501821
0.440415	0.502732
0.440415	0.503643
0.440415	0.504554
0.440415	0.505464
0.440415	0.506375
0.440415	0.507286
0.441278	0.507286
0.441278	0.508197
0.441278	0.509107
0.442142	0.509107
0.442142	0.510018
0.442142	0.510929
0.442142	0.51184
0.442142	0.51275
0.443005	0.51275
0.443005	0.513661
0.443869	0.513661
0.443869	0.514572
0.444732	0.514572
0.444732	0.515483
0.445596	0.515483
0.446459	0.515483
0.447323	0.515483
0.447323	0.516393
0.448187	0.516393
0.44905	0.516393
0.44905	0.517304
0.44905	0.518215
0.449914	0.518215
0.449914	0.519126
0.449914	0.520036
0.450777	0.520036
0.451641	0.520036
0.451641	0.520947
0.452504	0.520947
0.452504	0.521858
0.452504	0.522769
0.452504	0.523679
0.453368	0.523679
0.453368	0.52459
0.453368	0.525501
0.454231	0.525501
0.455095	0.525501
0.455095	0.526412
0.455959	0.526412
0.455959	0.527322
0.456822	0.527322
0.457686	0.527322
0.457686	0.528233
0.458549	0.528233
0.459413	0.528233
0.460276	0.528233
0.46114	0.529144
0.462003	0.529144
0.462003	0.530055
0.462867	0.530055
0.462867	0.530965
0.462867	0.531876
0.463731	0.531876
0.463731	0.532787
0.464594	0.532787
0.465458	0.532787
0.465458	0.533698
0.465458	0.534608
0.465458	0.535519
0.466321	0.535519
0.466321	0.53643
0.467185	0.53643
0.468048	0.53643
0.468048	0.537341
0.468912	0.537341
0.469775	0.537341
0.470639	0.537341
0.471503	0.537341
0.472366	0.537341
0.472366	0.538251
0.472366	0.539162
0.47323	0.539162
0.47323	0.540073
0.47323	0.540984
0.47323	0.541894
0.47323	0.542805
0.47323	0.543716
0.47323	0.544627
0.47323	0.545537
0.474093	0.545537
0.474093	0.546448
0.474957	0.546448
0.474957	0.547359
0.47582	0.547359
0.47582	0.54827
0.47582	0.54918
0.47582	0.550091
0.47582	0.551002
0.47582	0.551913
0.476684	0.551913
0.476684	0.552823
0.476684	0.553734
0.477547	0.553734
0.477547	0.554645
0.477547	0.555556
0.477547	0.556466
0.477547	0.557377
0.478411	0.557377
0.478411	0.558288
0.478411	0.559199
0.479275	0.559199
0.480138	0.559199
0.480138	0.560109
0.480138	0.56102
0.480138	0.561931
0.480138	0.562842
0.480138	0.563752
0.480138	0.564663
0.481002	0.564663
0.481865	0.564663
0.481865	0.565574
0.482729	0.565574
0.483592	0.565574
0.484456	0.565574
0.484456	0.566485
0.48532	0.566485
0.48532	0.567395
0.486183	0.567395
0.487047	0.567395
0.487047	0.568306
0.487047	0.569217
0.48791	0.569217
0.48791	0.570128
0.48791	0.571038
0.48791	0.571949
0.48791	0.57286
0.488774	0.57286
0.488774	0.57377
0.489637	0.57377
0.490501	0.57377
0.490501	0.574681
0.491364	0.574681
0.492228	0.574681
0.493092	0.574681
0.493955	0.574681
0.494819	0.574681
0.494819	0.575592
0.495682	0.575592
0.496546	0.575592
0.497409	0.575592
0.498273	0.575592
0.499136	0.575592
0.5	0.575592
0.500864	0.575592
0.501727	0.575592
0.501727	0.576503
0.501727	0.577413
0.502591	0.577413
0.503454	0.577413
0.504318	0.577413
0.505181	0.577413
0.505181	0.578324
0.505181	0.579235
0.506045	0.579235
0.506045	0.580146
0.506908	0.580146
0.506908	0.581056
0.507772	0.581056
0.508636	0.581056
0.509499	0.581056
0.510363	0.581056
0.511226	0.581056
0.511226	0.581967
0.511226	0.582878
0.511226	0.583789
0.51209	0.583789
0.51209	0.584699
0.51209	0.58561
0.512953	0.58561
0.513817	0.58561
0.513817	0.586521
0.513817	0.587432
0.51468	0.587432
0.515544	0.587432
0.516408	0.587432
0.516408	0.588342
0.516408	0.589253
0.516408	0.590164
0.517271	0.590164
0.518135	0.590164
0.518135	0.591075
0.518998	0.591075
0.519862	0.591075
0.520725	0.591075
0.520725	0.591985
0.521589	0.591985
0.522453	0.591985
0.522453	0.592896
0.523316	0.592896
0.52418	0.592896
0.525043	0.592896
0.525907	0.592896
0.52677	0.592896
0.52677	0.593807
0.52677	0.594718
0.527634	0.594718
0.528497	0.594718
0.529361	0.594718
0.530225	0.594718
0.531088	0.594718
0.531952	0.594718
0.532815	0.594718
0.532815	0.595628
0.533679	0.595628
0.534542	0.595628
0.534542	0.596539
0.534542	0.59745
0.535406	0.59745
0.535406	0.598361
0.535406	0.599271
0.536269	0.599271
0.536269	0.600182
0.536269	0.601093
0.537133	0.601093
0.537997	0.601093
0.53886	0.601093
0.53886	0.602004
0.539724	0.602004
0.539724	0.602914
0.540587	0.602914
0.541451	0.602914
0.541451	0.603825
0.541451	0.604736
0.541451	0.605647
0.541451	0.606557
0.542314	0.606557
0.542314	0.607468
0.543178	0.607468
0.543178	0.608379
0.543178	0.60929
0.543178	0.6102
0.544041	0.6102
0.544905	0.6102
0.544905	0.611111
0.545769	0.611111
0.545769	0.612022
0.545769	0.612933
0.546632	0.612933
0.547496	0.612933
0.548359	0.612933
0.548359	0.613843
0.548359	0.614754
0.548359	0.615665
0.548359	0.616576
0.549223	0.616576
0.549223	0.617486
0.550086	0.617486
0.55095	0.617486
0.55095	0.618397
0.551813	0.618397
0.551813	0.619308
0.551813	0.620219
0.551813	0.621129
0.552677	0.621129
0.553541	0.621129
0.553541	0.62204
0.553541	0.622951
0.553541	0.623862
0.554404	0.623862
0.555268	0.623862
0.556131	0.623862
0.556131	0.624772
0.556995	0.624772
0.557858	0.624772
0.557858	0.625683
0.557858	0.626594
0.558722	0.626594
0.558722	0.627505
0.558722	0.628415
0.558722	0.629326
0.559585	0.629326
0.560449	0.629326
0.560449	0.630237
0.561313	0.630237
0.561313	0.631148
0.562176	0.631148
0.56304	0.631148
0.56304	0.632058
0.56304	0.632969
0.563903	0.632969
0.564767	0.632969
0.564767	0.63388
0.56563	0.63388
0.56563	0.634791
0.56563	0.635701
0.566494	0.635701
0.566494	0.636612
0.566494	0.637523
0.566494	0.638434
0.566494	0.639344
0.567358	0.639344
0.567358	0.640255
0.568221	0.640255
0.568221	0.641166
0.569085	0.641166
0.569085	0.642077
0.569948	0.642077
0.570812	0.642077
0.571675	0.642077
0.572539	0.642077
0.572539	0.642987
0.573402	0.642987
0.574266	0.642987
0.57513	0.642987
0.575993	0.642987
0.575993	0.643898
0.575993	0.644809
0.576857	0.644809
0.57772	0.644809
0.57772	0.645719
0.57772	0.64663
0.578584	0.64663
0.578584	0.647541
0.578584	0.648452
0.578584	0.649362
0.579447	0.649362
0.580311	0.649362
0.580311	0.650273
0.581174	0.650273
0.581174	0.651184
0.581174	0.652095
0.581174	0.653005
0.582038	0.653005
0.582038	0.653916
0.582902	0.653916
0.582902	0.654827
0.583765	0.654827
0.583765	0.655738
0.583765	0.656648
0.583765	0.657559
0.584629	0.657559
0.585492	0.657559
0.586356	0.657559
0.586356	0.65847
0.587219	0.65847
0.587219	0.659381
0.588083	0.659381
0.588946	0.659381
0.58981	0.659381
0.590674	0.659381
0.590674	0.660291
0.591537	0.660291
0.592401	0.660291
0.592401	0.661202
0.592401	0.662113
0.592401	0.663024
0.592401	0.663934
0.592401	0.664845
0.593264	0.664845
0.594128	0.664845
0.594128	0.665756
0.594128	0.666667
0.594128	0.667577
0.594991	0.667577
0.594991	0.668488
0.594991	0.669399
0.594991	0.67031
0.595855	0.67031
0.596718	0.67031
0.597582	0.67031
0.597582	0.67122
0.597582	0.672131
0.598446	0.672131
0.598446	0.673042
0.598446	0.673953
0.599309	0.673953
0.599309	0.674863
0.600173	0.674863
0.601036	0.674863
0.601036	0.675774
0.601036	0.676685
0.6019	0.676685
0.602763	0.676685
0.603627	0.676685
0.603627	0.677596
0.603627	0.678506
0.604491	0.678506
0.604491	0.679417
0.605354	0.679417
0.606218	0.679417
0.607081	0.679417
0.607945	0.679417
0.608808	0.679417
0.609672	0.679417
0.609672	0.680328
0.610535	0.680328
0.611399	0.680328
0.612263	0.680328
0.612263	0.681239
0.613126	0.681239
0.61399	0.681239
0.614853	0.681239
0.615717	0.681239
0.615717	0.682149
0.615717	0.68306
0.61658	0.68306
0.617444	0.68306
0.617444	0.683971
0.617444	0.684882
0.618307	0.684882
0.618307	0.685792
0.618307	0.686703
0.619171	0.686703
0.620035	0.686703
0.620898	0.686703
0.621762	0.686703
0.621762	0.687614
0.622625	0.687614
0.623489	0.687614
0.624352	0.687614
0.624352	0.688525
0.624352	0.689435
0.625216	0.689435
0.625216	0.690346
0.625216	0.691257
0.625216	0.692168
0.626079	0.692168
0.626079	0.693078
0.626943	0.693078
0.627807	0.693078
0.62867	0.693078
0.629534	0.693078
0.629534	0.693989
0.630397	0.693989
0.631261	0.693989
0.632124	0.693989
0.632988	0.693989
0.632988	0.6949
0.632988	0.695811
0.633851	0.695811
0.634715	0.695811
0.634715	0.696721
0.635579	0.696721
0.635579	0.697632
0.636442	0.697632
0.637306	0.697632
0.638169	0.697632
0.638169	0.698543
0.638169	0.699454
0.639033	0.699454
0.639896	0.699454
0.64076	0.699454
0.64076	0.700364
0.64076	0.701275
0.64076	0.702186
0.641623	0.702186
0.642487	0.702186
0.643351	0.702186
0.644214	0.702186
0.645078	0.702186
0.645078	0.703097
0.645078	0.704007
0.645078	0.704918
0.645941	0.704918
0.646805	0.704918
0.647668	0.704918
0.648532	0.704918
0.649396	0.704918
0.650259	0.704918
0.651123	0.704918
0.651986	0.704918
0.65285	0.704918
0.653713	0.704918
0.654577	0.704918
0.65544	0.704918
0.65544	0.705829
0.656304	0.705829
0.656304	0.70674
0.657168	0.70674
0.657168	0.70765
0.658031	0.70765
0.658031	0.708561
0.658031	0.709472
0.658895	0.709472
0.659758	0.709472
0.659758	0.710383
0.660622	0.710383
0.661485	0.710383
0.662349	0.710383
0.663212	0.710383
0.664076	0.710383
0.66494	0.710383
0.665803	0.710383
0.666667	0.710383
0.66753	0.710383
0.66753	0.711293
0.668394	0.711293
0.669257	0.711293
0.669257	0.712204
0.670121	0.712204
0.670984	0.712204
0.671848	0.712204
0.671848	0.713115
0.672712	0.713115
0.673575	0.713115
0.674439	0.713115
0.674439	0.714026
0.675302	0.714026
0.676166	0.714026
0.677029	0.714026
0.677029	0.714936
0.677893	0.714936
0.678756	0.714936
0.67962	0.714936
0.680484	0.714936
0.681347	0.714936
0.682211	0.714936
0.682211	0.715847
0.683074	0.715847
0.683074	0.716758
0.683938	0.716758
0.684801	0.716758
0.685665	0.716758
0.686528	0.716758
0.686528	0.717668
0.687392	0.717668
0.687392	0.718579
0.688256	0.718579
0.689119	0.718579
0.689983	0.718579
0.689983	0.71949
0.689983	0.720401
0.690846	0.720401
0.69171	0.720401
0.692573	0.720401
0.693437	0.720401
0.694301	0.720401
0.695164	0.720401
0.695164	0.721311
0.696028	0.721311
0.696891	0.721311
0.696891	0.722222
0.697755	0.722222
0.698618	0.722222
0.698618	0.723133
0.698618	0.724044
0.699482	0.724044
0.700345	0.724044
0.700345	0.724954
0.701209	0.724954
0.702073	0.724954
0.702936	0.724954
0.702936	0.725865
0.7038	0.725865
0.704663	0.725865
0.705527	0.725865
0.70639	0.725865
0.707254	0.725865
0.708117	0.725865
0.708117	0.726776
0.708117	0.727687
0.708981	0.727687
0.708981	0.728597
0.708981	0.729508
0.708981	0.730419
0.709845	0.730419
0.709845	0.73133
0.710708	0.73133
0.711572	0.73133
0.712435	0.73133
0.712435	0.73224
0.713299	0.73224
0.714162	0.73224
0.715026	0.73224
0.715026	0.733151
0.715889	0.733151
0.715889	0.734062
0.716753	0.734062
0.717617	0.734062
0.717617	0.734973
0.717617	0.735883
0.71848	0.735883
0.71848	0.736794
0.71848	0.737705
0.71848	0.738616
0.719344	0.738616
0.719344	0.739526
0.719344	0.740437
0.719344	0.741348
0.719344	0.742259
0.720207	0.742259
0.720207	0.743169
0.720207	0.74408
0.721071	0.74408
0.721934	0.74408
0.721934	0.744991
0.721934	0.745902
0.721934	0.746812
0.722798	0.746812
0.723661	0.746812
0.724525	0.746812
0.725389	0.746812
0.725389	0.747723
0.725389	0.748634
0.726252	0.748634
0.726252	0.749545
0.726252	0.750455
0.727116	0.750455
0.727979	0.750455
0.728843	0.750455
0.729706	0.750455
0.729706	0.751366
0.73057	0.751366
0.731434	0.751366
0.732297	0.751366
0.732297	0.752277
0.733161	0.752277
0.733161	0.753188
0.733161	0.754098
0.734024	0.754098
0.734888	0.754098
0.734888	0.755009
0.735751	0.755009
0.735751	0.75592
0.736615	0.75592
0.736615	0.756831
0.736615	0.757741
0.737478	0.757741
0.738342	0.757741
0.738342	0.758652
0.739206	0.758652
0.739206	0.759563
0.740069	0.759563
0.740933	0.759563
0.741796	0.759563
0.74266	0.759563
0.743523	0.759563
0.743523	0.760474
0.744387	0.760474
0.744387	0.761384
0.744387	0.762295
0.744387	0.763206
0.744387	0.764117
0.744387	0.765027
0.744387	0.765938
0.74525	0.765938
0.746114	0.765938
0.746978	0.765938
0.746978	0.766849
0.747841	0.766849
0.748705	0.766849
0.748705	0.76776
0.748705	0.76867
0.749568	0.76867
0.749568	0.769581
0.749568	0.770492
0.750432	0.770492
0.751295	0.770492
0.752159	0.770492
0.753022	0.770492
0.753022	0.771403
0.753022	0.772313
0.753022	0.773224
0.753886	0.773224
0.75475	0.773224
0.75475	0.774135
0.75475	0.775046
0.755613	0.775046
0.755613	0.775956
0.755613	0.776867
0.756477	0.776867
0.756477	0.777778
0.75734	0.777778
0.758204	0.777778
0.758204	0.778689
0.759067	0.778689
0.759931	0.778689
0.760794	0.778689
0.760794	0.779599
0.761658	0.779599
0.761658	0.78051
0.762522	0.78051
0.762522	0.781421
0.763385	0.781421
0.764249	0.781421
0.764249	0.782332
0.764249	0.783242
0.765112	0.783242
0.765112	0.784153
0.765112	0.785064
0.765976	0.785064
0.766839	0.785064
0.767703	0.785064
0.768566	0.785064
0.76943	0.785064
0.770294	0.785064
0.771157	0.785064
0.772021	0.785064
0.772884	0.785064
0.773748	0.785064
0.773748	0.785974
0.774611	0.785974
0.775475	0.785974
0.776339	0.785974
0.776339	0.786885
0.776339	0.787796
0.776339	0.788707
0.777202	0.788707
0.777202	0.789617
0.777202	0.790528
0.778066	0.790528
0.778929	0.790528
0.778929	0.791439
0.778929	0.79235
0.778929	0.79326
0.779793	0.79326
0.780656	0.79326
0.78152	0.79326
0.78152	0.794171
0.782383	0.794171
0.782383	0.795082
0.783247	0.795082
0.783247	0.795993
0.783247	0.796903
0.784111	0.796903
0.784974	0.796903
0.785838	0.796903
0.785838	0.797814
0.785838	0.798725
0.785838	0.799636
0.785838	0.800546
0.786701	0.800546
0.787565	0.800546
0.788428	0.800546
0.789292	0.800546
0.790155	0.800546
0.791019	0.800546
0.791883	0.800546
0.791883	0.801457
0.791883	0.802368
0.792746	0.802368
0.79361	0.802368
0.794473	0.802368
0.795337	0.802368
0.7962	0.802368
0.7962	0.803279
0.797064	0.803279
0.797927	0.803279
0.798791	0.803279
0.799655	0.803279
0.800518	0.803279
0.801382	0.803279
0.801382	0.804189
0.801382	0.8051
0.802245	0.8051
0.803109	0.8051
0.803972	0.8051
0.804836	0.8051
0.804836	0.806011
0.805699	0.806011
0.805699	0.806922
0.805699	0.807832
0.806563	0.807832
0.806563	0.808743
0.806563	0.809654
0.806563	0.810565
0.806563	0.811475
0.807427	0.811475
0.80829	0.811475
0.80829	0.812386
0.809154	0.812386
0.810017	0.812386
0.810017	0.813297
0.810017	0.814208
0.810881	0.814208
0.810881	0.815118
0.810881	0.816029
0.811744	0.816029
0.811744	0.81694
0.812608	0.81694
0.813472	0.81694
0.814335	0.81694
0.815199	0.81694
0.816062	0.81694
0.816062	0.817851
0.816926	0.817851
0.816926	0.818761
0.816926	0.819672
0.817789	0.819672
0.817789	0.820583
0.817789	0.821494
0.817789	0.822404
0.818653	0.822404
0.818653	0.823315
0.818653	0.824226
0.819516	0.824226
0.82038	0.824226
0.821244	0.824226
0.821244	0.825137
0.822107	0.825137
0.822971	0.825137
0.823834	0.825137
0.824698	0.825137
0.824698	0.826047
0.824698	0.826958
0.824698	0.827869
0.825561	0.827869
0.826425	0.827869
0.827288	0.827869
0.828152	0.827869
0.828152	0.82878
0.829016	0.82878
0.829879	0.82878
0.829879	0.82969
0.829879	0.830601
0.829879	0.831512
0.829879	0.832423
0.829879	0.833333
0.830743	0.833333
0.831606	0.833333
0.83247	0.833333
0.83247	0.834244
0.83247	0.835155
0.833333	0.835155
0.834197	0.835155
0.834197	0.836066
0.834197	0.836976
0.83506	0.836976
0.835924	0.836976
0.835924	0.837887
0.836788	0.837887
0.837651	0.837887
0.837651	0.838798
0.838515	0.838798
0.838515	0.839709
0.839378	0.839709
0.839378	0.840619
0.839378	0.84153
0.839378	0.842441
0.840242	0.842441
0.841105	0.842441
0.841105	0.843352
0.841969	0.843352
0.842832	0.843352
0.843696	0.843352
0.843696	0.844262
0.84456	0.844262
0.84456	0.845173
0.84456	0.846084
0.84456	0.846995
0.845423	0.846995
0.846287	0.846995
0.846287	0.847905
0.84715	0.847905
0.84715	0.848816
0.84715	0.849727
0.848014	0.849727
0.848877	0.849727
0.849741	0.849727
0.850604	0.849727
0.850604	0.850638
0.850604	0.851548
0.850604	0.852459
0.851468	0.852459
0.852332	0.852459
0.853195	0.852459
0.853195	0.85337
0.854059	0.85337
0.854922	0.85337
0.854922	0.854281
0.854922	0.855191
0.854922	0.856102
0.855786	0.856102
0.856649	0.856102
0.856649	0.857013
0.857513	0.857013
0.857513	0.857923
0.858377	0.857923
0.85924	0.857923
0.860104	0.857923
0.860967	0.857923
0.861831	0.857923
0.861831	0.858834
0.861831	0.859745
0.862694	0.859745
0.862694	0.860656
0.863558	0.860656
0.864421	0.860656
0.865285	0.860656
0.865285	0.861566
0.866149	0.861566
0.867012	0.861566
0.867012	0.862477
0.867012	0.863388
0.867876	0.863388
0.868739	0.863388
0.868739	0.864299
0.869603	0.864299
0.869603	0.865209
0.870466	0.865209
0.87133	0.865209
0.87133	0.86612
0.872193	0.86612
0.872193	0.867031
0.873057	0.867031
0.873057	0.867942
0.873057	0.868852
0.873921	0.868852
0.873921	0.869763
0.873921	0.870674
0.874784	0.870674
0.875648	0.870674
0.876511	0.870674
0.877375	0.870674
0.877375	0.871585
0.878238	0.871585
0.878238	0.872495
0.878238	0.873406
0.879102	0.873406
0.879965	0.873406
0.880829	0.873406
0.881693	0.873406
0.882556	0.873406
0.882556	0.874317
0.88342	0.874317
0.884283	0.874317
0.885147	0.874317
0.88601	0.874317
0.886874	0.874317
0.887737	0.874317
0.887737	0.875228
0.888601	0.875228
0.888601	0.876138
0.888601	0.877049
0.889465	0.877049
0.890328	0.877049
0.890328	0.87796
0.890328	0.878871
0.891192	0.878871
0.892055	0.878871
[truncated: 258 more rows]
