# Supplementary material for: Real-world stress resilience is associated with the responsivity of the locus coeruleus
Source: Nat Commun. 2021 Apr 15;12:2275. doi: 10.1038/s41467-021-22509-1 (PMC8050280; doi:10.1038/s41467-021-22509-1)
Supplement: Supplementary file 4 — Source Data [file 41467_2021_22509_MOESM4_ESM.zip › LC_Source_Data/LC_SourceData_Figure9.xlsx]

## Sheet: Fig9d
Base-model
False positive rate	True positive rate
0	0
0	0.00190658
0	0.00285987
0	0.00476644
0	0.00571973
0	0.00667302
0.0008285	0.00667302
0.001657	0.00667302
0.001657	0.00762631
0.001657	0.0085796
0.001657	0.00953289
0.001657	0.0104862
0.001657	0.0114395
0.0024855	0.0114395
0.0024855	0.0123928
0.0024855	0.013346
0.0024855	0.0142993
0.003314	0.0142993
0.003314	0.0152526
0.003314	0.0162059
0.0041425	0.0162059
0.0041425	0.0190658
0.0041425	0.0200191
0.0041425	0.0209724
0.004971	0.0209724
0.0057995	0.0209724
0.006628	0.0209724
0.0074565	0.0209724
0.0074565	0.0219256
0.0091135	0.0219256
0.009942	0.0219256
0.0107705	0.0219256
0.011599	0.0219256
0.011599	0.0228789
0.0124275	0.0228789
0.0124275	0.0247855
0.013256	0.0247855
0.013256	0.0257388
0.013256	0.0276454
0.013256	0.0285987
0.013256	0.0305052
0.0140845	0.0305052
0.0140845	0.0314585
0.0140845	0.0324118
0.014913	0.0324118
0.0157415	0.0324118
0.0157415	0.0333651
0.0157415	0.0343184
0.01657	0.0343184
0.01657	0.0352717
0.01657	0.036225
0.01657	0.0371783
0.0173985	0.0371783
0.0173985	0.0390848
0.0173985	0.0400381
0.0173985	0.0409914
0.0173985	0.042898
0.0173985	0.0448046
0.0173985	0.0457579
0.018227	0.0457579
0.018227	0.0467112
0.018227	0.0476644
0.018227	0.0486177
0.018227	0.049571
0.0190555	0.049571
0.019884	0.049571
0.019884	0.0505243
0.0207125	0.0505243
0.021541	0.0505243
0.021541	0.0514776
0.021541	0.0524309
0.021541	0.0533842
0.021541	0.0543375
0.0240265	0.0543375
0.0240265	0.0552908
0.0240265	0.056244
0.0240265	0.0571973
0.0256835	0.0571973
0.026512	0.0571973
0.026512	0.0581506
0.0273405	0.0581506
0.0273405	0.0591039
0.0273405	0.0600572
0.0273405	0.0610105
0.028169	0.0610105
0.029826	0.0610105
0.029826	0.0619638
0.031483	0.0619638
0.0323115	0.0619638
0.0323115	0.0629171
0.0323115	0.0638704
0.0323115	0.0648236
0.0323115	0.0657769
0.0323115	0.0667302
0.0323115	0.0676835
0.0339685	0.0676835
0.0339685	0.0695901
0.0339685	0.0705434
0.0339685	0.0714967
0.0339685	0.0734032
0.034797	0.0734032
0.0356255	0.0734032
0.0356255	0.0743565
0.036454	0.0743565
0.036454	0.0753098
0.036454	0.0772164
0.0372825	0.0772164
0.0372825	0.0781697
0.0372825	0.079123
0.0372825	0.0800763
0.038111	0.0800763
0.039768	0.0800763
0.039768	0.0810296
0.041425	0.0810296
0.041425	0.0829361
0.041425	0.0838894
0.041425	0.0848427
0.041425	0.0867493
0.041425	0.0877026
0.041425	0.0886559
0.041425	0.0905624
0.041425	0.0915157
0.041425	0.092469
0.0422535	0.092469
0.043082	0.092469
0.043082	0.0934223
0.043082	0.0953289
0.0439105	0.0953289
0.044739	0.0953289
0.044739	0.0962822
0.044739	0.0972355
0.044739	0.0981888
0.0455675	0.0981888
0.0455675	0.100095
0.0455675	0.101049
0.0455675	0.102002
0.0455675	0.102955
0.0472245	0.102955
0.0472245	0.103908
0.0472245	0.104862
0.0472245	0.105815
0.048053	0.105815
0.048053	0.106768
0.048053	0.107722
0.048053	0.109628
0.048053	0.110582
0.048053	0.111535
0.048053	0.112488
0.048053	0.114395
0.048053	0.115348
0.048053	0.116301
0.0488815	0.116301
0.04971	0.116301
0.0505385	0.116301
0.0505385	0.117255
0.0505385	0.118208
0.0505385	0.119161
0.051367	0.119161
0.051367	0.121068
0.0521955	0.121068
0.0521955	0.122021
0.0521955	0.122974
0.0521955	0.123928
0.0521955	0.124881
0.053024	0.124881
0.053024	0.125834
0.053024	0.126787
0.053024	0.127741
0.053024	0.129647
0.053024	0.130601
0.0538525	0.130601
0.0538525	0.131554
0.0538525	0.132507
0.0538525	0.13346
0.0538525	0.134414
0.0538525	0.135367
0.0538525	0.13632
0.0538525	0.138227
0.0538525	0.140133
0.0538525	0.141087
0.0538525	0.14204
0.054681	0.14204
0.054681	0.142993
0.054681	0.143947
0.054681	0.1449
0.054681	0.146806
0.054681	0.14776
0.054681	0.148713
0.054681	0.149666
0.054681	0.15062
0.0555095	0.15062
0.0555095	0.151573
0.056338	0.151573
0.056338	0.152526
0.056338	0.15348
0.056338	0.154433
0.056338	0.155386
0.056338	0.156339
0.0571665	0.156339
0.0571665	0.157293
0.057995	0.157293
0.0588235	0.157293
0.0588235	0.158246
0.0588235	0.159199
0.059652	0.159199
0.059652	0.160153
0.0604805	0.160153
0.0604805	0.161106
0.061309	0.161106
0.061309	0.162059
0.061309	0.163012
0.061309	0.163966
0.061309	0.164919
0.061309	0.165872
0.061309	0.166826
0.0621375	0.166826
0.0621375	0.167779
0.062966	0.167779
0.062966	0.168732
0.062966	0.169685
0.0637945	0.169685
0.064623	0.169685
0.064623	0.170639
0.0654515	0.170639
0.0654515	0.171592
0.0654515	0.172545
0.0654515	0.173499
0.06628	0.173499
0.06628	0.174452
0.0671085	0.174452
0.0671085	0.175405
0.0671085	0.176358
0.0671085	0.177312
0.067937	0.177312
0.067937	0.178265
0.0687655	0.178265
0.0687655	0.179218
0.0687655	0.180172
0.0687655	0.181125
0.0687655	0.182078
0.0687655	0.183031
0.0687655	0.184938
0.0687655	0.185891
0.0687655	0.186845
0.0687655	0.187798
0.0687655	0.188751
0.0687655	0.189704
0.0687655	0.190658
0.0687655	0.191611
0.0687655	0.192564
0.0687655	0.193518
0.0687655	0.194471
0.0687655	0.195424
0.0687655	0.196378
0.0687655	0.197331
0.0687655	0.198284
0.0687655	0.201144
0.0687655	0.202097
0.0687655	0.203051
0.0687655	0.204957
0.069594	0.204957
0.0720795	0.204957
0.0720795	0.20591
0.072908	0.20591
0.0737365	0.20591
0.074565	0.20591
0.0753935	0.20591
0.0753935	0.206864
0.0753935	0.207817
0.0753935	0.20877
0.076222	0.20877
0.0770505	0.20877
0.077879	0.20877
0.077879	0.209724
0.077879	0.210677
0.077879	0.21163
0.077879	0.212583
0.077879	0.213537
0.077879	0.21449
0.077879	0.215443
0.0787075	0.215443
0.079536	0.215443
0.0803645	0.215443
0.0803645	0.216397
0.0803645	0.21735
0.0803645	0.218303
0.0803645	0.219256
0.081193	0.219256
0.081193	0.222116
0.081193	0.22307
0.081193	0.224023
0.081193	0.224976
0.0820215	0.224976
0.0820215	0.226883
0.0820215	0.227836
0.0820215	0.228789
0.0820215	0.229743
0.0820215	0.230696
0.08285	0.230696
0.08285	0.231649
0.0836785	0.231649
0.0836785	0.232602
0.084507	0.232602
0.084507	0.233556
0.084507	0.234509
0.084507	0.235462
0.0853355	0.235462
0.0853355	0.236416
0.0853355	0.237369
0.087821	0.237369
0.0886495	0.237369
0.0886495	0.238322
0.0886495	0.239276
0.0886495	0.240229
0.0886495	0.242135
0.0886495	0.243089
0.0886495	0.244042
0.0886495	0.244995
0.0886495	0.245949
0.0886495	0.246902
0.0886495	0.250715
0.0886495	0.251668
0.0886495	0.252622
0.0886495	0.253575
0.0886495	0.254528
0.0886495	0.255481
0.0886495	0.256435
0.0886495	0.257388
0.0886495	0.259295
0.0886495	0.260248
0.0886495	0.261201
0.089478	0.261201
0.089478	0.262154
0.089478	0.263108
0.089478	0.264061
0.0903065	0.264061
0.0903065	0.265014
0.091135	0.265014
0.091135	0.265968
0.091135	0.266921
0.091135	0.267874
0.092792	0.267874
0.092792	0.269781
0.092792	0.270734
0.092792	0.272641
0.092792	0.274547
0.092792	0.276454
0.092792	0.277407
0.092792	0.279314
0.092792	0.28122
0.092792	0.282173
0.092792	0.283127
0.092792	0.28408
0.092792	0.285033
0.0936205	0.285033
0.0936205	0.285987
0.094449	0.285987
0.0952775	0.285987
0.096106	0.285987
0.096106	0.287893
0.096106	0.2898
0.097763	0.2898
0.097763	0.290753
0.0985915	0.290753
0.09942	0.290753
0.09942	0.291706
0.100249	0.291706
0.100249	0.29266
0.100249	0.293613
0.100249	0.294566
0.100249	0.29552
0.100249	0.296473
0.100249	0.298379
0.101077	0.298379
0.101906	0.298379
0.101906	0.299333
0.101906	0.300286
0.101906	0.301239
0.102734	0.301239
0.103563	0.301239
0.104391	0.301239
0.10522	0.301239
0.106048	0.301239
0.106877	0.301239
0.106877	0.302193
0.107705	0.302193
0.107705	0.303146
0.107705	0.304099
0.107705	0.305052
0.107705	0.306006
0.107705	0.306959
0.107705	0.307912
0.107705	0.308866
0.107705	0.310772
0.107705	0.312679
0.107705	0.314585
0.107705	0.316492
0.107705	0.317445
0.107705	0.318398
0.107705	0.320305
0.107705	0.321258
0.107705	0.322212
0.107705	0.323165
0.107705	0.324118
0.107705	0.325071
0.107705	0.326978
0.107705	0.328885
0.107705	0.331745
0.107705	0.332698
0.107705	0.333651
0.107705	0.335558
0.108534	0.335558
0.108534	0.336511
0.108534	0.337464
0.108534	0.339371
0.108534	0.342231
0.110191	0.342231
0.111019	0.342231
0.111848	0.342231
0.111848	0.343184
0.111848	0.344137
0.111848	0.345091
0.112676	0.345091
0.112676	0.346044
0.112676	0.346997
0.113505	0.346997
0.113505	0.34795
0.113505	0.349857
0.113505	0.35081
0.113505	0.351764
0.114333	0.351764
0.115162	0.351764
0.115162	0.352717
0.11599	0.352717
0.117647	0.352717
0.118476	0.352717
0.118476	0.35367
0.118476	0.354623
0.118476	0.355577
0.118476	0.35653
0.118476	0.35939
0.118476	0.36225
0.118476	0.363203
0.118476	0.364156
0.118476	0.36511
0.119304	0.36511
0.119304	0.366063
0.119304	0.367016
0.119304	0.367969
0.119304	0.368923
0.119304	0.369876
0.119304	0.370829
0.119304	0.371783
0.119304	0.373689
0.119304	0.374643
0.119304	0.376549
0.119304	0.377502
0.119304	0.378456
0.119304	0.379409
0.120133	0.379409
0.120133	0.380362
0.120133	0.383222
0.120133	0.384175
0.120133	0.385129
0.120133	0.386082
0.120133	0.387035
0.120133	0.389895
0.120133	0.392755
0.120133	0.393708
0.120133	0.395615
0.120133	0.396568
0.120133	0.397521
0.120133	0.399428
0.120133	0.400381
0.120133	0.401335
0.120133	0.402288
0.120133	0.403241
0.120961	0.403241
0.120961	0.405148
0.12179	0.405148
0.12179	0.406101
0.122618	0.406101
0.122618	0.407054
0.122618	0.412774
0.122618	0.413727
0.122618	0.414681
0.122618	0.415634
0.122618	0.416587
0.122618	0.417541
0.122618	0.418494
0.122618	0.4204
0.122618	0.421354
0.122618	0.422307
0.122618	0.42326
0.122618	0.425167
0.122618	0.42612
0.122618	0.427073
0.122618	0.428027
0.123447	0.428027
0.124275	0.428027
0.125104	0.428027
0.125104	0.42898
0.125932	0.42898
0.126761	0.42898
0.126761	0.429933
0.126761	0.430887
0.126761	0.43184
0.126761	0.432793
0.126761	0.433746
0.126761	0.4347
0.127589	0.4347
0.128418	0.4347
0.128418	0.435653
0.128418	0.436606
0.129246	0.436606
0.129246	0.43756
0.130075	0.43756
0.130075	0.438513
0.130075	0.439466
0.130075	0.442326
0.130075	0.445186
0.130075	0.446139
0.130075	0.447092
0.130075	0.448046
0.130075	0.448999
0.130075	0.449952
0.130075	0.450906
0.130075	0.453765
0.130903	0.453765
0.131732	0.453765
0.131732	0.454719
0.131732	0.455672
0.131732	0.457579
0.131732	0.458532
0.131732	0.459485
0.133389	0.459485
0.134217	0.459485
0.134217	0.460439
0.134217	0.461392
0.135046	0.461392
0.135046	0.462345
0.135046	0.463298
0.135046	0.464252
0.135046	0.466158
0.137531	0.466158
0.137531	0.467112
0.137531	0.469018
0.137531	0.469971
0.137531	0.470925
0.137531	0.471878
0.137531	0.472831
0.137531	0.473785
0.137531	0.474738
0.137531	0.475691
0.137531	0.476644
0.13836	0.476644
0.139188	0.476644
0.139188	0.479504
0.139188	0.480458
0.139188	0.481411
0.140017	0.481411
0.140845	0.481411
0.140845	0.482364
0.141674	0.482364
0.142502	0.482364
0.142502	0.483317
0.142502	0.484271
0.142502	0.485224
0.142502	0.486177
0.143331	0.486177
0.143331	0.487131
0.143331	0.488084
0.144159	0.488084
0.144988	0.488084
0.145816	0.488084
0.145816	0.489037
0.146645	0.489037
0.148302	0.489037
0.148302	0.490944
0.148302	0.491897
0.148302	0.494757
0.148302	0.49571
0.148302	0.497617
0.14913	0.497617
0.150787	0.497617
0.150787	0.49857
0.151616	0.49857
0.151616	0.499523
0.151616	0.500477
0.152444	0.500477
0.152444	0.503337
0.152444	0.50429
0.153273	0.50429
0.153273	0.506196
0.153273	0.50715
0.153273	0.508103
0.153273	0.509056
0.153273	0.51001
0.153273	0.510963
0.154101	0.510963
0.155758	0.510963
0.155758	0.511916
0.155758	0.512869
0.155758	0.514776
0.156587	0.514776
0.156587	0.516683
0.156587	0.518589
0.156587	0.519542
0.157415	0.519542
0.157415	0.521449
0.157415	0.522402
0.157415	0.524309
0.158244	0.524309
0.159072	0.524309
0.160729	0.524309
0.160729	0.526215
0.160729	0.527169
0.160729	0.528122
0.160729	0.529075
0.160729	0.530982
0.160729	0.531935
0.160729	0.532888
0.160729	0.533842
0.160729	0.534795
0.160729	0.535748
0.161558	0.535748
0.161558	0.536702
0.161558	0.537655
0.161558	0.538608
0.162386	0.538608
0.163215	0.538608
0.163215	0.539561
0.164043	0.539561
0.164043	0.540515
0.164043	0.542421
0.164043	0.543375
0.164872	0.543375
0.166529	0.543375
0.166529	0.544328
0.166529	0.545281
0.166529	0.546235
0.166529	0.548141
0.167357	0.548141
0.167357	0.549094
0.167357	0.550048
0.167357	0.551001
0.167357	0.551954
0.167357	0.552908
0.167357	0.553861
0.168186	0.553861
0.168186	0.554814
0.168186	0.555767
0.169014	0.555767
0.169014	0.556721
0.169843	0.556721
0.170671	0.556721
0.170671	0.557674
0.170671	0.558627
0.170671	0.559581
0.1715	0.559581
0.1715	0.560534
0.1715	0.561487
0.1715	0.56244
0.172328	0.56244
0.172328	0.563394
0.172328	0.564347
0.172328	0.5653
0.173157	0.5653
0.173157	0.566254
0.173157	0.567207
0.173157	0.56816
0.173157	0.570067
0.173985	0.570067
0.174814	0.570067
0.176471	0.570067
0.176471	0.57102
0.176471	0.571973
0.177299	0.571973
0.177299	0.572927
0.177299	0.57388
0.177299	0.574833
0.177299	0.57674
0.178128	0.57674
0.178128	0.5796
0.178128	0.580553
0.178128	0.582459
0.178956	0.582459
0.179785	0.582459
0.179785	0.583413
0.18227	0.583413
0.18227	0.584366
0.18227	0.587226
0.18227	0.588179
0.18227	0.589133
0.18227	0.590086
0.18227	0.591039
0.18227	0.591992
0.18227	0.592946
0.18227	0.593899
0.18227	0.594852
0.183927	0.594852
0.183927	0.597712
0.183927	0.598665
0.184756	0.598665
0.185584	0.598665
0.185584	0.599619
0.185584	0.600572
0.185584	0.601525
0.185584	0.602479
0.185584	0.604385
0.186413	0.604385
0.186413	0.605338
0.187241	0.605338
0.18807	0.605338
0.188898	0.605338
0.188898	0.606292
0.188898	0.612011
0.189727	0.612011
0.190555	0.612011
0.190555	0.612965
0.191384	0.612965
0.191384	0.613918
0.191384	0.614871
0.193041	0.614871
0.194698	0.614871
0.195526	0.614871
0.196355	0.614871
0.197183	0.614871
0.198012	0.614871
0.200497	0.614871
0.200497	0.615825
0.200497	0.618684
0.201326	0.618684
0.202154	0.618684
0.202154	0.619638
0.202154	0.620591
0.202983	0.620591
0.203811	0.620591
0.20464	0.620591
0.205468	0.620591
0.206297	0.620591
0.206297	0.621544
0.208782	0.621544
0.208782	0.622498
0.208782	0.624404
0.208782	0.625357
0.208782	0.627264
0.209611	0.627264
0.210439	0.627264
0.210439	0.629171
0.210439	0.630124
0.210439	0.632031
0.211268	0.632031
0.211268	0.632984
0.211268	0.633937
0.211268	0.63489
0.212096	0.63489
0.212925	0.63489
0.212925	0.635844
0.212925	0.636797
0.213753	0.636797
0.213753	0.63775
0.214582	0.63775
0.21541	0.63775
0.21541	0.639657
0.21541	0.64061
0.21541	0.641563
0.21541	0.644423
0.216239	0.644423
0.217067	0.644423
0.217067	0.645377
0.217067	0.64633
0.218724	0.64633
0.218724	0.647283
0.219553	0.647283
0.219553	0.64919
0.219553	0.650143
0.219553	0.651096
0.219553	0.65205
0.219553	0.653956
0.219553	0.654909
0.220381	0.654909
0.220381	0.656816
0.220381	0.657769
0.220381	0.659676
0.220381	0.660629
0.22121	0.660629
0.222038	0.660629
0.222038	0.661582
0.222867	0.661582
0.222867	0.662536
0.223695	0.662536
0.223695	0.663489
0.223695	0.664442
0.224524	0.664442
0.225352	0.664442
0.225352	0.665396
0.225352	0.666349
0.225352	0.667302
0.225352	0.668255
0.226181	0.668255
0.227009	0.668255
0.227838	0.668255
0.227838	0.669209
0.227838	0.671115
0.227838	0.673022
0.227838	0.673975
0.228666	0.673975
0.230323	0.673975
0.230323	0.675882
0.230323	0.676835
0.230323	0.677788
0.230323	0.678742
0.230323	0.679695
0.230323	0.680648
0.230323	0.681602
0.230323	0.682555
0.230323	0.683508
0.230323	0.684461
0.231152	0.685415
0.231152	0.686368
0.23198	0.686368
0.23198	0.687321
0.232809	0.687321
0.233637	0.688275
0.233637	0.689228
0.234466	0.689228
0.235294	0.689228
0.236123	0.689228
0.236951	0.689228
0.236951	0.691134
0.236951	0.692088
0.236951	0.693041
0.236951	0.693994
0.236951	0.694948
0.236951	0.695901
0.23778	0.695901
0.238608	0.695901
0.239437	0.695901
0.239437	0.696854
0.240265	0.696854
0.240265	0.697807
0.240265	0.698761
0.241094	0.698761
0.241922	0.698761
0.241922	0.699714
0.241922	0.700667
0.243579	0.700667
0.244408	0.700667
0.244408	0.701621
0.245236	0.701621
0.246065	0.701621
0.24855	0.701621
0.249379	0.701621
0.249379	0.702574
0.251864	0.702574
0.253521	0.702574
0.253521	0.703527
0.253521	0.70448
0.253521	0.706387
0.253521	0.70734
0.253521	0.709247
0.256007	0.709247
0.256007	0.7102
0.256007	0.711153
0.257664	0.711153
0.258492	0.711153
0.260149	0.711153
0.262635	0.711153
0.263463	0.711153
0.264292	0.711153
0.26512	0.711153
0.26512	0.712107
0.265949	0.712107
0.265949	0.71306
0.266777	0.71306
0.266777	0.714013
0.267606	0.714967
0.267606	0.71592
0.269263	0.71592
0.27092	0.71592
0.271748	0.71592
0.272577	0.71592
0.273405	0.71592
0.273405	0.716873
0.274234	0.716873
0.274234	0.719733
0.275062	0.719733
0.276719	0.719733
0.280033	0.719733
0.280862	0.720686
0.285833	0.720686
0.286661	0.720686
0.28749	0.720686
0.288318	0.720686
0.288318	0.722593
0.289147	0.722593
0.289147	0.723546
0.289147	0.7245
0.289975	0.7245
0.289975	0.725453
0.290804	0.726406
0.291632	0.726406
0.292461	0.727359
0.292461	0.729266
0.293289	0.729266
0.294118	0.730219
0.294118	0.731173
0.294946	0.731173
0.295775	0.731173
0.295775	0.732126
0.29826	0.732126
0.299089	0.732126
0.299089	0.733079
0.299917	0.733079
0.299917	0.734032
0.299917	0.734986
0.300746	0.735939
0.302403	0.735939
0.30406	0.735939
0.30406	0.736892
0.304888	0.737846
0.306545	0.737846
0.307374	0.737846
0.309031	0.737846
0.310688	0.737846
0.310688	0.738799
0.311516	0.738799
0.311516	0.739752
0.311516	0.740705
0.314002	0.740705
0.314002	0.741659
0.314002	0.743565
0.31483	0.744519
0.315659	0.744519
0.315659	0.745472
0.317316	0.747378
0.318144	0.748332
0.318144	0.749285
0.318144	0.752145
0.318973	0.752145
0.319801	0.753098
0.32063	0.753098
0.321458	0.753098
0.321458	0.754051
0.322287	0.754051
0.322287	0.756911
0.323944	0.756911
0.324772	0.756911
0.325601	0.756911
0.327258	0.756911
0.328915	0.758818
0.330572	0.758818
0.330572	0.759771
0.3314	0.759771
0.3314	0.760724
0.3314	0.761678
0.332229	0.761678
0.332229	0.762631
0.333057	0.762631
0.333057	0.763584
0.333886	0.763584
0.333886	0.765491
0.335543	0.765491
0.336371	0.765491
0.339685	0.765491
0.339685	0.767398
0.339685	0.768351
0.340514	0.768351
0.340514	0.769304
0.342171	0.769304
0.342999	0.769304
0.343828	0.769304
0.344656	0.769304
0.345485	0.769304
0.348799	0.769304
0.349627	0.769304
0.350456	0.769304
0.350456	0.770257
0.351284	0.770257
0.352113	0.770257
0.352113	0.771211
0.352113	0.772164
0.352941	0.772164
0.35377	0.772164
0.35377	0.773117
0.354598	0.773117
0.354598	0.775024
0.355427	0.775024
0.356255	0.775024
0.357084	0.775024
0.357084	0.77693
0.357912	0.77693
0.357912	0.777884
0.358741	0.777884
0.358741	0.778837
0.358741	0.77979
0.358741	0.780744
0.358741	0.781697
0.358741	0.783603
0.358741	0.784557
0.358741	0.78551
0.359569	0.78551
0.360398	0.78551
0.361226	0.78551
0.36454	0.78551
0.36454	0.786463
0.365369	0.786463
0.366197	0.786463
0.366197	0.787417
0.367026	0.787417
0.367854	0.787417
0.367854	0.78837
0.367854	0.789323
0.368683	0.789323
0.368683	0.790276
0.368683	0.79123
0.368683	0.792183
0.368683	0.793136
0.369511	0.793136
0.37034	0.793136
0.37034	0.795043
0.37034	0.795996
0.37034	0.796949
0.371168	0.796949
0.371997	0.796949
0.372825	0.796949
0.373654	0.796949
0.374482	0.796949
0.375311	0.796949
0.376139	0.796949
0.377796	0.796949
0.378625	0.796949
0.378625	0.797903
0.378625	0.798856
0.379453	0.798856
0.380282	0.798856
0.38111	0.798856
0.381939	0.798856
0.382767	0.798856
0.383596	0.798856
0.383596	0.799809
0.384424	0.799809
0.385253	0.799809
0.386081	0.799809
0.38691	0.799809
0.387738	0.799809
0.388567	0.799809
0.389395	0.799809
0.389395	0.800763
0.389395	0.801716
0.389395	0.804576
0.390224	0.804576
0.391052	0.804576
0.391881	0.804576
0.391881	0.805529
0.393538	0.805529
0.396023	0.805529
0.396023	0.806482
0.396852	0.806482
0.39768	0.806482
0.39768	0.807436
0.39768	0.809342
0.399337	0.809342
0.400166	0.809342
0.400994	0.809342
0.401823	0.809342
0.401823	0.810296
0.401823	0.811249
0.402651	0.811249
0.405965	0.811249
0.407622	0.811249
0.407622	0.812202
0.407622	0.813155
0.407622	0.814109
0.407622	0.815062
0.407622	0.816015
0.408451	0.816015
0.408451	0.816969
0.410936	0.816969
0.411765	0.816969
0.411765	0.817922
0.411765	0.818875
0.411765	0.819828
0.411765	0.820782
0.411765	0.821735
0.412593	0.821735
0.412593	0.824595
0.413422	0.824595
0.41425	0.824595
0.415079	0.824595
0.415907	0.824595
0.418393	0.824595
0.42005	0.824595
0.420878	0.824595
0.421707	0.824595
0.421707	0.825548
0.423364	0.825548
0.424192	0.825548
0.425021	0.825548
0.425849	0.825548
0.426678	0.825548
0.426678	0.826501
0.427506	0.826501
0.428335	0.826501
0.429163	0.826501
0.429992	0.826501
0.431649	0.826501
0.432477	0.826501
0.433306	0.826501
0.433306	0.827455
0.434134	0.827455
0.434134	0.828408
0.434134	0.829361
0.434963	0.829361
0.43662	0.829361
0.437448	0.829361
0.438277	0.829361
0.439934	0.829361
0.440762	0.829361
0.441591	0.829361
0.441591	0.830315
0.442419	0.830315
0.443248	0.830315
0.444076	0.830315
0.444905	0.830315
0.444905	0.831268
0.446562	0.831268
0.44739	0.831268
0.449047	0.831268
0.449876	0.831268
0.451533	0.831268
0.452361	0.831268
0.45319	0.831268
0.454018	0.831268
0.454018	0.833174
0.455675	0.833174
0.456504	0.833174
0.457332	0.833174
0.458161	0.833174
0.458989	0.833174
0.460646	0.833174
0.461475	0.833174
0.461475	0.834128
0.462303	0.834128
0.463132	0.834128
0.46396	0.834128
0.46396	0.836988
0.464789	0.836988
0.464789	0.837941
0.466446	0.837941
0.467274	0.837941
0.468103	0.837941
0.468103	0.838894
0.468931	0.838894
0.470588	0.838894
0.471417	0.838894
0.473074	0.838894
0.473902	0.838894
0.473902	0.839847
0.474731	0.839847
0.474731	0.840801
0.475559	0.840801
0.477216	0.840801
0.478045	0.840801
0.478873	0.840801
0.479702	0.840801
0.481359	0.840801
0.481359	0.841754
0.482187	0.841754
0.482187	0.842707
0.483016	0.842707
0.483844	0.842707
0.484673	0.842707
0.485501	0.842707
0.48633	0.842707
0.48633	0.843661
0.48633	0.844614
0.487987	0.844614
0.488815	0.844614
0.489644	0.844614
0.491301	0.844614
0.492129	0.844614
0.492958	0.844614
0.492958	0.845567
0.492958	0.84652
0.492958	0.847474
0.493786	0.847474
0.493786	0.848427
0.493786	0.84938
0.494615	0.84938
0.494615	0.850334
0.495443	0.850334
0.495443	0.851287
0.496272	0.851287
0.4971	0.851287
0.497929	0.851287
0.498757	0.851287
0.499586	0.851287
0.500414	0.851287
0.502071	0.851287
0.503728	0.851287
0.504557	0.851287
0.504557	0.85224
0.505385	0.85224
0.505385	0.853194
0.507042	0.853194
0.507871	0.853194
0.508699	0.853194
0.508699	0.8551
0.508699	0.856053
0.509528	0.856053
0.509528	0.857007
0.510356	0.857007
0.511185	0.857007
0.512013	0.857007
0.512013	0.85796
0.512013	0.858913
0.512842	0.858913
0.514499	0.858913
0.515327	0.858913
0.515327	0.86082
0.517813	0.86082
0.518641	0.86082
0.51947	0.86082
0.520298	0.86082
0.521127	0.86082
0.521955	0.86082
0.524441	0.86082
0.526098	0.86082
0.526926	0.86082
0.526926	0.861773
0.527755	0.861773
0.528583	0.861773
0.529412	0.861773
0.531069	0.861773
0.531897	0.861773
0.531897	0.862726
0.532726	0.862726
0.533554	0.862726
0.533554	0.86368
0.534383	0.86368
0.535211	0.86368
0.536868	0.86368
0.537697	0.86368
0.538525	0.86368
0.539354	0.86368
0.539354	0.864633
0.539354	0.86654
0.540182	0.86654
0.541011	0.86654
0.541839	0.86654
0.542668	0.86654
0.543496	0.86654
0.544325	0.86654
0.544325	0.867493
0.545153	0.867493
0.545982	0.867493
0.54681	0.867493
0.54681	0.868446
0.54681	0.869399
0.547639	0.869399
0.547639	0.871306
0.547639	0.872259
0.547639	0.873213
0.548467	0.873213
0.548467	0.875119
0.550953	0.875119
0.551781	0.875119
0.55261	0.875119
0.55261	0.876072
0.553438	0.876072
0.553438	0.877026
0.554267	0.877026
0.555095	0.877026
0.555924	0.877026
0.557581	0.877026
0.559238	0.877026
0.559238	0.877979
0.560066	0.877979
0.560895	0.877979
0.561723	0.877979
0.562552	0.877979
0.564209	0.877979
0.565037	0.877979
0.565866	0.877979
0.566694	0.877979
0.568351	0.877979
0.56918	0.877979
0.570837	0.877979
0.571665	0.877979
0.572494	0.877979
0.572494	0.878932
0.574151	0.878932
0.574151	0.880839
0.574979	0.880839
0.575808	0.880839
0.576636	0.880839
0.577465	0.880839
0.578293	0.880839
0.579122	0.880839
0.579122	0.881792
0.57995	0.881792
0.581607	0.881792
0.583264	0.881792
0.584093	0.881792
0.584921	0.881792
0.58575	0.881792
0.586578	0.881792
0.587407	0.881792
0.587407	0.883699
0.587407	0.884652
0.587407	0.886559
0.588235	0.886559
0.589892	0.886559
0.590721	0.886559
0.591549	0.886559
0.591549	0.887512
0.591549	0.888465
0.592378	0.888465
0.594035	0.888465
0.594863	0.888465
0.595692	0.888465
0.59652	0.888465
0.598177	0.888465
0.598177	0.889418
0.599006	0.889418
0.600663	0.889418
0.601491	0.889418
0.603977	0.889418
0.604805	0.889418
0.605634	0.889418
0.605634	0.891325
0.606462	0.891325
0.607291	0.891325
0.608119	0.891325
0.608948	0.891325
0.609776	0.891325
0.611433	0.891325
0.612262	0.891325
0.61309	0.891325
0.61309	0.892278
0.613919	0.892278
0.614747	0.892278
0.615576	0.892278
0.616404	0.892278
0.617233	0.892278
0.618061	0.892278
0.61889	0.892278
0.619718	0.892278
0.620547	0.892278
0.621375	0.892278
0.621375	0.893232
0.622204	0.893232
0.623032	0.893232
0.623032	0.894185
0.623032	0.895138
0.623861	0.895138
0.624689	0.895138
0.625518	0.895138
0.627175	0.895138
0.628003	0.895138
0.62966	0.895138
0.62966	0.896092
0.62966	0.897045
0.62966	0.897998
0.631317	0.897998
0.632146	0.897998
0.632974	0.897998
0.633803	0.897998
0.63546	0.897998
0.636288	0.897998
0.637117	0.897998
0.637945	0.897998
0.638774	0.897998
0.640431	0.897998
0.641259	0.897998
0.642088	0.897998
0.643745	0.897998
0.644573	0.897998
0.645402	0.897998
0.645402	0.898951
0.645402	0.899905
0.64623	0.899905
0.647059	0.899905
0.647887	0.899905
0.648716	0.899905
0.653687	0.899905
0.654515	0.899905
0.654515	0.900858
0.655344	0.900858
0.656172	0.900858
0.657001	0.900858
0.657829	0.900858
0.658658	0.900858
0.659486	0.900858
0.660315	0.900858
0.661143	0.900858
0.661972	0.900858
0.661972	0.901811
0.661972	0.902765
0.6628	0.902765
0.663629	0.902765
0.664457	0.902765
0.666114	0.902765
0.666943	0.902765
0.667771	0.902765
0.6686	0.902765
0.6686	0.903718
0.669428	0.903718
0.669428	0.904671
0.669428	0.905624
0.669428	0.907531
0.670257	0.907531
0.671085	0.907531
0.671914	0.907531
0.672742	0.907531
0.672742	0.908484
0.673571	0.908484
0.674399	0.908484
0.675228	0.908484
0.676056	0.908484
0.677713	0.908484
0.678542	0.908484
0.680199	0.908484
0.680199	0.909438
0.680199	0.910391
0.681856	0.910391
0.684341	0.910391
0.68517	0.910391
0.685998	0.910391
0.686827	0.910391
0.687655	0.910391
0.688484	0.910391
0.688484	0.911344
0.689312	0.911344
0.690969	0.911344
0.691798	0.911344
0.692626	0.911344
0.693455	0.911344
0.694283	0.911344
0.695112	0.911344
0.69594	0.911344
0.696769	0.911344
0.697597	0.911344
0.699254	0.911344
0.700083	0.911344
0.700911	0.911344
0.70174	0.911344
0.702568	0.911344
0.703397	0.911344
0.705882	0.911344
0.707539	0.911344
0.708368	0.911344
0.710025	0.911344
0.710853	0.911344
0.71251	0.911344
0.713339	0.911344
0.714996	0.911344
0.715824	0.911344
0.716653	0.911344
0.717481	0.911344
0.71831	0.911344
0.719138	0.911344
0.720795	0.911344
0.721624	0.911344
0.722452	0.911344
0.723281	0.911344
0.724938	0.911344
0.725766	0.911344
0.725766	0.912297
0.726595	0.912297
0.727423	0.912297
0.728252	0.912297
0.72908	0.912297
0.729909	0.912297
0.729909	0.915157
0.729909	0.916111
0.730737	0.916111
0.731566	0.916111
0.732394	0.916111
0.733223	0.916111
0.734051	0.916111
0.73488	0.916111
0.735708	0.916111
0.736537	0.916111
0.737365	0.916111
0.739851	0.916111
0.740679	0.916111
0.741508	0.916111
0.742336	0.916111
0.743165	0.916111
0.743993	0.916111
0.744822	0.916111
0.744822	0.917064
0.74565	0.917064
0.746479	0.917064
0.747307	0.917064
0.748136	0.917064
0.748964	0.917064
0.748964	0.918017
0.749793	0.918017
0.750621	0.918017
0.75145	0.918017
0.752278	0.918017
0.753107	0.918017
0.753935	0.918017
0.754764	0.918017
0.754764	0.91897
0.755592	0.91897
0.756421	0.91897
0.758906	0.91897
0.760563	0.91897
0.760563	0.919924
0.761392	0.919924
0.76222	0.919924
0.763049	0.919924
0.763877	0.919924
0.764706	0.919924
0.765534	0.919924
0.76802	0.919924
0.768848	0.919924
0.768848	0.920877
0.768848	0.92183
0.769677	0.92183
0.769677	0.922784
0.770505	0.922784
0.770505	0.923737
0.770505	0.92469
0.771334	0.92469
0.772991	0.92469
0.773819	0.92469
0.774648	0.92469
0.775476	0.92469
0.775476	0.925643
0.776305	0.925643
0.777962	0.925643
0.77879	0.925643
0.780447	0.925643
0.781276	0.925643
0.782104	0.925643
0.782933	0.925643
0.785418	0.925643
0.786247	0.925643
0.787075	0.925643
0.788732	0.925643
0.790389	0.925643
0.790389	0.926597
0.791218	0.926597
0.791218	0.92755
0.791218	0.928503
0.792046	0.928503
0.792046	0.929457
0.792875	0.929457
0.793703	0.929457
0.794532	0.929457
0.794532	0.93041
0.794532	0.932316
0.79536	0.932316
0.797017	0.932316
0.797017	0.93327
0.797017	0.934223
0.797017	0.935176
0.797846	0.935176
0.80116	0.935176
0.801988	0.935176
0.802817	0.935176
0.803645	0.935176
0.806131	0.935176
0.806131	0.93613
0.807788	0.93613
0.808616	0.93613
0.809445	0.93613
0.810273	0.93613
0.811102	0.93613
0.81193	0.93613
0.813587	0.93613
0.814416	0.93613
0.815244	0.93613
0.816073	0.93613
0.816901	0.93613
0.81773	0.93613
0.81773	0.937083
0.818558	0.937083
0.818558	0.938036
0.818558	0.93899
0.818558	0.939943
0.819387	0.939943
0.820215	0.939943
0.821044	0.939943
0.821872	0.939943
0.822701	0.939943
0.823529	0.939943
0.823529	0.940896
0.824358	0.940896
0.825186	0.940896
0.826015	0.940896
0.826843	0.940896
0.827672	0.940896
0.8285	0.940896
0.829329	0.940896
0.830157	0.940896
0.830157	0.941849
0.830986	0.941849
0.831814	0.941849
0.832643	0.941849
0.833471	0.941849
0.8343	0.941849
0.835128	0.941849
0.835128	0.942803
0.835957	0.942803
0.836785	0.942803
0.837614	0.942803
0.838442	0.942803
0.838442	0.943756
0.838442	0.944709
0.839271	0.944709
0.840099	0.944709
0.840928	0.944709
0.841756	0.944709
0.842585	0.944709
0.843413	0.944709
0.844242	0.944709
0.84507	0.944709
0.845899	0.944709
0.847556	0.944709
0.847556	0.945663
0.848384	0.945663
0.849213	0.945663
0.850041	0.945663
0.85087	0.945663
0.851698	0.945663
0.851698	0.946616
0.851698	0.947569
0.852527	0.947569
0.853355	0.947569
0.853355	0.948522
0.854184	0.948522
0.855012	0.948522
0.855841	0.948522
0.855841	0.949476
0.855841	0.950429
0.856669	0.950429
0.857498	0.950429
0.857498	0.951382
0.858326	0.951382
0.859155	0.951382
0.859983	0.951382
0.860812	0.951382
0.86164	0.951382
0.862469	0.951382
0.862469	0.952336
0.863297	0.952336
0.863297	0.953289
0.864126	0.953289
0.864954	0.953289
0.865783	0.953289
0.865783	0.954242
0.86744	0.954242
0.868268	0.954242
0.869097	0.954242
0.869925	0.954242
0.870754	0.954242
0.871582	0.954242
0.872411	0.954242
0.873239	0.954242
0.874896	0.954242
0.876553	0.954242
0.877382	0.954242
0.87821	0.954242
0.879039	0.954242
0.879039	0.955195
0.879039	0.956149
0.879039	0.957102
0.879039	0.958055
0.879867	0.958055
0.880696	0.958055
0.880696	0.959009
0.882353	0.959009
0.883181	0.959009
0.88401	0.959009
0.884838	0.959009
0.885667	0.959009
0.886495	0.959009
0.887324	0.959009
0.888152	0.959009
0.888981	0.959009
0.888981	0.959962
0.889809	0.959962
0.889809	0.961868
0.890638	0.961868
0.891466	0.961868
0.892295	0.961868
0.893123	0.961868
0.893952	0.961868
0.89478	0.961868
0.89478	0.962822
0.895609	0.962822
0.896437	0.962822
0.897266	0.962822
0.898094	0.962822
0.898923	0.962822
0.899751	0.962822
0.90058	0.962822
0.902237	0.962822
0.903065	0.962822
0.903065	0.963775
0.903065	0.964728
0.903065	0.965682
0.903894	0.965682
0.904722	0.965682
0.905551	0.965682
0.906379	0.965682
0.908036	0.965682
0.908865	0.965682
0.909693	0.965682
0.910522	0.965682
0.91135	0.965682
0.912179	0.965682
0.913007	0.965682
0.913836	0.965682
0.913836	0.966635
0.913836	0.967588
0.914664	0.967588
0.915493	0.967588
0.91715	0.967588
0.91715	0.968541
0.918807	0.968541
0.919635	0.968541
0.920464	0.968541
0.921292	0.968541
0.922121	0.968541
0.922949	0.968541
0.923778	0.968541
0.924606	0.968541
0.925435	0.968541
0.926263	0.968541
0.927092	0.968541
0.927092	0.970448
0.927092	0.971401
0.92792	0.971401
0.928749	0.971401
0.928749	0.972355
0.928749	0.973308
0.928749	0.974261
0.928749	0.975214
0.928749	0.976168
0.930406	0.976168
0.931234	0.976168
0.932891	0.976168
0.93372	0.976168
0.934548	0.976168
0.935377	0.976168
0.936205	0.976168
0.937862	0.976168
0.938691	0.976168
0.939519	0.976168
0.939519	0.977121
0.941176	0.977121
0.942005	0.977121
0.942833	0.977121
0.943662	0.977121
0.94449	0.977121
0.946147	0.977121
0.946147	0.978074
0.946976	0.978074
0.946976	0.979028
0.946976	0.979981
0.947804	0.979981
0.948633	0.979981
0.948633	0.980934
0.949461	0.980934
0.95029	0.980934
0.951947	0.980934
0.952775	0.980934
0.952775	0.981888
0.953604	0.981888
0.954432	0.981888
0.955261	0.981888
0.956089	0.981888
0.956089	0.982841
0.956918	0.982841
0.956918	0.983794
0.956918	0.984747
0.957746	0.984747
0.958575	0.984747
0.959403	0.984747
0.96106	0.984747
0.961889	0.984747
0.963546	0.984747
0.964374	0.984747
0.966031	0.984747
0.966031	0.985701
0.96686	0.985701
0.967688	0.985701
0.967688	0.986654
0.968517	0.986654
0.969345	0.986654
0.969345	0.987607
0.970174	0.987607
0.971002	0.987607
0.971831	0.987607
0.972659	0.987607
0.972659	0.988561
0.973488	0.988561
0.975145	0.988561
0.975973	0.988561
0.976802	0.988561
0.97763	0.988561
0.978459	0.988561
0.978459	0.989514
0.979287	0.989514
0.980116	0.989514
0.980116	0.990467
0.980116	0.992374
0.980944	0.992374
0.981773	0.992374
0.981773	0.993327
0.982601	0.993327
0.982601	0.99428
0.982601	0.995234
0.98343	0.995234
0.984258	0.995234
0.985087	0.995234
0.985915	0.995234
0.985915	0.996187
0.986744	0.996187
0.987572	0.996187
0.987572	0.99714
0.988401	0.99714
0.989229	0.99714
0.989229	0.998093
0.990058	0.998093
0.990886	0.998093
0.991715	0.998093
0.992543	0.998093
0.993372	0.998093
0.9942	0.998093
0.9942	0.999047
0.9942	1
0.995857	1
0.997514	1
0.998343	1
0.999171	1
1	1

## Sheet: Fig9e
0	0
0.000863558	0
0.000863558	0.000910747
0.000863558	0.00182149
0.00172712	0.00182149
0.00172712	0.00273224
0.00172712	0.00364299
0.00172712	0.00455373
0.00172712	0.00546448
0.00172712	0.00637523
0.00259067	0.00637523
0.00345423	0.00637523
0.00431779	0.00637523
0.00431779	0.00728597
0.00431779	0.00819672
0.00431779	0.00910747
0.00431779	0.0100182
0.00431779	0.010929
0.00431779	0.0118397
0.00431779	0.0127505
0.00431779	0.0136612
0.00431779	0.0145719
0.00431779	0.0154827
0.00518135	0.0154827
0.00518135	0.0163934
0.00518135	0.0173042
0.00604491	0.0173042
0.00604491	0.0182149
0.00604491	0.0191257
0.00604491	0.0200364
0.00604491	0.0209472
0.00604491	0.0218579
0.00604491	0.0227687
0.00604491	0.0236794
0.00604491	0.0245902
0.00690846	0.0245902
0.00690846	0.0255009
0.00777202	0.0255009
0.00863558	0.0255009
0.00863558	0.0264117
0.00863558	0.0273224
0.00949914	0.0273224
0.00949914	0.0282332
0.0103627	0.0282332
0.0103627	0.0291439
0.0112263	0.0291439
0.0112263	0.0300546
0.0112263	0.0309654
0.0112263	0.0318761
0.0120898	0.0318761
0.0120898	0.0327869
0.0129534	0.0327869
0.0138169	0.0327869
0.0138169	0.0336976
0.0146805	0.0336976
0.015544	0.0336976
0.0164076	0.0336976
0.0164076	0.0346084
0.0164076	0.0355191
0.0164076	0.0364299
0.0164076	0.0373406
0.0164076	0.0382514
0.0172712	0.0382514
0.0181347	0.0382514
0.0181347	0.0391621
0.0189983	0.0391621
0.0198618	0.0391621
0.0198618	0.0400729
0.0207254	0.0400729
0.0215889	0.0400729
0.0224525	0.0400729
0.0233161	0.0400729
0.0233161	0.0409836
0.0233161	0.0418944
0.0241796	0.0418944
0.0241796	0.0428051
0.0241796	0.0437158
0.0241796	0.0446266
0.0241796	0.0455373
0.0250432	0.0455373
0.0259067	0.0455373
0.0259067	0.0464481
0.0267703	0.0464481
0.0276339	0.0464481
0.0284974	0.0464481
0.0284974	0.0473588
0.029361	0.0473588
0.0302245	0.0473588
0.0302245	0.0482696
0.0310881	0.0482696
0.0310881	0.0491803
0.0319516	0.0491803
0.0319516	0.0500911
0.0328152	0.0500911
0.0328152	0.0510018
0.0336788	0.0510018
0.0336788	0.0519126
0.0336788	0.0528233
0.0336788	0.0537341
0.0345423	0.0537341
0.0345423	0.0546448
0.0345423	0.0555556
0.0345423	0.0564663
0.0354059	0.0564663
0.0354059	0.057377
0.0354059	0.0582878
0.0362694	0.0582878
0.0362694	0.0591985
0.037133	0.0591985
0.0379965	0.0591985
0.0379965	0.0601093
0.0379965	0.06102
0.0379965	0.0619308
0.0379965	0.0628415
0.0388601	0.0628415
0.0388601	0.0637523
0.0388601	0.064663
0.0397237	0.064663
0.0397237	0.0655738
0.0397237	0.0664845
0.0397237	0.0673953
0.0397237	0.068306
0.0397237	0.0692168
0.0405872	0.0692168
0.0414508	0.0692168
0.0414508	0.0701275
0.0414508	0.0710383
0.0414508	0.071949
0.0414508	0.0728597
0.0423143	0.0728597
0.0431779	0.0728597
0.0431779	0.0737705
0.0440415	0.0737705
0.0440415	0.0746812
0.0440415	0.075592
0.0440415	0.0765027
0.0440415	0.0774135
0.044905	0.0774135
0.044905	0.0783242
0.0457686	0.0783242
0.0457686	0.079235
0.0457686	0.0801457
0.0457686	0.0810565
0.0457686	0.0819672
0.0457686	0.082878
0.0457686	0.0837887
0.0457686	0.0846995
0.0457686	0.0856102
0.0457686	0.0865209
0.0457686	0.0874317
0.0457686	0.0883424
0.0457686	0.0892532
0.0457686	0.0901639
0.0457686	0.0910747
0.0466321	0.0910747
0.0466321	0.0919854
0.0474957	0.0919854
0.0483592	0.0919854
0.0483592	0.0928962
0.0492228	0.0928962
0.0492228	0.0938069
0.0500864	0.0938069
0.0500864	0.0947177
0.0500864	0.0956284
0.0500864	0.0965392
0.0500864	0.0974499
0.0509499	0.0974499
0.0509499	0.0983607
0.0509499	0.0992714
0.0509499	0.100182
0.0509499	0.101093
0.0509499	0.102004
0.0509499	0.102914
0.0509499	0.103825
0.0518135	0.103825
0.0518135	0.104736
0.0518135	0.105647
0.0518135	0.106557
0.052677	0.106557
0.0535406	0.106557
0.0544041	0.106557
0.0544041	0.107468
0.0544041	0.108379
0.0544041	0.10929
0.0544041	0.1102
0.0552677	0.1102
0.0561313	0.1102
0.0569948	0.1102
0.0578584	0.1102
0.0578584	0.111111
0.0578584	0.112022
0.0578584	0.112933
0.0578584	0.113843
0.0578584	0.114754
0.0587219	0.114754
0.0587219	0.115665
0.0595855	0.115665
0.0595855	0.116576
0.0604491	0.116576
0.0613126	0.116576
0.0621762	0.116576
0.0621762	0.117486
0.0621762	0.118397
0.0621762	0.119308
0.0630397	0.119308
0.0639033	0.119308
0.0639033	0.120219
0.0639033	0.121129
0.0639033	0.12204
0.0639033	0.122951
0.0647668	0.122951
0.0647668	0.123862
0.0656304	0.123862
0.0656304	0.124772
0.0656304	0.125683
0.0656304	0.126594
0.066494	0.126594
0.0673575	0.126594
0.0682211	0.126594
0.0682211	0.127505
0.0690846	0.127505
0.0699482	0.127505
0.0699482	0.128415
0.0708117	0.128415
0.0716753	0.128415
0.0725389	0.128415
0.0725389	0.129326
0.0725389	0.130237
0.0734024	0.130237
0.0734024	0.131148
0.074266	0.131148
0.074266	0.132058
0.0751295	0.132058
0.0751295	0.132969
0.0751295	0.13388
0.0751295	0.134791
0.0751295	0.135701
0.0759931	0.135701
0.0768566	0.135701
0.0768566	0.136612
0.0768566	0.137523
0.0777202	0.137523
0.0777202	0.138434
0.0777202	0.139344
0.0785838	0.139344
0.0785838	0.140255
0.0785838	0.141166
0.0785838	0.142077
0.0785838	0.142987
0.0794473	0.142987
0.0803109	0.142987
0.0803109	0.143898
0.0811744	0.143898
0.082038	0.143898
0.0829016	0.143898
0.0829016	0.144809
0.0837651	0.144809
0.0837651	0.145719
0.0837651	0.14663
0.0846287	0.14663
0.0846287	0.147541
0.0846287	0.148452
0.0846287	0.149362
0.0854922	0.149362
0.0854922	0.150273
0.0863558	0.150273
0.0863558	0.151184
0.0863558	0.152095
0.0863558	0.153005
0.0863558	0.153916
0.0863558	0.154827
0.0863558	0.155738
0.0872193	0.155738
0.0872193	0.156648
0.0872193	0.157559
0.0872193	0.15847
0.0880829	0.15847
0.0880829	0.159381
0.0889465	0.159381
0.0889465	0.160291
0.08981	0.160291
0.08981	0.161202
0.0906736	0.161202
0.0915371	0.161202
0.0915371	0.162113
0.0915371	0.163024
0.0924007	0.163024
0.0924007	0.163934
0.0924007	0.164845
0.0932642	0.164845
0.0932642	0.165756
0.0932642	0.166667
0.0941278	0.166667
0.0941278	0.167577
0.0941278	0.168488
0.0941278	0.169399
0.0941278	0.17031
0.0941278	0.17122
0.0941278	0.172131
0.0949914	0.172131
0.0949914	0.173042
0.0949914	0.173953
0.0958549	0.173953
0.0958549	0.174863
0.0958549	0.175774
0.0958549	0.176685
0.0958549	0.177596
0.0967185	0.177596
0.0967185	0.178506
0.0967185	0.179417
0.0967185	0.180328
0.097582	0.180328
0.0984456	0.180328
0.0984456	0.181239
0.0993092	0.181239
0.0993092	0.182149
0.0993092	0.18306
0.0993092	0.183971
0.100173	0.183971
0.101036	0.183971
0.101036	0.184882
0.1019	0.184882
0.102763	0.184882
0.103627	0.184882
0.104491	0.184882
0.104491	0.185792
0.104491	0.186703
0.104491	0.187614
0.105354	0.187614
0.105354	0.188525
0.106218	0.188525
0.106218	0.189435
0.107081	0.189435
0.107081	0.190346
0.107081	0.191257
0.107081	0.192168
0.107945	0.192168
0.108808	0.192168
0.108808	0.193078
0.108808	0.193989
0.108808	0.1949
0.109672	0.1949
0.109672	0.195811
0.110535	0.195811
0.110535	0.196721
0.110535	0.197632
0.110535	0.198543
0.111399	0.198543
0.112263	0.198543
0.112263	0.199454
0.112263	0.200364
0.113126	0.200364
0.11399	0.200364
0.11399	0.201275
0.11399	0.202186
0.114853	0.202186
0.114853	0.203097
0.114853	0.204007
0.114853	0.204918
0.115717	0.204918
0.11658	0.204918
0.11658	0.205829
0.117444	0.205829
0.117444	0.20674
0.118307	0.20674
0.118307	0.20765
0.118307	0.208561
0.118307	0.209472
0.119171	0.209472
0.120035	0.209472
0.120898	0.209472
0.121762	0.209472
0.121762	0.210383
0.122625	0.210383
0.123489	0.210383
0.123489	0.211293
0.123489	0.212204
0.124352	0.212204
0.124352	0.213115
0.125216	0.213115
0.125216	0.214026
0.125216	0.214936
0.125216	0.215847
0.125216	0.216758
0.126079	0.216758
0.126943	0.216758
0.127807	0.216758
0.127807	0.217668
0.127807	0.218579
0.127807	0.21949
0.12867	0.21949
0.129534	0.21949
0.129534	0.220401
0.130397	0.220401
0.130397	0.221311
0.130397	0.222222
0.130397	0.223133
0.130397	0.224044
0.131261	0.224044
0.131261	0.224954
0.131261	0.225865
0.132124	0.225865
0.132124	0.226776
0.132988	0.226776
0.132988	0.227687
0.133851	0.227687
0.134715	0.227687
0.134715	0.228597
0.134715	0.229508
0.134715	0.230419
0.135579	0.230419
0.136442	0.230419
0.136442	0.23133
0.136442	0.23224
0.137306	0.23224
0.138169	0.23224
0.138169	0.233151
0.138169	0.234062
0.138169	0.234973
0.138169	0.235883
0.139033	0.235883
0.139033	0.236794
0.139033	0.237705
0.139033	0.238616
0.139896	0.238616
0.139896	0.239526
0.14076	0.239526
0.14076	0.240437
0.14076	0.241348
0.141623	0.241348
0.142487	0.241348
0.142487	0.242259
0.143351	0.242259
0.143351	0.243169
0.144214	0.243169
0.144214	0.24408
0.145078	0.24408
0.145941	0.24408
0.145941	0.244991
0.145941	0.245902
0.146805	0.245902
0.146805	0.246812
0.147668	0.246812
0.147668	0.247723
0.147668	0.248634
0.148532	0.248634
0.148532	0.249545
0.149396	0.249545
0.150259	0.249545
0.151123	0.249545
0.151986	0.249545
0.15285	0.249545
0.15285	0.250455
0.15285	0.251366
0.153713	0.251366
0.153713	0.252277
0.154577	0.252277
0.154577	0.253188
0.154577	0.254098
0.15544	0.254098
0.156304	0.254098
0.156304	0.255009
0.156304	0.25592
0.157168	0.25592
0.158031	0.25592
0.158895	0.25592
0.158895	0.256831
0.158895	0.257741
0.159758	0.257741
0.159758	0.258652
0.159758	0.259563
0.159758	0.260474
0.159758	0.261384
0.160622	0.261384
0.161485	0.261384
0.161485	0.262295
0.161485	0.263206
0.161485	0.264117
0.161485	0.265027
0.162349	0.265027
0.163212	0.265027
0.163212	0.265938
0.163212	0.266849
0.163212	0.26776
0.164076	0.26776
0.164076	0.26867
0.164076	0.269581
0.164076	0.270492
0.164076	0.271403
0.164076	0.272313
0.16494	0.272313
0.165803	0.272313
0.166667	0.272313
0.166667	0.273224
0.166667	0.274135
0.166667	0.275046
0.166667	0.275956
0.166667	0.276867
0.166667	0.277778
0.16753	0.277778
0.168394	0.277778
0.168394	0.278689
0.169257	0.278689
0.169257	0.279599
0.170121	0.279599
0.170121	0.28051
0.170984	0.28051
0.171848	0.28051
0.171848	0.281421
0.171848	0.282332
0.171848	0.283242
0.172712	0.283242
0.173575	0.283242
0.173575	0.284153
0.173575	0.285064
0.173575	0.285974
0.173575	0.286885
0.174439	0.286885
0.174439	0.287796
0.175302	0.287796
0.176166	0.287796
0.177029	0.287796
0.177893	0.287796
0.177893	0.288707
0.177893	0.289617
0.178756	0.289617
0.17962	0.289617
0.180484	0.289617
0.181347	0.289617
0.182211	0.289617
0.182211	0.290528
0.182211	0.291439
0.182211	0.29235
0.182211	0.29326
0.183074	0.29326
0.183074	0.294171
0.183074	0.295082
0.183938	0.295082
0.183938	0.295993
0.184801	0.295993
0.185665	0.295993
0.185665	0.296903
0.185665	0.297814
0.185665	0.298725
0.186528	0.298725
0.187392	0.298725
0.188256	0.298725
0.189119	0.298725
0.189983	0.298725
0.189983	0.299636
0.189983	0.300546
0.189983	0.301457
0.189983	0.302368
0.190846	0.302368
0.190846	0.303279
0.19171	0.303279
0.19171	0.304189
0.19171	0.3051
0.19171	0.306011
0.19171	0.306922
0.19171	0.307832
0.192573	0.307832
0.192573	0.308743
0.193437	0.308743
0.193437	0.309654
0.193437	0.310565
0.194301	0.310565
0.194301	0.311475
0.195164	0.311475
0.195164	0.312386
0.195164	0.313297
0.196028	0.313297
0.196891	0.313297
0.196891	0.314208
0.196891	0.315118
0.196891	0.316029
0.196891	0.31694
0.197755	0.31694
0.197755	0.317851
0.198618	0.317851
0.199482	0.317851
0.199482	0.318761
0.199482	0.319672
0.200345	0.319672
0.201209	0.319672
0.202073	0.319672
0.202073	0.320583
0.202073	0.321494
0.202936	0.321494
0.2038	0.321494
0.204663	0.321494
0.205527	0.321494
0.20639	0.321494
0.207254	0.321494
0.207254	0.322404
0.208117	0.322404
0.208117	0.323315
0.208981	0.323315
0.209845	0.323315
0.210708	0.323315
0.211572	0.323315
0.211572	0.324226
0.211572	0.325137
0.211572	0.326047
0.211572	0.326958
0.212435	0.326958
0.212435	0.327869
0.213299	0.327869
0.214162	0.327869
0.215026	0.327869
0.215026	0.32878
0.215026	0.32969
0.215026	0.330601
0.215026	0.331512
0.215889	0.331512
0.215889	0.332423
0.215889	0.333333
0.216753	0.333333
0.216753	0.334244
0.216753	0.335155
0.216753	0.336066
0.216753	0.336976
0.217617	0.336976
0.21848	0.336976
0.219344	0.336976
0.220207	0.336976
0.220207	0.337887
0.221071	0.337887
0.221934	0.337887
0.221934	0.338798
0.222798	0.338798
0.223661	0.338798
0.223661	0.339709
0.223661	0.340619
0.223661	0.34153
0.224525	0.34153
0.225389	0.34153
0.225389	0.342441
0.226252	0.342441
0.227116	0.342441
0.227116	0.343352
0.227979	0.343352
0.227979	0.344262
0.228843	0.344262
0.229706	0.344262
0.229706	0.345173
0.229706	0.346084
0.229706	0.346995
0.23057	0.346995
0.231434	0.346995
0.232297	0.346995
0.233161	0.346995
0.234024	0.346995
0.234888	0.346995
0.234888	0.347905
0.234888	0.348816
0.235751	0.348816
0.235751	0.349727
0.235751	0.350638
0.235751	0.351548
0.236615	0.351548
0.237478	0.351548
0.237478	0.352459
0.238342	0.352459
0.238342	0.35337
0.239206	0.35337
0.240069	0.35337
0.240933	0.35337
0.240933	0.354281
0.241796	0.354281
0.24266	0.354281
0.24266	0.355191
0.24266	0.356102
0.24266	0.357013
0.24266	0.357923
0.243523	0.357923
0.243523	0.358834
0.244387	0.358834
0.244387	0.359745
0.244387	0.360656
0.24525	0.360656
0.24525	0.361566
0.24525	0.362477
0.24525	0.363388
0.24525	0.364299
0.24525	0.365209
0.24525	0.36612
0.246114	0.36612
0.246114	0.367031
0.246978	0.367031
0.247841	0.367031
0.247841	0.367942
0.247841	0.368852
0.247841	0.369763
0.248705	0.369763
0.248705	0.370674
0.249568	0.370674
0.249568	0.371585
0.249568	0.372495
0.250432	0.372495
0.250432	0.373406
0.250432	0.374317
0.251295	0.374317
0.251295	0.375228
0.251295	0.376138
0.251295	0.377049
0.252159	0.377049
0.252159	0.37796
0.252159	0.378871
0.253022	0.378871
0.253022	0.379781
0.253886	0.379781
0.253886	0.380692
0.253886	0.381603
0.253886	0.382514
0.253886	0.383424
0.253886	0.384335
0.25475	0.384335
0.25475	0.385246
0.255613	0.385246
0.256477	0.385246
0.25734	0.385246
0.258204	0.385246
0.258204	0.386157
0.258204	0.387067
0.258204	0.387978
0.258204	0.388889
0.259067	0.388889
0.259931	0.388889
0.259931	0.3898
0.260794	0.3898
0.260794	0.39071
0.260794	0.391621
0.260794	0.392532
0.260794	0.393443
0.261658	0.393443
0.262522	0.393443
0.263385	0.393443
0.264249	0.393443
0.264249	0.394353
0.264249	0.395264
0.265112	0.395264
0.265976	0.395264
0.266839	0.395264
0.266839	0.396175
0.266839	0.397086
0.266839	0.397996
0.267703	0.397996
0.268566	0.397996
0.268566	0.398907
0.268566	0.399818
0.26943	0.399818
0.26943	0.400729
0.270294	0.400729
0.270294	0.401639
0.271157	0.401639
0.271157	0.40255
0.272021	0.40255
0.272021	0.403461
0.272021	0.404372
0.272021	0.405282
0.272021	0.406193
0.272884	0.406193
0.272884	0.407104
0.272884	0.408015
0.273748	0.408015
0.273748	0.408925
0.274611	0.408925
0.274611	0.409836
0.275475	0.409836
0.276339	0.409836
0.277202	0.409836
0.277202	0.410747
0.277202	0.411658
0.277202	0.412568
0.278066	0.412568
0.278066	0.413479
0.278929	0.413479
0.278929	0.41439
0.279793	0.41439
0.279793	0.415301
0.279793	0.416211
0.279793	0.417122
0.279793	0.418033
0.280656	0.418033
0.280656	0.418944
0.280656	0.419854
0.28152	0.419854
0.28152	0.420765
0.282383	0.420765
0.283247	0.420765
0.284111	0.420765
0.284974	0.420765
0.284974	0.421676
0.285838	0.421676
0.285838	0.422587
0.286701	0.422587
0.286701	0.423497
0.287565	0.423497
0.287565	0.424408
0.287565	0.425319
0.287565	0.42623
0.288428	0.42623
0.288428	0.42714
0.289292	0.42714
0.290155	0.42714
0.290155	0.428051
0.291019	0.428051
0.291019	0.428962
0.291883	0.428962
0.292746	0.428962
0.292746	0.429872
0.292746	0.430783
0.292746	0.431694
0.292746	0.432605
0.292746	0.433515
0.292746	0.434426
0.292746	0.435337
0.29361	0.435337
0.294473	0.435337
0.295337	0.435337
0.295337	0.436248
0.2962	0.436248
0.2962	0.437158
0.297064	0.437158
0.297927	0.437158
0.297927	0.438069
0.298791	0.438069
0.299655	0.438069
0.299655	0.43898
0.299655	0.439891
0.300518	0.439891
0.300518	0.440801
0.300518	0.441712
0.301382	0.441712
0.302245	0.441712
0.302245	0.442623
0.302245	0.443534
0.302245	0.444444
0.302245	0.445355
0.303109	0.445355
0.303972	0.445355
0.304836	0.445355
0.305699	0.445355
0.305699	0.446266
0.306563	0.446266
0.307427	0.446266
0.30829	0.446266
0.309154	0.446266
0.310017	0.446266
0.310017	0.447177
0.310017	0.448087
0.310881	0.448087
0.310881	0.448998
0.310881	0.449909
0.310881	0.45082
0.310881	0.45173
0.310881	0.452641
0.311744	0.452641
0.312608	0.452641
0.313472	0.452641
0.313472	0.453552
0.313472	0.454463
0.314335	0.454463
0.314335	0.455373
0.314335	0.456284
0.315199	0.456284
0.316062	0.456284
0.316062	0.457195
0.316926	0.457195
0.317789	0.457195
0.318653	0.457195
0.318653	0.458106
0.318653	0.459016
0.319516	0.459016
0.32038	0.459016
0.32038	0.459927
0.32038	0.460838
0.32038	0.461749
0.32038	0.462659
0.321244	0.462659
0.322107	0.462659
0.322107	0.46357
0.322971	0.46357
0.322971	0.464481
0.323834	0.464481
0.324698	0.464481
0.325561	0.464481
0.325561	0.465392
0.325561	0.466302
0.326425	0.466302
0.327288	0.466302
0.328152	0.466302
0.329016	0.466302
0.329016	0.467213
0.329016	0.468124
0.329016	0.469035
0.329016	0.469945
0.329879	0.469945
0.329879	0.470856
0.329879	0.471767
0.329879	0.472678
0.329879	0.473588
0.329879	0.474499
0.330743	0.474499
0.330743	0.47541
0.330743	0.476321
0.331606	0.476321
0.331606	0.477231
0.331606	0.478142
0.33247	0.478142
0.33247	0.479053
0.333333	0.479053
0.334197	0.479053
0.334197	0.479964
0.334197	0.480874
0.334197	0.481785
0.334197	0.482696
0.334197	0.483607
0.334197	0.484517
0.33506	0.484517
0.33506	0.485428
0.335924	0.485428
0.335924	0.486339
0.336788	0.486339
0.336788	0.48725
0.336788	0.48816
0.337651	0.48816
0.338515	0.48816
0.338515	0.489071
0.338515	0.489982
0.338515	0.490893
0.338515	0.491803
0.339378	0.491803
0.339378	0.492714
0.339378	0.493625
0.340242	0.493625
0.341105	0.493625
0.341105	0.494536
0.341105	0.495446
0.341105	0.496357
0.341969	0.496357
0.342832	0.496357
0.342832	0.497268
0.343696	0.497268
0.343696	0.498179
0.34456	0.498179
0.34456	0.499089
0.345423	0.499089
0.346287	0.499089
0.34715	0.499089
0.348014	0.499089
0.348877	0.499089
0.348877	0.5
0.349741	0.5
0.349741	0.500911
0.350604	0.500911
0.351468	0.500911
0.352332	0.500911
0.353195	0.500911
0.354059	0.500911
0.354059	0.501821
0.354922	0.501821
0.355786	0.501821
0.355786	0.502732
0.355786	0.503643
0.355786	0.504554
0.355786	0.505464
0.355786	0.506375
0.356649	0.506375
0.357513	0.506375
0.357513	0.507286
0.358377	0.507286
0.358377	0.508197
0.35924	0.508197
0.35924	0.509107
0.35924	0.510018
0.35924	0.510929
0.35924	0.51184
0.35924	0.51275
0.360104	0.51275
0.360967	0.51275
0.360967	0.513661
0.360967	0.514572
0.360967	0.515483
0.361831	0.515483
0.361831	0.516393
0.362694	0.516393
0.363558	0.516393
0.363558	0.517304
0.364421	0.517304
0.365285	0.517304
0.365285	0.518215
0.365285	0.519126
0.365285	0.520036
0.366149	0.520036
0.366149	0.520947
0.366149	0.521858
0.366149	0.522769
0.366149	0.523679
0.367012	0.523679
0.367876	0.523679
0.368739	0.523679
0.369603	0.523679
0.370466	0.523679
0.37133	0.523679
0.37133	0.52459
0.372193	0.52459
0.373057	0.52459
0.373921	0.52459
0.373921	0.525501
0.373921	0.526412
0.374784	0.526412
0.374784	0.527322
0.374784	0.528233
0.375648	0.528233
0.376511	0.528233
0.377375	0.528233
0.378238	0.528233
0.379102	0.528233
0.379102	0.529144
0.379965	0.529144
0.380829	0.529144
0.380829	0.530055
0.380829	0.530965
0.381693	0.530965
0.382556	0.530965
0.382556	0.531876
0.38342	0.531876
0.38342	0.532787
0.384283	0.532787
0.385147	0.532787
0.38601	0.532787
0.386874	0.532787
0.387737	0.532787
0.387737	0.533698
0.387737	0.534608
0.388601	0.534608
0.389465	0.534608
0.389465	0.535519
0.389465	0.53643
0.390328	0.53643
0.391192	0.53643
0.391192	0.537341
0.392055	0.537341
0.392919	0.537341
0.393782	0.537341
0.393782	0.538251
0.393782	0.539162
0.393782	0.540073
0.393782	0.540984
0.394646	0.540984
0.394646	0.541894
0.394646	0.542805
0.395509	0.542805
0.396373	0.542805
0.397237	0.542805
0.3981	0.542805
0.398964	0.542805
0.398964	0.543716
0.398964	0.544627
0.398964	0.545537
0.399827	0.545537
0.399827	0.546448
0.400691	0.546448
0.401554	0.546448
0.401554	0.547359
0.402418	0.547359
0.402418	0.54827
0.402418	0.54918
0.402418	0.550091
0.402418	0.551002
0.403282	0.551002
0.403282	0.551913
0.403282	0.552823
0.404145	0.552823
0.405009	0.552823
0.405872	0.552823
0.405872	0.553734
0.406736	0.553734
0.407599	0.553734
0.408463	0.553734
0.408463	0.554645
0.408463	0.555556
0.409326	0.555556
0.41019	0.555556
0.411054	0.555556
0.411054	0.556466
0.411054	0.557377
0.411054	0.558288
0.411917	0.558288
0.412781	0.558288
0.413644	0.558288
0.413644	0.559199
0.413644	0.560109
0.414508	0.560109
0.414508	0.56102
0.414508	0.561931
0.415371	0.561931
0.415371	0.562842
0.415371	0.563752
0.416235	0.563752
0.416235	0.564663
0.416235	0.565574
0.416235	0.566485
0.416235	0.567395
0.416235	0.568306
0.416235	0.569217
0.417098	0.569217
0.417962	0.569217
0.418826	0.569217
0.419689	0.569217
0.419689	0.570128
0.419689	0.571038
0.419689	0.571949
0.420553	0.571949
0.421416	0.571949
0.421416	0.57286
0.42228	0.57286
0.42228	0.57377
0.42228	0.574681
0.42228	0.575592
0.423143	0.575592
0.423143	0.576503
0.423143	0.577413
0.423143	0.578324
0.423143	0.579235
0.423143	0.580146
0.424007	0.580146
0.424007	0.581056
0.42487	0.581056
0.42487	0.581967
0.425734	0.581967
0.425734	0.582878
0.425734	0.583789
0.425734	0.584699
0.426598	0.584699
0.427461	0.584699
0.428325	0.584699
0.428325	0.58561
0.429188	0.58561
0.430052	0.58561
0.430915	0.58561
0.430915	0.586521
0.430915	0.587432
0.431779	0.587432
0.432642	0.587432
0.433506	0.587432
0.43437	0.587432
0.435233	0.587432
0.436097	0.587432
0.43696	0.587432
0.437824	0.587432
0.438687	0.587432
0.439551	0.587432
0.439551	0.588342
0.439551	0.589253
0.440415	0.589253
0.441278	0.589253
0.441278	0.590164
0.442142	0.590164
0.443005	0.590164
0.443005	0.591075
0.443005	0.591985
0.443869	0.591985
0.443869	0.592896
0.444732	0.592896
0.444732	0.593807
0.444732	0.594718
0.445596	0.594718
0.445596	0.595628
0.445596	0.596539
0.445596	0.59745
0.446459	0.59745
0.446459	0.598361
0.446459	0.599271
0.447323	0.599271
0.448187	0.599271
0.448187	0.600182
0.44905	0.600182
0.449914	0.600182
0.450777	0.600182
0.451641	0.600182
0.452504	0.600182
0.453368	0.600182
0.453368	0.601093
0.453368	0.602004
0.454231	0.602004
0.454231	0.602914
0.455095	0.602914
0.455095	0.603825
0.455095	0.604736
0.455095	0.605647
0.455959	0.605647
0.456822	0.605647
0.457686	0.605647
0.457686	0.606557
0.457686	0.607468
0.458549	0.607468
0.458549	0.608379
0.458549	0.60929
0.459413	0.60929
0.459413	0.6102
0.460276	0.6102
0.460276	0.611111
0.460276	0.612022
0.460276	0.612933
0.46114	0.612933
0.46114	0.613843
0.46114	0.614754
0.462003	0.614754
0.462867	0.614754
0.462867	0.615665
0.462867	0.616576
0.463731	0.616576
0.464594	0.616576
0.465458	0.616576
0.466321	0.616576
0.467185	0.616576
0.468048	0.616576
0.468048	0.617486
0.468048	0.618397
0.468048	0.619308
0.468912	0.619308
0.469775	0.619308
0.469775	0.620219
0.469775	0.621129
0.469775	0.62204
0.470639	0.62204
0.471503	0.62204
0.472366	0.62204
0.472366	0.622951
0.472366	0.623862
0.47323	0.623862
0.47323	0.624772
0.474093	0.624772
0.474093	0.625683
0.474957	0.625683
0.47582	0.625683
0.476684	0.625683
0.477547	0.625683
0.477547	0.626594
0.477547	0.627505
0.477547	0.628415
0.478411	0.628415
0.478411	0.629326
0.478411	0.630237
0.478411	0.631148
0.479275	0.631148
0.479275	0.632058
0.479275	0.632969
0.480138	0.632969
0.481002	0.632969
0.481865	0.632969
0.481865	0.63388
0.482729	0.63388
0.483592	0.63388
0.484456	0.63388
0.484456	0.634791
0.484456	0.635701
0.48532	0.635701
0.48532	0.636612
0.48532	0.637523
0.48532	0.638434
0.486183	0.638434
0.486183	0.639344
0.487047	0.639344
0.487047	0.640255
0.487047	0.641166
0.487047	0.642077
0.48791	0.642077
0.488774	0.642077
0.489637	0.642077
0.490501	0.642077
0.490501	0.642987
0.490501	0.643898
0.490501	0.644809
0.491364	0.644809
0.492228	0.644809
0.492228	0.645719
0.493092	0.645719
0.493092	0.64663
0.493092	0.647541
0.493955	0.647541
0.494819	0.647541
0.495682	0.647541
0.496546	0.647541
0.496546	0.648452
0.497409	0.648452
0.497409	0.649362
0.498273	0.649362
0.498273	0.650273
0.499136	0.650273
0.5	0.650273
0.5	0.651184
0.500864	0.651184
0.500864	0.652095
0.500864	0.653005
0.500864	0.653916
0.501727	0.653916
0.502591	0.653916
0.502591	0.654827
0.502591	0.655738
0.502591	0.656648
0.503454	0.656648
0.504318	0.656648
0.504318	0.657559
0.504318	0.65847
0.505181	0.65847
0.506045	0.65847
0.506045	0.659381
0.506045	0.660291
0.506908	0.660291
0.507772	0.660291
0.508636	0.660291
0.508636	0.661202
0.509499	0.661202
0.510363	0.661202
0.510363	0.662113
0.510363	0.663024
0.511226	0.663024
0.511226	0.663934
0.511226	0.664845
0.51209	0.664845
0.51209	0.665756
0.51209	0.666667
0.512953	0.666667
0.513817	0.666667
0.51468	0.666667
0.515544	0.666667
0.516408	0.666667
0.516408	0.667577
0.516408	0.668488
0.517271	0.668488
0.518135	0.668488
0.518998	0.668488
0.519862	0.668488
0.520725	0.668488
0.521589	0.668488
0.521589	0.669399
0.521589	0.67031
0.522453	0.67031
0.523316	0.67031
0.52418	0.67031
0.525043	0.67031
0.525043	0.67122
0.525907	0.67122
0.52677	0.67122
0.527634	0.67122
0.528497	0.67122
0.528497	0.672131
0.529361	0.672131
0.530225	0.672131
0.531088	0.672131
0.531952	0.672131
0.531952	0.673042
0.531952	0.673953
0.532815	0.673953
0.532815	0.674863
0.532815	0.675774
0.532815	0.676685
0.532815	0.677596
0.532815	0.678506
0.533679	0.678506
0.534542	0.678506
0.535406	0.678506
0.536269	0.678506
0.537133	0.678506
0.537997	0.678506
0.53886	0.678506
0.539724	0.678506
0.539724	0.679417
0.540587	0.679417
0.540587	0.680328
0.540587	0.681239
0.540587	0.682149
0.540587	0.68306
0.541451	0.68306
0.541451	0.683971
0.542314	0.683971
0.543178	0.683971
0.543178	0.684882
0.544041	0.684882
0.544905	0.684882
0.544905	0.685792
0.545769	0.685792
0.546632	0.685792
0.547496	0.685792
0.547496	0.686703
0.547496	0.687614
0.547496	0.688525
0.547496	0.689435
0.547496	0.690346
0.548359	0.690346
0.548359	0.691257
0.548359	0.692168
0.549223	0.692168
0.550086	0.692168
0.55095	0.692168
0.55095	0.693078
0.551813	0.693078
0.552677	0.693078
0.552677	0.693989
0.553541	0.693989
0.553541	0.6949
0.554404	0.6949
0.554404	0.695811
0.554404	0.696721
0.554404	0.697632
0.555268	0.697632
0.555268	0.698543
0.556131	0.698543
0.556131	0.699454
0.556131	0.700364
0.556995	0.700364
0.557858	0.700364
0.557858	0.701275
0.558722	0.701275
0.558722	0.702186
0.559585	0.702186
0.559585	0.703097
0.559585	0.704007
0.559585	0.704918
0.559585	0.705829
0.560449	0.705829
0.560449	0.70674
0.560449	0.70765
0.561313	0.70765
0.562176	0.70765
0.56304	0.70765
0.563903	0.70765
0.564767	0.70765
0.56563	0.70765
0.56563	0.708561
0.566494	0.708561
0.566494	0.709472
0.567358	0.709472
0.567358	0.710383
0.568221	0.710383
0.569085	0.710383
0.569948	0.710383
0.569948	0.711293
0.569948	0.712204
0.570812	0.712204
0.571675	0.712204
0.571675	0.713115
0.572539	0.713115
0.572539	0.714026
0.573402	0.714026
0.574266	0.714026
0.57513	0.714026
0.57513	0.714936
0.57513	0.715847
0.575993	0.715847
0.575993	0.716758
0.576857	0.716758
0.576857	0.717668
0.576857	0.718579
0.576857	0.71949
0.57772	0.71949
0.578584	0.71949
0.578584	0.720401
0.579447	0.720401
0.580311	0.720401
0.581174	0.720401
0.582038	0.720401
0.582038	0.721311
0.582902	0.721311
0.583765	0.721311
0.583765	0.722222
0.583765	0.723133
0.584629	0.723133
0.585492	0.723133
0.585492	0.724044
0.585492	0.724954
0.586356	0.724954
0.587219	0.724954
0.588083	0.724954
0.588083	0.725865
0.588946	0.725865
0.58981	0.725865
0.58981	0.726776
0.590674	0.726776
0.590674	0.727687
0.590674	0.728597
0.591537	0.728597
0.591537	0.729508
0.592401	0.729508
0.593264	0.729508
0.594128	0.729508
0.594991	0.729508
0.594991	0.730419
0.594991	0.73133
0.595855	0.73133
0.595855	0.73224
0.596718	0.73224
0.596718	0.733151
0.597582	0.733151
0.598446	0.733151
0.599309	0.733151
0.600173	0.733151
0.601036	0.733151
0.601036	0.734062
0.601036	0.734973
0.6019	0.734973
0.6019	0.735883
0.602763	0.735883
0.602763	0.736794
0.603627	0.736794
0.603627	0.737705
0.604491	0.737705
0.605354	0.737705
0.605354	0.738616
0.605354	0.739526
0.605354	0.740437
0.605354	0.741348
0.606218	0.741348
0.607081	0.741348
0.607081	0.742259
0.607945	0.742259
0.608808	0.742259
0.609672	0.742259
0.610535	0.742259
0.611399	0.742259
0.612263	0.742259
0.612263	0.743169
0.612263	0.74408
0.613126	0.74408
0.61399	0.74408
0.61399	0.744991
0.614853	0.744991
0.614853	0.745902
0.615717	0.745902
0.615717	0.746812
0.61658	0.746812
0.61658	0.747723
0.61658	0.748634
0.61658	0.749545
0.617444	0.749545
0.618307	0.749545
0.618307	0.750455
0.619171	0.750455
0.620035	0.750455
0.620898	0.750455
0.621762	0.750455
0.622625	0.750455
0.622625	0.751366
0.623489	0.751366
0.624352	0.751366
0.625216	0.751366
0.626079	0.751366
0.626943	0.751366
0.626943	0.752277
0.626943	0.753188
0.626943	0.754098
0.626943	0.755009
0.627807	0.755009
0.62867	0.755009
0.629534	0.755009
0.630397	0.755009
0.631261	0.755009
0.632124	0.755009
0.632988	0.755009
0.633851	0.755009
0.634715	0.755009
0.635579	0.755009
0.635579	0.75592
0.636442	0.75592
0.637306	0.75592
0.638169	0.75592
0.638169	0.756831
0.638169	0.757741
0.639033	0.757741
0.639896	0.757741
0.64076	0.757741
0.641623	0.757741
0.642487	0.757741
0.643351	0.757741
0.644214	0.757741
0.644214	0.758652
0.645078	0.758652
0.645941	0.758652
0.645941	0.759563
0.645941	0.760474
0.646805	0.760474
0.647668	0.760474
0.648532	0.760474
0.648532	0.761384
0.649396	0.761384
0.650259	0.761384
0.650259	0.762295
0.651123	0.762295
0.651986	0.762295
0.65285	0.762295
0.65285	0.763206
0.65285	0.764117
0.653713	0.764117
0.654577	0.764117
0.654577	0.765027
0.654577	0.765938
0.65544	0.765938
0.656304	0.765938
0.656304	0.766849
0.657168	0.766849
0.658031	0.766849
0.658031	0.76776
0.658895	0.76776
0.659758	0.76776
0.659758	0.76867
0.660622	0.76867
0.660622	0.769581
0.660622	0.770492
0.660622	0.771403
0.661485	0.771403
0.662349	0.771403
0.662349	0.772313
0.662349	0.773224
0.662349	0.774135
0.662349	0.775046
0.663212	0.775046
0.664076	0.775046
0.66494	0.775046
0.66494	0.775956
0.66494	0.776867
0.665803	0.776867
0.666667	0.776867
0.66753	0.776867
0.668394	0.776867
0.669257	0.776867
0.670121	0.776867
0.670121	0.777778
0.670984	0.777778
0.670984	0.778689
0.671848	0.778689
0.672712	0.778689
0.673575	0.778689
0.674439	0.778689
0.674439	0.779599
0.674439	0.78051
0.674439	0.781421
0.674439	0.782332
0.675302	0.782332
0.675302	0.783242
0.676166	0.783242
0.677029	0.783242
0.677893	0.783242
0.677893	0.784153
0.678756	0.784153
0.678756	0.785064
0.67962	0.785064
0.67962	0.785974
0.680484	0.785974
0.681347	0.785974
0.682211	0.785974
0.683074	0.785974
0.683074	0.786885
0.683074	0.787796
0.683074	0.788707
0.683074	0.789617
0.683074	0.790528
0.683074	0.791439
0.683074	0.79235
0.683938	0.79235
0.684801	0.79235
0.684801	0.79326
0.685665	0.79326
0.685665	0.794171
0.685665	0.795082
0.685665	0.795993
0.685665	0.796903
0.686528	0.796903
0.687392	0.796903
0.687392	0.797814
0.688256	0.797814
0.689119	0.797814
0.689119	0.798725
0.689983	0.798725
0.690846	0.798725
0.690846	0.799636
0.690846	0.800546
0.69171	0.800546
0.69171	0.801457
0.692573	0.801457
0.692573	0.802368
0.693437	0.802368
0.693437	0.803279
0.693437	0.804189
0.694301	0.804189
0.694301	0.8051
0.695164	0.8051
0.696028	0.8051
0.696891	0.8051
0.697755	0.8051
0.698618	0.8051
0.698618	0.806011
0.698618	0.806922
0.699482	0.806922
0.699482	0.807832
0.699482	0.808743
0.700345	0.808743
0.700345	0.809654
0.701209	0.809654
0.702073	0.809654
0.702936	0.809654
0.7038	0.809654
0.7038	0.810565
0.704663	0.810565
0.705527	0.810565
0.705527	0.811475
0.70639	0.811475
0.70639	0.812386
0.707254	0.812386
0.707254	0.813297
0.707254	0.814208
0.708117	0.814208
0.708981	0.814208
0.709845	0.814208
0.709845	0.815118
0.709845	0.816029
0.710708	0.816029
0.710708	0.81694
0.710708	0.817851
0.710708	0.818761
0.711572	0.818761
0.711572	0.819672
0.712435	0.819672
0.713299	0.819672
0.714162	0.819672
0.715026	0.819672
0.715889	0.819672
0.715889	0.820583
0.716753	0.820583
0.716753	0.821494
0.717617	0.821494
0.71848	0.821494
0.719344	0.821494
0.720207	0.821494
0.721071	0.821494
0.721934	0.821494
0.721934	0.822404
0.721934	0.823315
0.721934	0.824226
0.721934	0.825137
0.722798	0.825137
0.722798	0.826047
0.723661	0.826047
0.724525	0.826047
0.724525	0.826958
0.725389	0.826958
0.726252	0.826958
0.726252	0.827869
0.727116	0.827869
0.727116	0.82878
0.727116	0.82969
0.727116	0.830601
0.727979	0.830601
0.727979	0.831512
0.728843	0.831512
0.729706	0.831512
0.73057	0.831512
0.73057	0.832423
0.731434	0.832423
0.731434	0.833333
0.732297	0.833333
0.733161	0.833333
0.734024	0.833333
0.734888	0.833333
0.735751	0.833333
0.735751	0.834244
0.736615	0.834244
0.736615	0.835155
0.737478	0.835155
0.737478	0.836066
0.738342	0.836066
0.739206	0.836066
0.740069	0.836066
0.740069	0.836976
0.740933	0.836976
0.741796	0.836976
0.74266	0.836976
0.74266	0.837887
0.743523	0.837887
0.744387	0.837887
0.744387	0.838798
0.74525	0.838798
0.746114	0.838798
0.746114	0.839709
0.746114	0.840619
0.746978	0.840619
0.746978	0.84153
0.746978	0.842441
0.746978	0.843352
0.746978	0.844262
0.747841	0.844262
0.748705	0.844262
0.749568	0.844262
0.749568	0.845173
0.749568	0.846084
0.749568	0.846995
0.750432	0.846995
0.751295	0.846995
0.752159	0.846995
0.753022	0.846995
0.753886	0.846995
0.75475	0.846995
0.75475	0.847905
0.755613	0.847905
0.755613	0.848816
0.755613	0.849727
0.756477	0.849727
0.756477	0.850638
0.756477	0.851548
0.756477	0.852459
0.75734	0.852459
0.758204	0.852459
0.759067	0.852459
0.759067	0.85337
0.759067	0.854281
0.759931	0.854281
0.760794	0.854281
0.760794	0.855191
0.760794	0.856102
0.760794	0.857013
0.760794	0.857923
0.761658	0.857923
0.762522	0.857923
0.762522	0.858834
0.763385	0.858834
0.764249	0.858834
0.764249	0.859745
0.765112	0.859745
0.765976	0.859745
0.765976	0.860656
0.766839	0.860656
0.767703	0.860656
0.768566	0.860656
0.76943	0.860656
0.770294	0.860656
0.771157	0.860656
0.771157	0.861566
0.772021	0.861566
0.772021	0.862477
0.772884	0.862477
0.773748	0.862477
0.773748	0.863388
0.773748	0.864299
0.774611	0.864299
0.774611	0.865209
0.774611	0.86612
0.775475	0.86612
0.776339	0.86612
0.777202	0.86612
0.778066	0.86612
0.778066	0.867031
0.778066	0.867942
0.778066	0.868852
0.778066	0.869763
0.778929	0.869763
0.779793	0.869763
0.780656	0.869763
0.78152	0.869763
0.78152	0.870674
0.782383	0.870674
0.783247	0.870674
0.783247	0.871585
0.784111	0.871585
0.784974	0.871585
0.784974	0.872495
0.785838	0.872495
0.786701	0.872495
0.786701	0.873406
0.786701	0.874317
0.787565	0.874317
0.788428	0.874317
0.789292	0.874317
0.789292	0.875228
0.790155	0.875228
0.790155	0.876138
0.790155	0.877049
0.791019	0.877049
0.791883	0.877049
0.792746	0.877049
0.79361	0.877049
0.794473	0.877049
0.795337	0.877049
0.7962	0.877049
0.797064	0.877049
0.797927	0.877049
0.797927	0.87796
0.797927	0.878871
0.798791	0.878871
0.799655	0.878871
0.799655	0.879781
0.799655	0.880692
0.799655	0.881603
0.800518	0.881603
0.801382	0.881603
0.801382	0.882514
0.801382	0.883424
0.802245	0.883424
0.802245	0.884335
0.803109	0.884335
0.803109	0.885246
0.803109	0.886157
0.803109	0.887067
0.803972	0.887067
0.804836	0.887067
0.804836	0.887978
0.804836	0.888889
0.804836	0.8898
0.804836	0.89071
0.805699	0.89071
0.806563	0.89071
0.806563	0.891621
0.807427	0.891621
0.807427	0.892532
0.80829	0.892532
0.809154	0.892532
0.810017	0.892532
0.810881	0.892532
0.810881	0.893443
0.811744	0.893443
0.811744	0.894353
0.812608	0.894353
0.813472	0.894353
0.814335	0.894353
0.814335	0.895264
0.815199	0.895264
0.815199	0.896175
0.816062	0.896175
0.816062	0.897086
0.816926	0.897086
0.816926	0.897996
0.816926	0.898907
0.816926	0.899818
0.816926	0.900729
0.817789	0.900729
0.818653	0.900729
0.819516	0.900729
0.82038	0.900729
0.821244	0.900729
0.822107	0.900729
0.822971	0.900729
0.822971	0.901639
0.823834	0.901639
0.823834	0.90255
0.824698	0.90255
0.825561	0.90255
0.826425	0.90255
0.826425	0.903461
0.826425	0.904372
0.827288	0.904372
0.828152	0.904372
0.829016	0.904372
0.829016	0.905282
0.829879	0.905282
0.830743	0.905282
0.830743	0.906193
0.830743	0.907104
0.830743	0.908015
0.831606	0.908015
0.83247	0.908015
0.833333	0.908015
0.834197	0.908015
0.83506	0.908015
0.83506	0.908925
0.83506	0.909836
0.835924	0.909836
0.835924	0.910747
0.836788	0.910747
0.837651	0.910747
0.838515	0.910747
0.839378	0.910747
0.840242	0.910747
0.841105	0.910747
0.841969	0.910747
0.842832	0.910747
0.843696	0.910747
0.843696	0.911658
0.84456	0.911658
0.845423	0.911658
0.846287	0.911658
0.84715	0.911658
0.848014	0.911658
0.848014	0.912568
0.848877	0.912568
0.848877	0.913479
0.848877	0.91439
0.849741	0.91439
0.850604	0.91439
0.850604	0.915301
0.851468	0.915301
0.851468	0.916211
0.851468	0.917122
0.851468	0.918033
0.852332	0.918033
0.853195	0.918033
0.854059	0.918033
0.854922	0.918033
0.855786	0.918033
[truncated: 257 more rows]

## Sheet: Fig9f
Optimal-model
False positive rate	True positive rate
0	0
0	0.000953289
0	0.00190658
0	0.00285987
0	0.00381316
0	0.00476644
0	0.00571973
0	0.00667302
0.0008285	0.00667302
0.0008285	0.00762631
0.0008285	0.0085796
0.0008285	0.00953289
0.0008285	0.0104862
0.0008285	0.0114395
0.0008285	0.0123928
0.0008285	0.013346
0.001657	0.013346
0.0024855	0.013346
0.003314	0.013346
0.0041425	0.013346
0.0041425	0.0142993
0.0041425	0.0152526
0.004971	0.0152526
0.004971	0.0162059
0.0057995	0.0162059
0.0057995	0.0171592
0.0057995	0.0181125
0.0057995	0.0190658
0.0057995	0.0200191
0.0057995	0.0209724
0.0057995	0.0219256
0.0057995	0.0228789
0.006628	0.0228789
0.0074565	0.0228789
0.0074565	0.0238322
0.0074565	0.0247855
0.0074565	0.0257388
0.008285	0.0257388
0.0091135	0.0257388
0.009942	0.0257388
0.0107705	0.0257388
0.0107705	0.0266921
0.0107705	0.0276454
0.0107705	0.0285987
0.0107705	0.029552
0.0107705	0.0305052
0.0107705	0.0314585
0.0107705	0.0324118
0.0107705	0.0333651
0.0107705	0.0343184
0.0107705	0.0352717
0.0107705	0.036225
0.0107705	0.0371783
0.0107705	0.0381316
0.0107705	0.0390848
0.011599	0.0390848
0.011599	0.0400381
0.011599	0.0409914
0.011599	0.0419447
0.011599	0.042898
0.011599	0.0438513
0.011599	0.0448046
0.011599	0.0457579
0.011599	0.0467112
0.011599	0.0476644
0.0124275	0.0476644
0.0124275	0.0486177
0.0124275	0.049571
0.0124275	0.0505243
0.0124275	0.0514776
0.013256	0.0514776
0.013256	0.0524309
0.013256	0.0533842
0.0140845	0.0533842
0.0140845	0.0543375
0.0140845	0.0552908
0.0140845	0.056244
0.0140845	0.0571973
0.0140845	0.0581506
0.0140845	0.0591039
0.014913	0.0591039
0.014913	0.0600572
0.014913	0.0610105
0.014913	0.0619638
0.014913	0.0629171
0.014913	0.0638704
0.014913	0.0648236
0.014913	0.0657769
0.014913	0.0667302
0.014913	0.0676835
0.014913	0.0686368
0.014913	0.0695901
0.0157415	0.0695901
0.0157415	0.0705434
0.0157415	0.0714967
0.0157415	0.07245
0.0157415	0.0734032
0.0157415	0.0743565
0.0157415	0.0753098
0.0157415	0.0762631
0.0157415	0.0772164
0.0157415	0.0781697
0.0157415	0.079123
0.0157415	0.0800763
0.01657	0.0800763
0.0173985	0.0800763
0.0173985	0.0810296
0.0173985	0.0819828
0.0173985	0.0829361
0.0173985	0.0838894
0.0173985	0.0848427
0.0173985	0.085796
0.018227	0.085796
0.018227	0.0867493
0.018227	0.0877026
0.018227	0.0886559
0.0190555	0.0886559
0.0190555	0.0896092
0.0190555	0.0905624
0.0190555	0.0915157
0.0190555	0.092469
0.0190555	0.0934223
0.0190555	0.0943756
0.019884	0.0943756
0.0207125	0.0943756
0.0207125	0.0953289
0.0207125	0.0962822
0.0207125	0.0972355
0.0207125	0.0981888
0.0207125	0.099142
0.0207125	0.100095
0.0207125	0.101049
0.0207125	0.102002
0.0207125	0.102955
0.0207125	0.103908
0.0207125	0.104862
0.0207125	0.105815
0.0207125	0.106768
0.0207125	0.107722
0.0207125	0.108675
0.0207125	0.109628
0.0207125	0.110582
0.0207125	0.111535
0.021541	0.111535
0.0223695	0.111535
0.0223695	0.112488
0.0223695	0.113441
0.023198	0.113441
0.023198	0.114395
0.023198	0.115348
0.0240265	0.115348
0.0240265	0.116301
0.0240265	0.117255
0.0240265	0.118208
0.0240265	0.119161
0.0240265	0.120114
0.024855	0.120114
0.024855	0.121068
0.024855	0.122021
0.0256835	0.122021
0.0256835	0.122974
0.026512	0.122974
0.0273405	0.122974
0.028169	0.122974
0.028169	0.123928
0.028169	0.124881
0.028169	0.125834
0.028169	0.126787
0.028169	0.127741
0.028169	0.128694
0.028169	0.129647
0.0289975	0.129647
0.029826	0.129647
0.029826	0.130601
0.029826	0.131554
0.029826	0.132507
0.029826	0.13346
0.029826	0.134414
0.029826	0.135367
0.029826	0.13632
0.029826	0.137274
0.0306545	0.137274
0.0306545	0.138227
0.031483	0.138227
0.031483	0.13918
0.031483	0.140133
0.031483	0.141087
0.031483	0.14204
0.031483	0.142993
0.031483	0.143947
0.0323115	0.143947
0.0323115	0.1449
0.0323115	0.145853
0.03314	0.145853
0.03314	0.146806
0.03314	0.14776
0.03314	0.148713
0.03314	0.149666
0.03314	0.15062
0.03314	0.151573
0.0339685	0.151573
0.0339685	0.152526
0.0339685	0.15348
0.0339685	0.154433
0.0339685	0.155386
0.0339685	0.156339
0.0339685	0.157293
0.0339685	0.158246
0.0339685	0.159199
0.0339685	0.160153
0.0339685	0.161106
0.0339685	0.162059
0.0339685	0.163012
0.0339685	0.163966
0.0339685	0.164919
0.0339685	0.165872
0.0339685	0.166826
0.034797	0.166826
0.034797	0.167779
0.034797	0.168732
0.034797	0.169685
0.034797	0.170639
0.034797	0.171592
0.034797	0.172545
0.034797	0.173499
0.0356255	0.173499
0.0356255	0.174452
0.0356255	0.175405
0.036454	0.175405
0.036454	0.176358
0.036454	0.177312
0.0372825	0.177312
0.0372825	0.178265
0.0372825	0.179218
0.038111	0.179218
0.0389395	0.179218
0.039768	0.179218
0.0405965	0.179218
0.0405965	0.180172
0.0405965	0.181125
0.0405965	0.182078
0.0405965	0.183031
0.0405965	0.183985
0.041425	0.183985
0.041425	0.184938
0.041425	0.185891
0.041425	0.186845
0.041425	0.187798
0.041425	0.188751
0.041425	0.189704
0.041425	0.190658
0.041425	0.191611
0.041425	0.192564
0.041425	0.193518
0.0422535	0.193518
0.0422535	0.194471
0.0422535	0.195424
0.0422535	0.196378
0.043082	0.196378
0.0439105	0.196378
0.0439105	0.197331
0.044739	0.197331
0.044739	0.198284
0.0455675	0.198284
0.046396	0.198284
0.046396	0.199237
0.0472245	0.199237
0.0472245	0.200191
0.0472245	0.201144
0.0472245	0.202097
0.0472245	0.203051
0.0472245	0.204004
0.0472245	0.204957
0.048053	0.204957
0.048053	0.20591
0.048053	0.206864
0.0488815	0.206864
0.04971	0.206864
0.04971	0.207817
0.04971	0.20877
0.0505385	0.20877
0.0505385	0.209724
0.0505385	0.210677
0.0505385	0.21163
0.0505385	0.212583
0.0505385	0.213537
0.0505385	0.21449
0.0505385	0.215443
0.0505385	0.216397
0.0505385	0.21735
0.0505385	0.218303
0.0505385	0.219256
0.051367	0.219256
0.051367	0.22021
0.0521955	0.22021
0.0521955	0.221163
0.0521955	0.222116
0.0521955	0.22307
0.053024	0.22307
0.053024	0.224023
0.0538525	0.224023
0.0538525	0.224976
0.0538525	0.225929
0.0538525	0.226883
0.0538525	0.227836
0.0538525	0.228789
0.0538525	0.229743
0.0538525	0.230696
0.054681	0.230696
0.0555095	0.230696
0.0555095	0.231649
0.0555095	0.232602
0.056338	0.232602
0.056338	0.233556
0.056338	0.234509
0.056338	0.235462
0.056338	0.236416
0.056338	0.237369
0.056338	0.238322
0.056338	0.239276
0.056338	0.240229
0.056338	0.241182
0.056338	0.242135
0.056338	0.243089
0.056338	0.244042
0.056338	0.244995
0.056338	0.245949
0.056338	0.246902
0.056338	0.247855
0.056338	0.248808
0.0571665	0.248808
0.0571665	0.249762
0.0571665	0.250715
0.0571665	0.251668
0.0571665	0.252622
0.0571665	0.253575
0.0571665	0.254528
0.0571665	0.255481
0.0571665	0.256435
0.0571665	0.257388
0.0571665	0.258341
0.057995	0.258341
0.057995	0.259295
0.0588235	0.259295
0.0588235	0.260248
0.0588235	0.261201
0.059652	0.261201
0.0604805	0.261201
0.0604805	0.262154
0.0604805	0.263108
0.061309	0.263108
0.061309	0.264061
0.061309	0.265014
0.061309	0.265968
0.061309	0.266921
0.061309	0.267874
0.0621375	0.267874
0.0621375	0.268827
0.062966	0.268827
0.062966	0.269781
0.062966	0.270734
0.062966	0.271687
0.062966	0.272641
0.062966	0.273594
0.062966	0.274547
0.062966	0.2755
0.0637945	0.2755
0.0637945	0.276454
0.0637945	0.277407
0.0637945	0.27836
0.0637945	0.279314
0.064623	0.279314
0.0654515	0.279314
0.0654515	0.280267
0.0654515	0.28122
0.0654515	0.282173
0.0654515	0.283127
0.0654515	0.28408
0.0654515	0.285033
0.06628	0.285033
0.06628	0.285987
0.0671085	0.285987
0.067937	0.285987
0.067937	0.28694
0.067937	0.287893
0.067937	0.288847
0.067937	0.2898
0.067937	0.290753
0.067937	0.291706
0.067937	0.29266
0.067937	0.293613
0.067937	0.294566
0.0687655	0.294566
0.069594	0.294566
0.069594	0.29552
0.069594	0.296473
0.069594	0.297426
0.0704225	0.297426
0.0704225	0.298379
0.0704225	0.299333
0.0704225	0.300286
0.0704225	0.301239
0.0704225	0.302193
0.071251	0.302193
0.071251	0.303146
0.071251	0.304099
0.0720795	0.304099
0.072908	0.304099
0.072908	0.305052
0.0737365	0.305052
0.074565	0.305052
0.074565	0.306006
0.074565	0.306959
0.074565	0.307912
0.0753935	0.307912
0.0753935	0.308866
0.0753935	0.309819
0.0753935	0.310772
0.0753935	0.311725
0.0753935	0.312679
0.076222	0.312679
0.076222	0.313632
0.076222	0.314585
0.076222	0.315539
0.0770505	0.315539
0.077879	0.315539
0.077879	0.316492
0.0787075	0.316492
0.0787075	0.317445
0.0787075	0.318398
0.0787075	0.319352
0.0787075	0.320305
0.0787075	0.321258
0.0787075	0.322212
0.0787075	0.323165
0.0787075	0.324118
0.0787075	0.325071
0.0787075	0.326025
0.0787075	0.326978
0.0787075	0.327931
0.0787075	0.328885
0.0787075	0.329838
0.0787075	0.330791
0.0787075	0.331745
0.0787075	0.332698
0.079536	0.332698
0.079536	0.333651
0.079536	0.334604
0.079536	0.335558
0.0803645	0.335558
0.0803645	0.336511
0.0803645	0.337464
0.081193	0.337464
0.081193	0.338418
0.0820215	0.338418
0.0820215	0.339371
0.0820215	0.340324
0.0820215	0.341277
0.08285	0.341277
0.08285	0.342231
0.0836785	0.342231
0.0836785	0.343184
0.0836785	0.344137
0.0836785	0.345091
0.0836785	0.346044
0.0836785	0.346997
0.0836785	0.34795
0.0836785	0.348904
0.084507	0.348904
0.0853355	0.348904
0.0853355	0.349857
0.0853355	0.35081
0.086164	0.35081
0.086164	0.351764
0.0869925	0.351764
0.0869925	0.352717
0.0869925	0.35367
0.0869925	0.354623
0.0869925	0.355577
0.0869925	0.35653
0.0869925	0.357483
0.0869925	0.358437
0.0869925	0.35939
0.0869925	0.360343
0.0869925	0.361296
0.0869925	0.36225
0.0869925	0.363203
0.087821	0.363203
0.087821	0.364156
0.0886495	0.364156
0.0886495	0.36511
0.0886495	0.366063
0.0886495	0.367016
0.0886495	0.367969
0.089478	0.367969
0.0903065	0.367969
0.091135	0.367969
0.0919635	0.367969
0.092792	0.367969
0.092792	0.368923
0.092792	0.369876
0.092792	0.370829
0.0936205	0.370829
0.0936205	0.371783
0.0936205	0.372736
0.0936205	0.373689
0.094449	0.373689
0.094449	0.374643
0.0952775	0.374643
0.0952775	0.375596
0.0952775	0.376549
0.0952775	0.377502
0.0952775	0.378456
0.096106	0.378456
0.096106	0.379409
0.096106	0.380362
0.096106	0.381316
0.096106	0.382269
0.096106	0.383222
0.096106	0.384175
0.096106	0.385129
0.096106	0.386082
0.096106	0.387035
0.096106	0.387989
0.096106	0.388942
0.0969345	0.388942
0.097763	0.388942
0.0985915	0.388942
0.0985915	0.389895
0.09942	0.389895
0.09942	0.390848
0.09942	0.391802
0.09942	0.392755
0.09942	0.393708
0.100249	0.393708
0.100249	0.394662
0.100249	0.395615
0.101077	0.395615
0.101906	0.395615
0.101906	0.396568
0.101906	0.397521
0.101906	0.398475
0.101906	0.399428
0.102734	0.399428
0.103563	0.399428
0.103563	0.400381
0.103563	0.401335
0.103563	0.402288
0.104391	0.402288
0.104391	0.403241
0.104391	0.404194
0.104391	0.405148
0.104391	0.406101
0.104391	0.407054
0.104391	0.408008
0.104391	0.408961
0.104391	0.409914
0.104391	0.410867
0.104391	0.411821
0.104391	0.412774
0.10522	0.412774
0.10522	0.413727
0.10522	0.414681
0.106048	0.414681
0.106048	0.415634
0.106048	0.416587
0.106877	0.416587
0.106877	0.417541
0.106877	0.418494
0.107705	0.418494
0.107705	0.419447
0.107705	0.4204
0.107705	0.421354
0.107705	0.422307
0.107705	0.42326
0.108534	0.42326
0.109362	0.42326
0.109362	0.424214
0.110191	0.424214
0.110191	0.425167
0.110191	0.42612
0.110191	0.427073
0.110191	0.428027
0.110191	0.42898
0.110191	0.429933
0.110191	0.430887
0.110191	0.43184
0.110191	0.432793
0.110191	0.433746
0.110191	0.4347
0.110191	0.435653
0.110191	0.436606
0.110191	0.43756
0.110191	0.438513
0.111019	0.438513
0.111848	0.438513
0.111848	0.439466
0.111848	0.440419
0.111848	0.441373
0.111848	0.442326
0.112676	0.442326
0.113505	0.442326
0.113505	0.443279
0.114333	0.443279
0.115162	0.443279
0.115162	0.444233
0.11599	0.444233
0.116819	0.444233
0.116819	0.445186
0.116819	0.446139
0.117647	0.446139
0.117647	0.447092
0.117647	0.448046
0.117647	0.448999
0.117647	0.449952
0.118476	0.449952
0.118476	0.450906
0.118476	0.451859
0.118476	0.452812
0.119304	0.452812
0.119304	0.453765
0.119304	0.454719
0.119304	0.455672
0.119304	0.456625
0.120133	0.456625
0.120961	0.456625
0.12179	0.456625
0.12179	0.457579
0.12179	0.458532
0.12179	0.459485
0.12179	0.460439
0.122618	0.460439
0.123447	0.460439
0.123447	0.461392
0.124275	0.461392
0.125104	0.461392
0.125932	0.461392
0.126761	0.461392
0.126761	0.462345
0.126761	0.463298
0.126761	0.464252
0.126761	0.465205
0.126761	0.466158
0.126761	0.467112
0.126761	0.468065
0.127589	0.468065
0.127589	0.469018
0.127589	0.469971
0.127589	0.470925
0.128418	0.470925
0.128418	0.471878
0.128418	0.472831
0.129246	0.472831
0.130075	0.472831
0.130075	0.473785
0.130075	0.474738
0.130903	0.474738
0.130903	0.475691
0.130903	0.476644
0.130903	0.477598
0.130903	0.478551
0.130903	0.479504
0.130903	0.480458
0.131732	0.480458
0.131732	0.481411
0.13256	0.481411
0.13256	0.482364
0.13256	0.483317
0.13256	0.484271
0.133389	0.484271
0.133389	0.485224
0.133389	0.486177
0.134217	0.486177
0.135046	0.486177
0.135874	0.486177
0.135874	0.487131
0.135874	0.488084
0.135874	0.489037
0.135874	0.48999
0.135874	0.490944
0.135874	0.491897
0.135874	0.49285
0.136703	0.49285
0.137531	0.49285
0.137531	0.493804
0.137531	0.494757
0.13836	0.494757
0.139188	0.494757
0.139188	0.49571
0.140017	0.49571
0.140017	0.496663
0.140017	0.497617
0.140017	0.49857
0.140845	0.49857
0.141674	0.49857
0.141674	0.499523
0.141674	0.500477
0.142502	0.500477
0.142502	0.50143
0.142502	0.502383
0.142502	0.503337
0.143331	0.503337
0.143331	0.50429
0.143331	0.505243
0.144159	0.505243
0.144988	0.505243
0.144988	0.506196
0.145816	0.506196
0.146645	0.506196
0.147473	0.506196
0.148302	0.506196
0.14913	0.506196
0.14913	0.50715
0.149959	0.50715
0.149959	0.508103
0.150787	0.508103
0.151616	0.508103
0.151616	0.509056
0.151616	0.51001
0.151616	0.510963
0.151616	0.511916
0.151616	0.512869
0.151616	0.513823
0.151616	0.514776
0.152444	0.514776
0.153273	0.514776
0.153273	0.515729
0.154101	0.515729
0.154101	0.516683
0.154101	0.517636
0.154101	0.518589
0.154101	0.519542
0.154101	0.520496
0.154101	0.521449
0.154101	0.522402
0.15493	0.522402
0.155758	0.522402
0.156587	0.522402
0.157415	0.522402
0.157415	0.523356
0.157415	0.524309
0.158244	0.524309
0.158244	0.525262
0.158244	0.526215
0.159072	0.526215
0.159901	0.526215
0.159901	0.527169
0.159901	0.528122
0.160729	0.528122
0.160729	0.529075
0.161558	0.529075
0.162386	0.529075
0.162386	0.530029
0.163215	0.530029
0.163215	0.530982
0.163215	0.531935
0.163215	0.532888
0.163215	0.533842
0.163215	0.534795
0.163215	0.535748
0.164043	0.535748
0.164043	0.536702
0.164043	0.537655
0.164872	0.537655
0.1657	0.537655
0.1657	0.538608
0.166529	0.538608
0.166529	0.539561
0.166529	0.540515
0.166529	0.541468
0.166529	0.542421
0.167357	0.542421
0.167357	0.543375
0.168186	0.543375
0.169014	0.543375
0.169014	0.544328
0.169014	0.545281
0.169843	0.545281
0.169843	0.546235
0.169843	0.547188
0.169843	0.548141
0.170671	0.548141
0.170671	0.549094
0.170671	0.550048
0.170671	0.551001
0.170671	0.551954
0.170671	0.552908
0.1715	0.552908
0.172328	0.552908
0.172328	0.553861
0.173157	0.553861
0.173157	0.554814
0.173985	0.554814
0.174814	0.554814
0.174814	0.555767
0.174814	0.556721
0.174814	0.557674
0.175642	0.557674
0.175642	0.558627
0.175642	0.559581
0.175642	0.560534
0.175642	0.561487
0.175642	0.56244
0.175642	0.563394
0.176471	0.563394
0.177299	0.563394
0.178128	0.563394
0.178956	0.563394
0.178956	0.564347
0.178956	0.5653
0.179785	0.5653
0.179785	0.566254
0.179785	0.567207
0.179785	0.56816
0.180613	0.56816
0.180613	0.569113
0.181442	0.569113
0.18227	0.569113
0.183099	0.569113
0.183927	0.569113
0.184756	0.569113
0.184756	0.570067
0.185584	0.570067
0.185584	0.57102
0.185584	0.571973
0.185584	0.572927
0.186413	0.572927
0.186413	0.57388
0.186413	0.574833
0.186413	0.575786
0.187241	0.575786
0.187241	0.57674
0.18807	0.57674
0.18807	0.577693
0.18807	0.578646
0.18807	0.5796
0.18807	0.580553
0.18807	0.581506
0.18807	0.582459
0.18807	0.583413
0.18807	0.584366
0.18807	0.585319
0.18807	0.586273
0.18807	0.587226
0.188898	0.587226
0.188898	0.588179
0.188898	0.589133
0.189727	0.589133
0.189727	0.590086
0.189727	0.591039
0.189727	0.591992
0.190555	0.591992
0.191384	0.591992
0.191384	0.592946
0.191384	0.593899
0.192212	0.593899
0.192212	0.594852
0.193041	0.594852
0.193869	0.594852
0.194698	0.594852
0.195526	0.594852
0.195526	0.595806
0.196355	0.595806
0.197183	0.595806
0.198012	0.595806
0.198012	0.596759
0.19884	0.596759
0.19884	0.597712
0.19884	0.598665
0.199669	0.598665
0.200497	0.598665
0.201326	0.598665
0.201326	0.599619
0.201326	0.600572
0.201326	0.601525
0.201326	0.602479
0.201326	0.603432
0.201326	0.604385
0.202154	0.604385
0.202154	0.605338
0.202983	0.605338
0.202983	0.606292
0.202983	0.607245
0.203811	0.607245
0.20464	0.607245
0.20464	0.608198
0.20464	0.609152
0.20464	0.610105
0.205468	0.610105
0.205468	0.611058
0.206297	0.611058
0.206297	0.612011
0.207125	0.612011
0.207954	0.612011
0.208782	0.612011
0.209611	0.612011
0.210439	0.612011
0.210439	0.612965
0.211268	0.612965
0.212096	0.612965
0.212096	0.613918
0.212925	0.613918
0.213753	0.613918
0.213753	0.614871
0.213753	0.615825
0.213753	0.616778
0.213753	0.617731
0.214582	0.617731
0.21541	0.617731
0.21541	0.618684
0.21541	0.619638
0.21541	0.620591
0.21541	0.621544
0.216239	0.621544
0.217067	0.621544
0.217067	0.622498
0.217896	0.622498
0.218724	0.622498
0.219553	0.622498
0.219553	0.623451
0.220381	0.623451
0.22121	0.623451
0.22121	0.624404
0.222038	0.624404
0.222038	0.625357
0.222038	0.626311
0.222038	0.627264
0.222867	0.627264
0.222867	0.628217
0.223695	0.628217
0.223695	0.629171
0.224524	0.629171
0.225352	0.629171
0.226181	0.629171
0.227009	0.629171
0.227838	0.629171
0.227838	0.630124
0.228666	0.630124
0.228666	0.631077
0.228666	0.632031
0.229495	0.632031
0.230323	0.632031
0.231152	0.632031
0.231152	0.632984
0.231152	0.633937
0.23198	0.633937
0.232809	0.633937
0.233637	0.633937
0.233637	0.63489
0.234466	0.63489
0.234466	0.635844
0.234466	0.636797
0.235294	0.636797
0.235294	0.63775
0.235294	0.638704
0.235294	0.639657
0.235294	0.64061
0.236123	0.64061
0.236951	0.64061
0.23778	0.64061
0.23778	0.641563
0.23778	0.642517
0.23778	0.64347
0.238608	0.64347
0.239437	0.64347
0.240265	0.64347
0.241094	0.64347
0.241922	0.64347
0.242751	0.64347
0.243579	0.64347
0.243579	0.644423
0.244408	0.644423
0.244408	0.645377
0.245236	0.645377
0.245236	0.64633
0.246065	0.64633
0.246893	0.64633
0.247722	0.64633
0.247722	0.647283
0.247722	0.648236
0.247722	0.64919
0.24855	0.64919
0.24855	0.650143
0.249379	0.650143
0.250207	0.650143
0.250207	0.651096
0.251036	0.651096
0.251864	0.651096
0.252693	0.651096
0.252693	0.65205
0.253521	0.65205
0.253521	0.653003
0.25435	0.653003
0.25435	0.653956
0.255178	0.653956
0.255178	0.654909
0.255178	0.655863
0.255178	0.656816
0.256007	0.656816
0.256007	0.657769
0.256835	0.657769
0.256835	0.658723
0.256835	0.659676
0.257664	0.659676
0.258492	0.659676
0.258492	0.660629
0.258492	0.661582
0.259321	0.661582
0.259321	0.662536
0.260149	0.662536
0.260149	0.663489
0.260978	0.663489
0.260978	0.664442
0.260978	0.665396
0.260978	0.666349
0.260978	0.667302
0.260978	0.668255
0.260978	0.669209
0.260978	0.670162
0.261806	0.670162
0.261806	0.671115
0.261806	0.672069
0.261806	0.673022
0.262635	0.673022
0.262635	0.673975
0.262635	0.674929
0.262635	0.675882
0.263463	0.675882
0.264292	0.675882
0.26512	0.675882
0.26512	0.676835
0.26512	0.677788
0.26512	0.678742
0.26512	0.679695
0.265949	0.679695
0.266777	0.679695
0.267606	0.679695
0.268434	0.679695
0.269263	0.679695
0.269263	0.680648
0.269263	0.681602
0.270091	0.681602
0.270091	0.682555
0.270091	0.683508
0.27092	0.683508
0.27092	0.684461
0.27092	0.685415
0.271748	0.685415
0.271748	0.686368
0.272577	0.686368
0.272577	0.687321
0.273405	0.687321
0.273405	0.688275
0.273405	0.689228
0.273405	0.690181
0.274234	0.690181
0.274234	0.691134
0.274234	0.692088
0.275062	0.692088
0.275062	0.693041
0.275062	0.693994
0.275062	0.694948
0.275062	0.695901
0.275891	0.695901
0.276719	0.695901
0.276719	0.696854
0.276719	0.697807
0.276719	0.698761
0.276719	0.699714
0.276719	0.700667
0.276719	0.701621
0.277548	0.701621
0.277548	0.702574
0.278376	0.702574
0.278376	0.703527
0.279205	0.703527
0.279205	0.70448
0.279205	0.705434
0.279205	0.706387
0.280033	0.706387
0.280862	0.706387
0.28169	0.706387
0.28169	0.70734
0.282519	0.70734
0.282519	0.708294
0.283347	0.708294
0.283347	0.709247
0.283347	0.7102
0.284176	0.7102
0.285004	0.7102
0.285833	0.7102
0.286661	0.7102
0.28749	0.7102
0.28749	0.711153
0.28749	0.712107
0.288318	0.712107
0.288318	0.71306
0.288318	0.714013
0.289147	0.714013
0.289975	0.714013
0.290804	0.714013
0.290804	0.714967
0.290804	0.71592
0.290804	0.716873
0.291632	0.716873
0.291632	0.717827
0.292461	0.717827
0.292461	0.71878
0.293289	0.71878
0.294118	0.71878
0.294946	0.71878
0.295775	0.71878
0.295775	0.719733
0.296603	0.719733
0.297432	0.719733
0.29826	0.719733
0.29826	0.720686
0.299089	0.720686
0.299917	0.720686
0.299917	0.72164
0.300746	0.72164
0.301574	0.72164
0.301574	0.722593
0.302403	0.722593
0.302403	0.723546
0.303231	0.723546
0.303231	0.7245
0.303231	0.725453
0.303231	0.726406
0.30406	0.726406
0.30406	0.727359
0.304888	0.727359
0.305717	0.727359
0.306545	0.727359
0.307374	0.727359
0.308202	0.727359
0.308202	0.728313
0.309031	0.728313
0.309859	0.728313
0.310688	0.728313
0.311516	0.728313
0.311516	0.729266
0.312345	0.729266
0.312345	0.730219
0.312345	0.731173
0.312345	0.732126
0.313173	0.732126
0.313173	0.733079
0.313173	0.734032
0.313173	0.734986
0.314002	0.734986
0.314002	0.735939
0.31483	0.735939
0.315659	0.735939
0.316487	0.735939
0.317316	0.735939
0.318144	0.735939
0.318973	0.735939
0.318973	0.736892
0.319801	0.736892
0.32063	0.736892
0.321458	0.736892
0.321458	0.737846
0.321458	0.738799
0.322287	0.738799
0.323115	0.738799
0.323944	0.738799
0.323944	0.739752
0.324772	0.739752
0.324772	0.740705
0.325601	0.740705
0.326429	0.740705
0.326429	0.741659
0.327258	0.741659
0.328086	0.741659
0.328915	0.741659
0.329743	0.741659
0.330572	0.741659
0.330572	0.742612
0.3314	0.742612
0.3314	0.743565
0.332229	0.743565
0.333057	0.743565
0.333886	0.743565
0.333886	0.744519
0.334714	0.744519
0.334714	0.745472
0.334714	0.746425
0.334714	0.747378
0.335543	0.747378
0.335543	0.748332
0.336371	0.748332
0.3372	0.748332
0.338028	0.748332
0.338857	0.748332
0.339685	0.748332
0.339685	0.749285
0.340514	0.749285
0.341342	0.749285
0.341342	0.750238
0.342171	0.750238
0.342999	0.750238
0.343828	0.750238
0.343828	0.751192
0.343828	0.752145
0.344656	0.752145
0.344656	0.753098
0.344656	0.754051
0.344656	0.755005
0.345485	0.755005
0.346313	0.755005
0.347142	0.755005
0.347142	0.755958
0.34797	0.755958
0.34797	0.756911
0.34797	0.757865
0.348799	0.757865
0.348799	0.758818
0.348799	0.759771
0.349627	0.759771
0.350456	0.759771
0.350456	0.760724
0.350456	0.761678
0.350456	0.762631
0.350456	0.763584
0.351284	0.763584
0.352113	0.763584
0.352113	0.764538
0.352113	0.765491
0.352113	0.766444
0.352113	0.767398
0.352941	0.767398
0.35377	0.767398
0.354598	0.767398
0.355427	0.767398
0.356255	0.767398
0.357084	0.767398
0.357912	0.767398
0.358741	0.767398
0.359569	0.767398
0.360398	0.767398
0.360398	0.768351
0.361226	0.768351
0.362055	0.768351
0.362883	0.768351
0.363712	0.768351
0.36454	0.768351
0.365369	0.768351
0.366197	0.768351
0.366197	0.769304
0.367026	0.769304
0.367026	0.770257
0.367026	0.771211
0.367854	0.771211
0.368683	0.771211
0.369511	0.771211
0.37034	0.771211
0.37034	0.772164
0.371168	0.772164
0.371997	0.772164
0.371997	0.773117
0.372825	0.773117
0.372825	0.774071
0.373654	0.774071
0.374482	0.774071
0.375311	0.774071
0.376139	0.774071
0.376968	0.774071
0.377796	0.774071
0.377796	0.775024
0.378625	0.775024
0.379453	0.775024
0.380282	0.775024
0.38111	0.775024
0.381939	0.775024
0.382767	0.775024
0.382767	0.775977
0.382767	0.77693
0.383596	0.77693
0.384424	0.77693
0.384424	0.777884
0.385253	0.777884
0.385253	0.778837
0.385253	0.77979
0.386081	0.77979
0.386081	0.780744
0.38691	0.780744
0.387738	0.780744
0.387738	0.781697
0.387738	0.78265
0.388567	0.78265
0.389395	0.78265
0.390224	0.78265
0.390224	0.783603
0.390224	0.784557
0.391052	0.784557
0.391881	0.784557
0.391881	0.78551
0.392709	0.78551
0.393538	0.78551
0.394366	0.78551
0.394366	0.786463
0.395195	0.786463
0.395195	0.787417
0.396023	0.787417
0.396852	0.787417
0.396852	0.78837
0.396852	0.789323
0.396852	0.790276
0.396852	0.79123
0.39768	0.79123
0.398509	0.79123
0.398509	0.792183
0.398509	0.793136
0.398509	0.79409
0.399337	0.79409
0.400166	0.79409
0.400166	0.795043
0.400166	0.795996
0.400994	0.795996
0.400994	0.796949
0.401823	0.796949
0.401823	0.797903
0.402651	0.797903
0.40348	0.797903
0.40348	0.798856
0.404308	0.798856
0.405137	0.798856
0.405965	0.798856
0.405965	0.799809
0.406794	0.799809
0.407622	0.799809
0.407622	0.800763
0.407622	0.801716
0.408451	0.801716
0.408451	0.802669
0.409279	0.802669
0.410108	0.802669
0.410936	0.802669
0.411765	0.802669
0.412593	0.802669
0.412593	0.803622
0.413422	0.803622
0.41425	0.803622
0.415079	0.803622
0.415907	0.803622
0.416736	0.803622
0.416736	0.804576
0.417564	0.804576
0.417564	0.805529
0.417564	0.806482
0.418393	0.806482
0.418393	0.807436
0.419221	0.807436
0.42005	0.807436
0.420878	0.807436
0.421707	0.807436
0.422535	0.807436
0.422535	0.808389
0.423364	0.808389
0.423364	0.809342
0.424192	0.809342
0.425021	0.809342
0.425021	0.810296
0.425849	0.810296
0.425849	0.811249
0.426678	0.811249
0.427506	0.811249
0.427506	0.812202
0.427506	0.813155
0.428335	0.813155
0.429163	0.813155
0.429992	0.813155
0.43082	0.813155
0.431649	0.813155
0.432477	0.813155
0.433306	0.813155
0.433306	0.814109
0.434134	0.814109
0.434134	0.815062
0.434963	0.815062
0.435791	0.815062
0.43662	0.815062
0.437448	0.815062
0.438277	0.815062
0.438277	0.816015
0.438277	0.816969
0.439105	0.816969
0.439934	0.816969
0.440762	0.816969
0.441591	0.816969
0.442419	0.816969
0.442419	0.817922
0.443248	0.817922
0.443248	0.818875
0.444076	0.818875
0.444905	0.818875
0.445733	0.818875
0.446562	0.818875
0.44739	0.818875
0.448219	0.818875
0.448219	0.819828
0.448219	0.820782
0.448219	0.821735
0.449047	0.821735
0.449876	0.821735
0.450704	0.821735
0.450704	0.822688
0.450704	0.823642
0.451533	0.823642
0.452361	0.823642
0.45319	0.823642
0.454018	0.823642
0.454018	0.824595
0.454018	0.825548
0.454847	0.825548
0.455675	0.825548
0.456504	0.825548
0.457332	0.825548
0.458161	0.825548
0.458161	0.826501
0.458161	0.827455
0.458989	0.827455
0.458989	0.828408
0.459818	0.828408
0.459818	0.829361
0.460646	0.829361
0.460646	0.830315
0.460646	0.831268
0.461475	0.831268
0.462303	0.831268
0.463132	0.831268
0.46396	0.831268
0.464789	0.831268
0.465617	0.831268
0.466446	0.831268
0.467274	0.831268
0.468103	0.831268
0.468931	0.831268
0.46976	0.831268
0.470588	0.831268
0.471417	0.831268
0.472245	0.831268
0.473074	0.831268
0.473074	0.832221
0.473074	0.833174
0.473074	0.834128
0.473074	0.835081
0.473902	0.835081
0.473902	0.836034
0.474731	0.836034
0.474731	0.836988
0.475559	0.836988
0.476388	0.836988
0.476388	0.837941
0.477216	0.837941
0.478045	0.837941
0.478045	0.838894
0.478045	0.839847
0.478873	0.839847
0.479702	0.839847
0.48053	0.839847
0.48053	0.840801
0.481359	0.840801
0.481359	0.841754
0.482187	0.841754
0.483016	0.841754
0.483016	0.842707
0.483844	0.842707
0.483844	0.843661
0.484673	0.843661
0.485501	0.843661
0.48633	0.843661
0.487158	0.843661
0.487987	0.843661
0.487987	0.844614
0.487987	0.845567
0.487987	0.84652
0.488815	0.84652
0.489644	0.84652
0.489644	0.847474
0.489644	0.848427
0.489644	0.84938
0.490472	0.84938
0.490472	0.850334
0.490472	0.851287
0.491301	0.851287
0.491301	0.85224
0.491301	0.853194
0.491301	0.854147
0.492129	0.854147
0.492958	0.854147
0.492958	0.8551
0.493786	0.8551
0.494615	0.8551
0.495443	0.8551
0.496272	0.8551
0.4971	0.8551
0.497929	0.8551
0.498757	0.8551
0.498757	0.856053
0.499586	0.856053
0.500414	0.856053
0.500414	0.857007
0.501243	0.857007
0.502071	0.857007
0.502071	0.85796
0.502071	0.858913
0.5029	0.858913
0.503728	0.858913
0.504557	0.858913
0.505385	0.858913
0.505385	0.859867
0.506214	0.859867
0.506214	0.86082
0.506214	0.861773
0.507042	0.861773
0.507042	0.862726
0.507042	0.86368
0.507871	0.86368
0.508699	0.86368
0.508699	0.864633
0.509528	0.864633
0.510356	0.864633
0.511185	0.864633
0.512013	0.864633
0.512842	0.864633
0.51367	0.864633
0.514499	0.864633
0.515327	0.864633
0.516156	0.864633
0.516156	0.865586
0.516984	0.865586
0.516984	0.86654
0.516984	0.867493
0.517813	0.867493
0.517813	0.868446
0.517813	0.869399
0.518641	0.869399
0.51947	0.869399
0.51947	0.870353
0.520298	0.870353
0.521127	0.870353
0.521127	0.871306
0.521127	0.872259
0.521127	0.873213
0.521955	0.873213
0.522784	0.873213
0.522784	0.874166
0.523612	0.874166
0.524441	0.874166
0.524441	0.875119
0.525269	0.875119
0.525269	0.876072
0.526098	0.876072
0.526926	0.876072
0.527755	0.876072
0.528583	0.876072
0.528583	0.877026
0.529412	0.877026
0.529412	0.877979
0.529412	0.878932
0.53024	0.878932
0.531069	0.878932
0.531897	0.878932
0.532726	0.878932
0.533554	0.878932
0.534383	0.878932
0.535211	0.878932
0.53604	0.878932
0.53604	0.879886
0.536868	0.879886
0.537697	0.879886
0.537697	0.880839
0.538525	0.880839
0.539354	0.880839
0.540182	0.880839
0.541011	0.880839
0.541011	0.881792
0.541011	0.882745
0.541839	0.882745
0.542668	0.882745
0.543496	0.882745
0.544325	0.882745
0.545153	0.882745
0.545982	0.882745
0.54681	0.882745
0.54681	0.883699
0.54681	0.884652
0.547639	0.884652
0.548467	0.884652
0.548467	0.885605
0.549296	0.885605
0.549296	0.886559
0.550124	0.886559
0.550124	0.887512
0.550124	0.888465
0.550953	0.888465
0.551781	0.888465
0.551781	0.889418
0.551781	0.890372
0.55261	0.890372
0.553438	0.890372
0.554267	0.890372
0.555095	0.890372
0.555924	0.890372
0.556752	0.890372
0.556752	0.891325
0.556752	0.892278
0.557581	0.892278
0.557581	0.893232
0.558409	0.893232
0.559238	0.893232
0.560066	0.893232
0.560895	0.893232
0.561723	0.893232
0.561723	0.894185
0.562552	0.894185
0.56338	0.894185
0.564209	0.894185
0.565037	0.894185
0.565866	0.894185
0.566694	0.894185
0.567523	0.894185
0.568351	0.894185
0.568351	0.895138
0.56918	0.895138
0.570008	0.895138
0.570008	0.896092
0.570008	0.897045
0.570837	0.897045
0.571665	0.897045
0.572494	0.897045
0.573322	0.897045
0.574151	0.897045
0.574979	0.897045
0.575808	0.897045
0.576636	0.897045
0.577465	0.897045
0.578293	0.897045
0.578293	0.897998
0.579122	0.897998
0.57995	0.897998
0.580779	0.897998
0.581607	0.897998
0.582436	0.897998
0.583264	0.897998
0.583264	0.898951
0.584093	0.898951
0.584921	0.898951
0.58575	0.898951
0.58575	0.899905
0.586578	0.899905
0.587407	0.899905
0.587407	0.900858
0.588235	0.900858
0.589064	0.900858
0.589892	0.900858
0.589892	0.901811
0.590721	0.901811
0.591549	0.901811
0.592378	0.901811
0.592378	0.902765
0.593206	0.902765
0.593206	0.903718
0.594035	0.903718
0.594863	0.903718
0.594863	0.904671
0.595692	0.904671
0.59652	0.904671
0.597349	0.904671
0.598177	0.904671
0.599006	0.904671
0.599834	0.904671
0.600663	0.904671
0.601491	0.904671
0.60232	0.904671
0.603148	0.904671
0.603977	0.904671
0.604805	0.904671
0.605634	0.904671
0.606462	0.904671
0.607291	0.904671
0.607291	0.905624
0.608119	0.905624
0.608948	0.905624
0.608948	0.906578
0.609776	0.906578
0.610605	0.906578
0.611433	0.906578
0.612262	0.906578
0.612262	0.907531
0.61309	0.907531
0.613919	0.907531
0.614747	0.907531
0.615576	0.907531
0.616404	0.907531
0.616404	0.908484
0.617233	0.908484
0.618061	0.908484
0.61889	0.908484
0.619718	0.908484
0.619718	0.909438
0.619718	0.910391
0.619718	0.911344
0.620547	0.911344
0.621375	0.911344
0.622204	0.911344
0.623032	0.911344
0.623861	0.911344
0.623861	0.912297
0.624689	0.912297
0.625518	0.912297
0.626346	0.912297
0.626346	0.913251
0.626346	0.914204
0.627175	0.914204
0.628003	0.914204
0.628003	0.915157
0.628832	0.915157
0.62966	0.915157
0.630489	0.915157
0.631317	0.915157
0.632146	0.915157
0.632974	0.915157
0.633803	0.915157
0.634631	0.915157
0.63546	0.915157
0.636288	0.915157
0.637117	0.915157
0.637117	0.916111
0.637945	0.916111
0.638774	0.916111
0.638774	0.917064
0.638774	0.918017
0.639602	0.918017
0.640431	0.918017
0.641259	0.918017
0.642088	0.918017
0.642916	0.918017
0.643745	0.918017
0.643745	0.91897
0.644573	0.91897
0.645402	0.91897
0.64623	0.91897
0.647059	0.91897
0.647887	0.91897
0.647887	0.919924
0.647887	0.920877
0.648716	0.920877
0.649544	0.920877
0.649544	0.92183
0.650373	0.92183
0.651201	0.92183
0.65203	0.92183
0.652858	0.92183
0.653687	0.92183
0.654515	0.92183
0.655344	0.92183
0.656172	0.92183
0.656172	0.922784
0.657001	0.922784
0.657829	0.922784
0.658658	0.922784
0.658658	0.923737
0.658658	0.92469
0.659486	0.92469
0.660315	0.92469
0.661143	0.92469
0.661972	0.92469
0.6628	0.92469
0.6628	0.925643
0.663629	0.925643
0.664457	0.925643
0.665286	0.925643
0.666114	0.925643
0.666114	0.926597
0.666114	0.92755
0.666943	0.92755
0.667771	0.92755
0.667771	0.928503
0.6686	0.928503
0.669428	0.928503
0.670257	0.928503
0.671085	0.928503
0.671085	0.929457
0.671085	0.93041
0.671085	0.931363
0.671914	0.931363
0.671914	0.932316
0.671914	0.93327
0.672742	0.93327
0.673571	0.93327
0.674399	0.93327
0.675228	0.93327
0.676056	0.93327
0.676885	0.93327
0.677713	0.93327
0.678542	0.93327
0.67937	0.93327
0.680199	0.93327
0.681027	0.93327
0.681027	0.934223
0.681856	0.934223
0.682684	0.934223
0.683513	0.934223
0.684341	0.934223
0.68517	0.934223
0.685998	0.934223
0.686827	0.934223
0.687655	0.934223
0.687655	0.935176
0.688484	0.935176
0.689312	0.935176
0.690141	0.935176
0.690969	0.935176
0.691798	0.935176
0.692626	0.935176
0.692626	0.93613
0.693455	0.93613
0.694283	0.93613
0.695112	0.93613
0.69594	0.93613
0.696769	0.93613
0.696769	0.937083
0.697597	0.937083
0.698426	0.937083
0.699254	0.937083
0.700083	0.937083
0.700911	0.937083
0.70174	0.937083
0.702568	0.937083
0.703397	0.937083
0.703397	0.938036
0.704225	0.938036
0.705054	0.938036
0.705054	0.93899
0.705882	0.93899
0.706711	0.93899
0.707539	0.93899
0.708368	0.93899
0.709196	0.93899
0.710025	0.93899
0.710025	0.939943
0.710853	0.939943
0.711682	0.939943
0.71251	0.939943
0.71251	0.940896
0.713339	0.940896
0.714167	0.940896
0.714996	0.940896
0.715824	0.940896
0.716653	0.940896
0.717481	0.940896
0.71831	0.940896
0.719138	0.940896
0.719138	0.941849
0.719967	0.941849
0.720795	0.941849
0.721624	0.941849
0.722452	0.941849
0.723281	0.941849
0.724109	0.941849
0.724938	0.941849
0.724938	0.942803
0.725766	0.942803
0.726595	0.942803
0.727423	0.942803
0.727423	0.943756
0.728252	0.943756
0.72908	0.943756
0.729909	0.943756
0.730737	0.943756
0.731566	0.943756
0.732394	0.943756
0.733223	0.943756
0.733223	0.944709
0.733223	0.945663
0.734051	0.945663
0.73488	0.945663
0.735708	0.945663
0.736537	0.945663
0.737365	0.945663
0.738194	0.945663
0.738194	0.946616
0.739022	0.946616
0.739851	0.946616
0.740679	0.946616
0.741508	0.946616
0.741508	0.947569
0.742336	0.947569
0.742336	0.948522
0.743165	0.948522
0.743993	0.948522
0.743993	0.949476
0.744822	0.949476
0.74565	0.949476
0.746479	0.949476
0.747307	0.949476
0.747307	0.950429
0.748136	0.950429
0.748964	0.950429
0.749793	0.950429
0.750621	0.950429
0.75145	0.950429
0.752278	0.950429
0.753107	0.950429
0.753107	0.951382
0.753935	0.951382
0.754764	0.951382
0.755592	0.951382
0.756421	0.951382
0.757249	0.951382
0.758078	0.951382
0.758906	0.951382
0.759735	0.951382
0.759735	0.952336
0.759735	0.953289
0.760563	0.953289
0.761392	0.953289
0.76222	0.953289
0.763049	0.953289
0.763877	0.953289
0.764706	0.953289
0.765534	0.953289
0.765534	0.954242
0.766363	0.954242
0.767191	0.954242
0.76802	0.954242
0.768848	0.954242
0.768848	0.955195
0.769677	0.955195
0.770505	0.955195
0.771334	0.955195
0.772162	0.955195
0.772991	0.955195
0.772991	0.956149
0.773819	0.956149
0.774648	0.956149
0.775476	0.956149
0.776305	0.956149
0.777133	0.956149
0.777962	0.956149
0.77879	0.956149
0.779619	0.956149
0.780447	0.956149
0.781276	0.956149
0.782104	0.956149
0.782933	0.956149
0.783761	0.956149
0.78459	0.956149
0.785418	0.956149
0.786247	0.956149
0.787075	0.956149
0.787904	0.956149
0.787904	0.957102
0.788732	0.957102
0.789561	0.957102
0.790389	0.957102
0.790389	0.958055
0.791218	0.958055
0.791218	0.959009
0.792046	0.959009
0.792875	0.959009
0.793703	0.959009
0.794532	0.959009
0.79536	0.959009
0.796189	0.959009
0.797017	0.959009
0.797846	0.959009
0.798674	0.959009
0.799503	0.959009
0.800331	0.959009
0.80116	0.959009
0.801988	0.959009
0.802817	0.959009
0.803645	0.959009
0.804474	0.959009
0.804474	0.959962
0.805302	0.959962
0.805302	0.960915
0.806131	0.960915
0.806959	0.960915
0.807788	0.960915
0.808616	0.960915
0.808616	0.961868
0.809445	0.961868
0.810273	0.961868
0.810273	0.962822
0.811102	0.962822
0.81193	0.962822
0.812759	0.962822
0.813587	0.962822
0.814416	0.962822
0.815244	0.962822
0.816073	0.962822
0.816901	0.962822
0.81773	0.962822
[truncated: 259 more rows]

## Sheet: Fig9g
LC-only
False positive rate	True positive rate
0	0
0	0.000953289
0	0.00190658
0	0.00285987
0.0008285	0.00285987
0.0008285	0.00381316
0.001657	0.00381316
0.001657	0.00476644
0.001657	0.00571973
0.001657	0.00667302
0.001657	0.00762631
0.001657	0.0085796
0.0024855	0.0085796
0.003314	0.0085796
0.003314	0.00953289
0.003314	0.0104862
0.003314	0.0114395
0.003314	0.0123928
0.003314	0.013346
0.0041425	0.013346
0.0041425	0.0142993
0.004971	0.0142993
0.004971	0.0152526
0.004971	0.0162059
0.004971	0.0171592
0.004971	0.0181125
0.004971	0.0190658
0.004971	0.0200191
0.004971	0.0209724
0.0057995	0.0209724
0.0057995	0.0219256
0.0057995	0.0228789
0.0057995	0.0238322
0.0057995	0.0247855
0.0057995	0.0257388
0.0057995	0.0266921
0.0057995	0.0276454
0.0057995	0.0285987
0.0057995	0.029552
0.0057995	0.0305052
0.0057995	0.0314585
0.006628	0.0314585
0.006628	0.0324118
0.006628	0.0333651
0.006628	0.0343184
0.006628	0.0352717
0.006628	0.036225
0.006628	0.0371783
0.0074565	0.0371783
0.0074565	0.0381316
0.008285	0.0381316
0.008285	0.0390848
0.0091135	0.0390848
0.0091135	0.0400381
0.0091135	0.0409914
0.009942	0.0409914
0.009942	0.0419447
0.009942	0.042898
0.009942	0.0438513
0.0107705	0.0438513
0.0107705	0.0448046
0.011599	0.0448046
0.011599	0.0457579
0.011599	0.0467112
0.011599	0.0476644
0.011599	0.0486177
0.011599	0.049571
0.011599	0.0505243
0.0124275	0.0505243
0.0124275	0.0514776
0.0124275	0.0524309
0.013256	0.0524309
0.0140845	0.0524309
0.0140845	0.0533842
0.014913	0.0533842
0.014913	0.0543375
0.014913	0.0552908
0.0157415	0.0552908
0.0157415	0.056244
0.0157415	0.0571973
0.01657	0.0571973
0.0173985	0.0571973
0.018227	0.0571973
0.0190555	0.0571973
0.019884	0.0571973
0.0207125	0.0571973
0.021541	0.0571973
0.021541	0.0581506
0.0223695	0.0581506
0.0223695	0.0591039
0.023198	0.0591039
0.023198	0.0600572
0.023198	0.0610105
0.023198	0.0619638
0.023198	0.0629171
0.0240265	0.0629171
0.0240265	0.0638704
0.024855	0.0638704
0.0256835	0.0638704
0.0256835	0.0648236
0.0256835	0.0657769
0.0256835	0.0667302
0.0256835	0.0676835
0.0256835	0.0686368
0.0256835	0.0695901
0.026512	0.0695901
0.026512	0.0705434
0.0273405	0.0705434
0.0273405	0.0714967
0.028169	0.0714967
0.028169	0.07245
0.0289975	0.07245
0.029826	0.07245
0.0306545	0.07245
0.0306545	0.0734032
0.031483	0.0734032
0.031483	0.0743565
0.031483	0.0753098
0.031483	0.0762631
0.031483	0.0772164
0.031483	0.0781697
0.031483	0.079123
0.031483	0.0800763
0.031483	0.0810296
0.031483	0.0819828
0.031483	0.0829361
0.031483	0.0838894
0.031483	0.0848427
0.031483	0.085796
0.031483	0.0867493
0.0323115	0.0867493
0.03314	0.0867493
0.03314	0.0877026
0.03314	0.0886559
0.03314	0.0896092
0.03314	0.0905624
0.03314	0.0915157
0.03314	0.092469
0.0339685	0.092469
0.034797	0.092469
0.034797	0.0934223
0.034797	0.0943756
0.0356255	0.0943756
0.0356255	0.0953289
0.036454	0.0953289
0.036454	0.0962822
0.036454	0.0972355
0.036454	0.0981888
0.036454	0.099142
0.036454	0.100095
0.036454	0.101049
0.036454	0.102002
0.0372825	0.102002
0.0372825	0.102955
0.0372825	0.103908
0.038111	0.103908
0.038111	0.104862
0.038111	0.105815
0.038111	0.106768
0.0389395	0.106768
0.0389395	0.107722
0.039768	0.107722
0.039768	0.108675
0.039768	0.109628
0.039768	0.110582
0.039768	0.111535
0.039768	0.112488
0.0405965	0.112488
0.0405965	0.113441
0.041425	0.113441
0.041425	0.114395
0.041425	0.115348
0.0422535	0.115348
0.043082	0.115348
0.043082	0.116301
0.0439105	0.116301
0.0439105	0.117255
0.0439105	0.118208
0.0439105	0.119161
0.0439105	0.120114
0.044739	0.120114
0.044739	0.121068
0.044739	0.122021
0.044739	0.122974
0.044739	0.123928
0.0455675	0.123928
0.0455675	0.124881
0.0455675	0.125834
0.0455675	0.126787
0.0455675	0.127741
0.0455675	0.128694
0.0455675	0.129647
0.0455675	0.130601
0.0455675	0.131554
0.0455675	0.132507
0.0455675	0.13346
0.0455675	0.134414
0.0455675	0.135367
0.0455675	0.13632
0.0455675	0.137274
0.046396	0.137274
0.046396	0.138227
0.046396	0.13918
0.046396	0.140133
0.0472245	0.140133
0.048053	0.140133
0.048053	0.141087
0.048053	0.14204
0.0488815	0.14204
0.04971	0.14204
0.0505385	0.14204
0.051367	0.14204
0.051367	0.142993
0.051367	0.143947
0.0521955	0.143947
0.0521955	0.1449
0.0521955	0.145853
0.053024	0.145853
0.053024	0.146806
0.053024	0.14776
0.053024	0.148713
0.053024	0.149666
0.053024	0.15062
0.0538525	0.15062
0.0538525	0.151573
0.054681	0.151573
0.054681	0.152526
0.054681	0.15348
0.0555095	0.15348
0.056338	0.15348
0.056338	0.154433
0.0571665	0.154433
0.0571665	0.155386
0.0571665	0.156339
0.0571665	0.157293
0.0571665	0.158246
0.0571665	0.159199
0.057995	0.159199
0.0588235	0.159199
0.0588235	0.160153
0.059652	0.160153
0.0604805	0.160153
0.0604805	0.161106
0.0604805	0.162059
0.061309	0.162059
0.0621375	0.162059
0.062966	0.162059
0.0637945	0.162059
0.0637945	0.163012
0.0637945	0.163966
0.064623	0.163966
0.064623	0.164919
0.0654515	0.164919
0.0654515	0.165872
0.0654515	0.166826
0.0654515	0.167779
0.06628	0.167779
0.06628	0.168732
0.06628	0.169685
0.0671085	0.169685
0.067937	0.169685
0.067937	0.170639
0.067937	0.171592
0.067937	0.172545
0.0687655	0.172545
0.069594	0.172545
0.069594	0.173499
0.069594	0.174452
0.0704225	0.174452
0.071251	0.174452
0.0720795	0.174452
0.072908	0.174452
0.072908	0.175405
0.0737365	0.175405
0.0737365	0.176358
0.074565	0.176358
0.074565	0.177312
0.074565	0.178265
0.074565	0.179218
0.0753935	0.179218
0.076222	0.179218
0.0770505	0.179218
0.0770505	0.180172
0.0770505	0.181125
0.077879	0.181125
0.077879	0.182078
0.077879	0.183031
0.0787075	0.183031
0.0787075	0.183985
0.0787075	0.184938
0.079536	0.184938
0.079536	0.185891
0.0803645	0.185891
0.081193	0.185891
0.081193	0.186845
0.081193	0.187798
0.081193	0.188751
0.0820215	0.188751
0.0820215	0.189704
0.0820215	0.190658
0.08285	0.190658
0.0836785	0.190658
0.084507	0.190658
0.0853355	0.190658
0.0853355	0.191611
0.086164	0.191611
0.0869925	0.191611
0.0869925	0.192564
0.087821	0.192564
0.087821	0.193518
0.0886495	0.193518
0.0886495	0.194471
0.0886495	0.195424
0.0886495	0.196378
0.0886495	0.197331
0.089478	0.197331
0.0903065	0.197331
0.0903065	0.198284
0.0903065	0.199237
0.0903065	0.200191
0.0903065	0.201144
0.0903065	0.202097
0.0903065	0.203051
0.091135	0.203051
0.091135	0.204004
0.0919635	0.204004
0.0919635	0.204957
0.0919635	0.20591
0.0919635	0.206864
0.092792	0.206864
0.092792	0.207817
0.092792	0.20877
0.0936205	0.20877
0.0936205	0.209724
0.0936205	0.210677
0.0936205	0.21163
0.094449	0.21163
0.094449	0.212583
0.094449	0.213537
0.0952775	0.213537
0.096106	0.213537
0.0969345	0.213537
0.097763	0.213537
0.0985915	0.213537
0.0985915	0.21449
0.0985915	0.215443
0.0985915	0.216397
0.09942	0.216397
0.100249	0.216397
0.100249	0.21735
0.100249	0.218303
0.100249	0.219256
0.101077	0.219256
0.101077	0.22021
0.101077	0.221163
0.101906	0.221163
0.101906	0.222116
0.101906	0.22307
0.101906	0.224023
0.101906	0.224976
0.102734	0.224976
0.103563	0.224976
0.103563	0.225929
0.103563	0.226883
0.103563	0.227836
0.104391	0.227836
0.10522	0.227836
0.10522	0.228789
0.106048	0.228789
0.106048	0.229743
0.106877	0.229743
0.106877	0.230696
0.106877	0.231649
0.106877	0.232602
0.107705	0.232602
0.108534	0.232602
0.108534	0.233556
0.108534	0.234509
0.108534	0.235462
0.108534	0.236416
0.108534	0.237369
0.108534	0.238322
0.108534	0.239276
0.109362	0.239276
0.110191	0.239276
0.110191	0.240229
0.110191	0.241182
0.110191	0.242135
0.111019	0.242135
0.111019	0.243089
0.111019	0.244042
0.111848	0.244042
0.111848	0.244995
0.112676	0.244995
0.112676	0.245949
0.113505	0.245949
0.114333	0.245949
0.115162	0.245949
0.115162	0.246902
0.11599	0.246902
0.116819	0.246902
0.116819	0.247855
0.116819	0.248808
0.116819	0.249762
0.117647	0.249762
0.117647	0.250715
0.117647	0.251668
0.118476	0.251668
0.118476	0.252622
0.118476	0.253575
0.118476	0.254528
0.118476	0.255481
0.118476	0.256435
0.119304	0.256435
0.120133	0.256435
0.120961	0.256435
0.120961	0.257388
0.12179	0.257388
0.12179	0.258341
0.12179	0.259295
0.122618	0.259295
0.122618	0.260248
0.123447	0.260248
0.123447	0.261201
0.123447	0.262154
0.123447	0.263108
0.123447	0.264061
0.123447	0.265014
0.123447	0.265968
0.124275	0.265968
0.125104	0.265968
0.125104	0.266921
0.125932	0.266921
0.126761	0.266921
0.127589	0.266921
0.127589	0.267874
0.127589	0.268827
0.128418	0.268827
0.128418	0.269781
0.128418	0.270734
0.128418	0.271687
0.128418	0.272641
0.128418	0.273594
0.129246	0.273594
0.129246	0.274547
0.130075	0.274547
0.130075	0.2755
0.130075	0.276454
0.130075	0.277407
0.130075	0.27836
0.130075	0.279314
0.130075	0.280267
0.130903	0.280267
0.130903	0.28122
0.131732	0.28122
0.13256	0.28122
0.133389	0.28122
0.133389	0.282173
0.133389	0.283127
0.133389	0.28408
0.134217	0.28408
0.134217	0.285033
0.134217	0.285987
0.134217	0.28694
0.135046	0.28694
0.135046	0.287893
0.135046	0.288847
0.135046	0.2898
0.135874	0.2898
0.135874	0.290753
0.135874	0.291706
0.136703	0.291706
0.136703	0.29266
0.136703	0.293613
0.136703	0.294566
0.136703	0.29552
0.136703	0.296473
0.137531	0.296473
0.137531	0.297426
0.13836	0.297426
0.13836	0.298379
0.13836	0.299333
0.13836	0.300286
0.13836	0.301239
0.13836	0.302193
0.13836	0.303146
0.139188	0.303146
0.139188	0.304099
0.140017	0.304099
0.140017	0.305052
0.140845	0.305052
0.140845	0.306006
0.140845	0.306959
0.140845	0.307912
0.140845	0.308866
0.140845	0.309819
0.140845	0.310772
0.141674	0.310772
0.141674	0.311725
0.142502	0.311725
0.142502	0.312679
0.142502	0.313632
0.142502	0.314585
0.142502	0.315539
0.143331	0.315539
0.144159	0.315539
0.144988	0.315539
0.144988	0.316492
0.144988	0.317445
0.144988	0.318398
0.145816	0.318398
0.146645	0.318398
0.147473	0.318398
0.147473	0.319352
0.148302	0.319352
0.14913	0.319352
0.14913	0.320305
0.14913	0.321258
0.14913	0.322212
0.14913	0.323165
0.14913	0.324118
0.14913	0.325071
0.149959	0.325071
0.149959	0.326025
0.149959	0.326978
0.149959	0.327931
0.149959	0.328885
0.149959	0.329838
0.150787	0.329838
0.150787	0.330791
0.150787	0.331745
0.150787	0.332698
0.151616	0.332698
0.151616	0.333651
0.152444	0.333651
0.153273	0.333651
0.153273	0.334604
0.153273	0.335558
0.154101	0.335558
0.154101	0.336511
0.154101	0.337464
0.154101	0.338418
0.15493	0.338418
0.155758	0.338418
0.156587	0.338418
0.156587	0.339371
0.157415	0.339371
0.157415	0.340324
0.157415	0.341277
0.157415	0.342231
0.158244	0.342231
0.158244	0.343184
0.158244	0.344137
0.158244	0.345091
0.158244	0.346044
0.158244	0.346997
0.159072	0.346997
0.159072	0.34795
0.159072	0.348904
0.159901	0.348904
0.159901	0.349857
0.160729	0.349857
0.161558	0.349857
0.162386	0.349857
0.162386	0.35081
0.163215	0.35081
0.163215	0.351764
0.163215	0.352717
0.163215	0.35367
0.163215	0.354623
0.164043	0.354623
0.164043	0.355577
0.164872	0.355577
0.164872	0.35653
0.164872	0.357483
0.1657	0.357483
0.166529	0.357483
0.167357	0.357483
0.168186	0.357483
0.169014	0.357483
0.169014	0.358437
0.169843	0.358437
0.169843	0.35939
0.169843	0.360343
0.170671	0.360343
0.1715	0.360343
0.1715	0.361296
0.172328	0.361296
0.172328	0.36225
0.172328	0.363203
0.173157	0.363203
0.173985	0.363203
0.174814	0.363203
0.175642	0.363203
0.175642	0.364156
0.175642	0.36511
0.176471	0.36511
0.176471	0.366063
0.177299	0.366063
0.177299	0.367016
0.177299	0.367969
0.178128	0.367969
0.178128	0.368923
0.178128	0.369876
0.178128	0.370829
0.178956	0.370829
0.179785	0.370829
0.179785	0.371783
0.179785	0.372736
0.179785	0.373689
0.179785	0.374643
0.179785	0.375596
0.180613	0.375596
0.181442	0.375596
0.181442	0.376549
0.18227	0.376549
0.18227	0.377502
0.183099	0.377502
0.183927	0.377502
0.183927	0.378456
0.184756	0.378456
0.185584	0.378456
0.185584	0.379409
0.185584	0.380362
0.185584	0.381316
0.186413	0.381316
0.187241	0.381316
0.187241	0.382269
0.18807	0.382269
0.18807	0.383222
0.18807	0.384175
0.188898	0.384175
0.188898	0.385129
0.189727	0.385129
0.189727	0.386082
0.189727	0.387035
0.189727	0.387989
0.190555	0.387989
0.190555	0.388942
0.190555	0.389895
0.191384	0.389895
0.191384	0.390848
0.192212	0.390848
0.193041	0.390848
0.193869	0.390848
0.194698	0.390848
0.195526	0.390848
0.195526	0.391802
0.195526	0.392755
0.196355	0.392755
0.196355	0.393708
0.196355	0.394662
0.197183	0.394662
0.198012	0.394662
0.19884	0.394662
0.199669	0.394662
0.200497	0.394662
0.201326	0.394662
0.202154	0.394662
0.202983	0.394662
0.202983	0.395615
0.203811	0.395615
0.203811	0.396568
0.203811	0.397521
0.203811	0.398475
0.203811	0.399428
0.203811	0.400381
0.20464	0.400381
0.205468	0.400381
0.205468	0.401335
0.206297	0.401335
0.206297	0.402288
0.207125	0.402288
0.207125	0.403241
0.207125	0.404194
0.207125	0.405148
0.207125	0.406101
0.207125	0.407054
0.207125	0.408008
0.207954	0.408008
0.208782	0.408008
0.208782	0.408961
0.208782	0.409914
0.209611	0.409914
0.209611	0.410867
0.210439	0.410867
0.210439	0.411821
0.210439	0.412774
0.210439	0.413727
0.210439	0.414681
0.211268	0.414681
0.211268	0.415634
0.211268	0.416587
0.212096	0.416587
0.212096	0.417541
0.212925	0.417541
0.212925	0.418494
0.212925	0.419447
0.212925	0.4204
0.212925	0.421354
0.212925	0.422307
0.213753	0.422307
0.214582	0.422307
0.214582	0.42326
0.214582	0.424214
0.214582	0.425167
0.21541	0.425167
0.21541	0.42612
0.21541	0.427073
0.216239	0.427073
0.217067	0.427073
0.217896	0.427073
0.218724	0.427073
0.219553	0.427073
0.219553	0.428027
0.220381	0.428027
0.220381	0.42898
0.22121	0.42898
0.222038	0.42898
0.222038	0.429933
0.222867	0.429933
0.223695	0.429933
0.224524	0.429933
0.225352	0.429933
0.226181	0.429933
0.227009	0.429933
0.227838	0.429933
0.228666	0.429933
0.229495	0.429933
0.230323	0.429933
0.231152	0.429933
0.231152	0.430887
0.23198	0.430887
0.232809	0.430887
0.233637	0.430887
0.234466	0.430887
0.234466	0.43184
0.234466	0.432793
0.235294	0.432793
0.236123	0.432793
0.236123	0.433746
0.236951	0.433746
0.23778	0.433746
0.23778	0.4347
0.23778	0.435653
0.238608	0.435653
0.238608	0.436606
0.238608	0.43756
0.238608	0.438513
0.239437	0.438513
0.240265	0.438513
0.240265	0.439466
0.240265	0.440419
0.240265	0.441373
0.241094	0.441373
0.241922	0.441373
0.241922	0.442326
0.242751	0.442326
0.242751	0.443279
0.243579	0.443279
0.243579	0.444233
0.244408	0.444233
0.244408	0.445186
0.244408	0.446139
0.244408	0.447092
0.245236	0.447092
0.245236	0.448046
0.245236	0.448999
0.246065	0.448999
0.246893	0.448999
0.247722	0.448999
0.247722	0.449952
0.247722	0.450906
0.247722	0.451859
0.247722	0.452812
0.24855	0.452812
0.249379	0.452812
0.250207	0.452812
0.251036	0.452812
0.251864	0.452812
0.251864	0.453765
0.251864	0.454719
0.251864	0.455672
0.252693	0.455672
0.253521	0.455672
0.253521	0.456625
0.25435	0.456625
0.255178	0.456625
0.255178	0.457579
0.255178	0.458532
0.256007	0.458532
0.256007	0.459485
0.256835	0.459485
0.257664	0.459485
0.258492	0.459485
0.259321	0.459485
0.260149	0.459485
0.260978	0.459485
0.260978	0.460439
0.261806	0.460439
0.261806	0.461392
0.261806	0.462345
0.262635	0.462345
0.262635	0.463298
0.263463	0.463298
0.263463	0.464252
0.264292	0.464252
0.264292	0.465205
0.264292	0.466158
0.26512	0.466158
0.26512	0.467112
0.265949	0.467112
0.266777	0.467112
0.266777	0.468065
0.266777	0.469018
0.267606	0.469018
0.267606	0.469971
0.267606	0.470925
0.268434	0.470925
0.268434	0.471878
0.268434	0.472831
0.268434	0.473785
0.269263	0.473785
0.270091	0.473785
0.270091	0.474738
0.27092	0.474738
0.27092	0.475691
0.27092	0.476644
0.27092	0.477598
0.27092	0.478551
0.271748	0.478551
0.271748	0.479504
0.272577	0.479504
0.272577	0.480458
0.273405	0.480458
0.273405	0.481411
0.274234	0.481411
0.274234	0.482364
0.275062	0.482364
0.275891	0.482364
0.275891	0.483317
0.275891	0.484271
0.276719	0.484271
0.276719	0.485224
0.277548	0.485224
0.277548	0.486177
0.277548	0.487131
0.278376	0.487131
0.279205	0.487131
0.279205	0.488084
0.280033	0.488084
0.280862	0.488084
0.280862	0.489037
0.280862	0.48999
0.280862	0.490944
0.280862	0.491897
0.28169	0.491897
0.28169	0.49285
0.28169	0.493804
0.28169	0.494757
0.282519	0.494757
0.283347	0.494757
0.283347	0.49571
0.284176	0.49571
0.284176	0.496663
0.285004	0.496663
0.285004	0.497617
0.285833	0.497617
0.286661	0.497617
0.28749	0.497617
0.288318	0.497617
0.289147	0.497617
0.289147	0.49857
0.289975	0.49857
0.290804	0.49857
0.290804	0.499523
0.290804	0.500477
0.290804	0.50143
0.291632	0.50143
0.291632	0.502383
0.291632	0.503337
0.291632	0.50429
0.291632	0.505243
0.291632	0.506196
0.291632	0.50715
0.292461	0.50715
0.293289	0.50715
0.293289	0.508103
0.293289	0.509056
0.294118	0.509056
0.294946	0.509056
0.294946	0.51001
0.295775	0.51001
0.296603	0.51001
0.297432	0.51001
0.297432	0.510963
0.297432	0.511916
0.29826	0.511916
0.299089	0.511916
0.299917	0.511916
0.299917	0.512869
0.299917	0.513823
0.300746	0.513823
0.300746	0.514776
0.301574	0.514776
0.301574	0.515729
0.302403	0.515729
0.302403	0.516683
0.302403	0.517636
0.302403	0.518589
0.302403	0.519542
0.302403	0.520496
0.302403	0.521449
0.302403	0.522402
0.303231	0.522402
0.303231	0.523356
0.303231	0.524309
0.303231	0.525262
0.30406	0.525262
0.30406	0.526215
0.304888	0.526215
0.305717	0.526215
0.305717	0.527169
0.305717	0.528122
0.306545	0.528122
0.307374	0.528122
0.307374	0.529075
0.307374	0.530029
0.308202	0.530029
0.308202	0.530982
0.308202	0.531935
0.309031	0.531935
0.309031	0.532888
0.309859	0.532888
0.309859	0.533842
0.310688	0.533842
0.310688	0.534795
0.310688	0.535748
0.311516	0.535748
0.311516	0.536702
0.311516	0.537655
0.312345	0.537655
0.312345	0.538608
0.312345	0.539561
0.312345	0.540515
0.313173	0.540515
0.314002	0.540515
0.314002	0.541468
0.314002	0.542421
0.31483	0.542421
0.31483	0.543375
0.31483	0.544328
0.315659	0.544328
0.315659	0.545281
0.315659	0.546235
0.316487	0.546235
0.316487	0.547188
0.316487	0.548141
0.317316	0.548141
0.318144	0.548141
0.318973	0.548141
0.319801	0.548141
0.319801	0.549094
0.319801	0.550048
0.319801	0.551001
0.32063	0.551001
0.32063	0.551954
0.32063	0.552908
0.32063	0.553861
0.32063	0.554814
0.32063	0.555767
0.32063	0.556721
0.32063	0.557674
0.32063	0.558627
0.32063	0.559581
0.32063	0.560534
0.32063	0.561487
0.32063	0.56244
0.321458	0.56244
0.322287	0.56244
0.323115	0.56244
0.323115	0.563394
0.323944	0.563394
0.323944	0.564347
0.324772	0.564347
0.324772	0.5653
0.324772	0.566254
0.324772	0.567207
0.325601	0.567207
0.325601	0.56816
0.325601	0.569113
0.326429	0.569113
0.326429	0.570067
0.326429	0.57102
0.327258	0.57102
0.327258	0.571973
0.328086	0.571973
0.328086	0.572927
0.328086	0.57388
0.328915	0.57388
0.328915	0.574833
0.328915	0.575786
0.328915	0.57674
0.329743	0.57674
0.329743	0.577693
0.330572	0.577693
0.3314	0.577693
0.332229	0.577693
0.333057	0.577693
0.333886	0.577693
0.333886	0.578646
0.334714	0.578646
0.334714	0.5796
0.334714	0.580553
0.335543	0.580553
0.336371	0.580553
0.336371	0.581506
0.336371	0.582459
0.3372	0.582459
0.338028	0.582459
0.338028	0.583413
0.338028	0.584366
0.338857	0.584366
0.339685	0.584366
0.339685	0.585319
0.339685	0.586273
0.340514	0.586273
0.340514	0.587226
0.341342	0.587226
0.342171	0.587226
0.342999	0.587226
0.343828	0.587226
0.344656	0.587226
0.344656	0.588179
0.344656	0.589133
0.345485	0.589133
0.345485	0.590086
0.345485	0.591039
0.346313	0.591039
0.347142	0.591039
0.347142	0.591992
0.34797	0.591992
0.348799	0.591992
0.348799	0.592946
0.348799	0.593899
0.348799	0.594852
0.348799	0.595806
0.349627	0.595806
0.350456	0.595806
0.350456	0.596759
0.350456	0.597712
0.350456	0.598665
0.351284	0.598665
0.351284	0.599619
0.352113	0.599619
0.352941	0.599619
0.352941	0.600572
0.35377	0.600572
0.35377	0.601525
0.35377	0.602479
0.354598	0.602479
0.354598	0.603432
0.355427	0.603432
0.355427	0.604385
0.356255	0.604385
0.357084	0.604385
0.357084	0.605338
0.357912	0.605338
0.357912	0.606292
0.358741	0.606292
0.359569	0.606292
0.359569	0.607245
0.360398	0.607245
0.361226	0.607245
0.361226	0.608198
0.361226	0.609152
0.362055	0.609152
0.362055	0.610105
0.362055	0.611058
0.362883	0.611058
0.363712	0.611058
0.363712	0.612011
0.363712	0.612965
0.36454	0.612965
0.365369	0.612965
0.366197	0.612965
0.366197	0.613918
0.366197	0.614871
0.367026	0.614871
0.367854	0.614871
0.367854	0.615825
0.368683	0.615825
0.368683	0.616778
0.368683	0.617731
0.368683	0.618684
0.369511	0.618684
0.37034	0.618684
0.371168	0.618684
0.371997	0.618684
0.371997	0.619638
0.372825	0.619638
0.372825	0.620591
0.372825	0.621544
0.372825	0.622498
0.372825	0.623451
0.372825	0.624404
0.372825	0.625357
0.372825	0.626311
0.373654	0.626311
0.374482	0.626311
0.375311	0.626311
0.376139	0.626311
0.376139	0.627264
0.376139	0.628217
0.376968	0.628217
0.376968	0.629171
0.376968	0.630124
0.377796	0.630124
0.378625	0.630124
0.378625	0.631077
0.379453	0.631077
0.380282	0.631077
0.380282	0.632031
0.380282	0.632984
0.380282	0.633937
0.38111	0.633937
0.381939	0.633937
0.381939	0.63489
0.381939	0.635844
0.382767	0.635844
0.383596	0.635844
0.383596	0.636797
0.383596	0.63775
0.384424	0.63775
0.385253	0.63775
0.386081	0.63775
0.38691	0.63775
0.387738	0.63775
0.388567	0.63775
0.389395	0.63775
0.390224	0.63775
0.391052	0.63775
0.391052	0.638704
0.391881	0.638704
0.392709	0.638704
0.393538	0.638704
0.394366	0.638704
0.395195	0.638704
0.395195	0.639657
0.395195	0.64061
0.395195	0.641563
0.395195	0.642517
0.396023	0.642517
0.396852	0.642517
0.396852	0.64347
0.39768	0.64347
0.39768	0.644423
0.398509	0.644423
0.398509	0.645377
0.399337	0.645377
0.400166	0.645377
0.400166	0.64633
0.400166	0.647283
0.400994	0.647283
0.401823	0.647283
0.402651	0.647283
0.40348	0.647283
0.40348	0.648236
0.40348	0.64919
0.40348	0.650143
0.404308	0.650143
0.404308	0.651096
0.404308	0.65205
0.404308	0.653003
0.405137	0.653003
0.405965	0.653003
0.406794	0.653003
0.406794	0.653956
0.407622	0.653956
0.408451	0.653956
0.409279	0.653956
0.409279	0.654909
0.409279	0.655863
0.409279	0.656816
0.409279	0.657769
0.409279	0.658723
0.410108	0.658723
0.410108	0.659676
0.410108	0.660629
0.410108	0.661582
0.410936	0.661582
0.411765	0.661582
0.412593	0.661582
0.413422	0.661582
0.413422	0.662536
0.41425	0.662536
0.41425	0.663489
0.415079	0.663489
0.415079	0.664442
0.415907	0.664442
0.416736	0.664442
0.416736	0.665396
0.417564	0.665396
0.418393	0.665396
0.419221	0.665396
0.42005	0.665396
0.420878	0.665396
0.420878	0.666349
0.420878	0.667302
0.421707	0.667302
0.422535	0.667302
0.422535	0.668255
0.422535	0.669209
0.422535	0.670162
0.423364	0.670162
0.423364	0.671115
0.424192	0.671115
0.424192	0.672069
0.425021	0.672069
0.425021	0.673022
0.425849	0.673022
0.425849	0.673975
0.426678	0.673975
0.427506	0.673975
0.428335	0.673975
0.429163	0.673975
0.429163	0.674929
0.429163	0.675882
0.429992	0.675882
0.43082	0.675882
0.431649	0.675882
0.432477	0.675882
0.433306	0.675882
0.433306	0.676835
0.433306	0.677788
0.434134	0.677788
0.434963	0.677788
0.434963	0.678742
0.435791	0.678742
0.43662	0.678742
0.43662	0.679695
0.437448	0.679695
0.437448	0.680648
0.438277	0.680648
0.439105	0.680648
0.439934	0.680648
0.440762	0.680648
0.440762	0.681602
0.441591	0.681602
0.442419	0.681602
0.442419	0.682555
0.443248	0.682555
0.443248	0.683508
0.444076	0.683508
0.444905	0.683508
0.445733	0.683508
0.445733	0.684461
0.446562	0.684461
0.44739	0.684461
0.448219	0.684461
0.449047	0.684461
0.449047	0.685415
0.449876	0.685415
0.450704	0.685415
0.450704	0.686368
0.451533	0.686368
0.452361	0.686368
0.45319	0.686368
0.454018	0.686368
0.454847	0.686368
0.455675	0.686368
0.455675	0.687321
0.456504	0.687321
0.456504	0.688275
0.456504	0.689228
0.457332	0.689228
0.458161	0.689228
0.458989	0.689228
0.459818	0.689228
0.460646	0.689228
0.460646	0.690181
0.461475	0.690181
0.462303	0.690181
0.462303	0.691134
0.463132	0.691134
0.46396	0.691134
0.464789	0.691134
0.464789	0.692088
0.464789	0.693041
0.465617	0.693041
0.465617	0.693994
0.466446	0.693994
0.467274	0.693994
0.468103	0.693994
0.468931	0.693994
0.46976	0.693994
0.470588	0.693994
0.471417	0.693994
0.472245	0.693994
0.473074	0.693994
0.473902	0.693994
0.473902	0.694948
0.474731	0.694948
0.474731	0.695901
0.475559	0.695901
0.475559	0.696854
0.476388	0.696854
0.477216	0.696854
0.478045	0.696854
0.478873	0.696854
0.479702	0.696854
0.48053	0.696854
0.48053	0.697807
0.48053	0.698761
0.48053	0.699714
0.48053	0.700667
0.481359	0.700667
0.482187	0.700667
0.482187	0.701621
0.483016	0.701621
0.483844	0.701621
0.483844	0.702574
0.483844	0.703527
0.484673	0.703527
0.485501	0.703527
0.48633	0.703527
0.487158	0.703527
0.487987	0.703527
0.488815	0.703527
0.489644	0.703527
0.490472	0.703527
0.491301	0.703527
0.492129	0.703527
0.492129	0.70448
0.492958	0.70448
0.493786	0.70448
0.494615	0.70448
0.495443	0.70448
0.496272	0.70448
0.4971	0.70448
0.4971	0.705434
0.4971	0.706387
0.497929	0.706387
0.497929	0.70734
0.498757	0.70734
0.499586	0.70734
0.500414	0.70734
0.501243	0.70734
0.502071	0.70734
0.5029	0.70734
0.503728	0.70734
0.503728	0.708294
0.504557	0.708294
0.505385	0.708294
0.506214	0.708294
0.507042	0.708294
0.507042	0.709247
0.507871	0.709247
0.508699	0.709247
0.508699	0.7102
0.508699	0.711153
0.509528	0.711153
0.510356	0.711153
0.511185	0.711153
0.512013	0.711153
0.512013	0.712107
0.512013	0.71306
0.512013	0.714013
0.512842	0.714013
0.512842	0.714967
0.51367	0.714967
0.51367	0.71592
0.514499	0.71592
0.515327	0.71592
0.516156	0.71592
0.516156	0.716873
0.516156	0.717827
0.516984	0.717827
0.516984	0.71878
0.517813	0.71878
0.518641	0.71878
0.518641	0.719733
0.51947	0.719733
0.51947	0.720686
0.520298	0.720686
0.521127	0.720686
0.521955	0.720686
0.522784	0.720686
0.523612	0.720686
0.524441	0.720686
0.524441	0.72164
0.525269	0.72164
0.526098	0.72164
0.526098	0.722593
0.526098	0.723546
0.526926	0.723546
0.526926	0.7245
0.526926	0.725453
0.527755	0.725453
0.527755	0.726406
0.528583	0.726406
0.528583	0.727359
0.529412	0.727359
0.53024	0.727359
0.531069	0.727359
0.531897	0.727359
0.532726	0.727359
0.533554	0.727359
0.534383	0.727359
0.534383	0.728313
0.535211	0.728313
0.535211	0.729266
0.53604	0.729266
0.536868	0.729266
0.537697	0.729266
0.538525	0.729266
0.539354	0.729266
0.540182	0.729266
0.541011	0.729266
0.541839	0.729266
0.542668	0.729266
0.542668	0.730219
0.543496	0.730219
0.543496	0.731173
0.544325	0.731173
0.545153	0.731173
0.545153	0.732126
0.545982	0.732126
0.545982	0.733079
0.545982	0.734032
0.545982	0.734986
0.54681	0.734986
0.547639	0.734986
0.547639	0.735939
0.547639	0.736892
0.548467	0.736892
0.549296	0.736892
0.550124	0.736892
0.550953	0.736892
0.550953	0.737846
0.550953	0.738799
0.551781	0.738799
0.551781	0.739752
0.55261	0.739752
0.55261	0.740705
0.553438	0.740705
0.554267	0.740705
0.554267	0.741659
0.554267	0.742612
0.555095	0.742612
0.555924	0.742612
0.556752	0.742612
0.556752	0.743565
0.557581	0.743565
0.558409	0.743565
0.558409	0.744519
0.559238	0.744519
0.559238	0.745472
0.559238	0.746425
0.560066	0.746425
0.560895	0.746425
0.561723	0.746425
0.561723	0.747378
0.562552	0.747378
0.56338	0.747378
0.564209	0.747378
0.565037	0.747378
0.565866	0.747378
0.565866	0.748332
0.566694	0.748332
0.567523	0.748332
0.568351	0.748332
0.568351	0.749285
0.56918	0.749285
0.56918	0.750238
0.56918	0.751192
0.570008	0.751192
0.570837	0.751192
0.570837	0.752145
0.571665	0.752145
0.572494	0.752145
0.573322	0.752145
0.573322	0.753098
0.573322	0.754051
0.573322	0.755005
0.573322	0.755958
0.574151	0.755958
0.574151	0.756911
0.574979	0.756911
0.575808	0.756911
0.576636	0.756911
0.576636	0.757865
0.577465	0.757865
0.578293	0.757865
0.579122	0.757865
0.579122	0.758818
0.579122	0.759771
0.579122	0.760724
0.579122	0.761678
0.579122	0.762631
0.579122	0.763584
0.579122	0.764538
0.57995	0.764538
0.580779	0.764538
0.581607	0.764538
0.582436	0.764538
0.582436	0.765491
0.583264	0.765491
0.583264	0.766444
0.583264	0.767398
0.583264	0.768351
0.584093	0.768351
0.584921	0.768351
0.58575	0.768351
0.586578	0.768351
0.586578	0.769304
0.587407	0.769304
0.587407	0.770257
0.588235	0.770257
0.589064	0.770257
0.589892	0.770257
0.589892	0.771211
0.590721	0.771211
0.591549	0.771211
0.591549	0.772164
0.591549	0.773117
0.591549	0.774071
0.592378	0.774071
0.593206	0.774071
0.593206	0.775024
0.593206	0.775977
0.593206	0.77693
0.594035	0.77693
0.594863	0.77693
0.594863	0.777884
0.594863	0.778837
0.594863	0.77979
0.594863	0.780744
0.594863	0.781697
0.595692	0.781697
0.59652	0.781697
0.597349	0.781697
0.597349	0.78265
0.597349	0.783603
0.597349	0.784557
0.597349	0.78551
0.598177	0.78551
0.599006	0.78551
0.599006	0.786463
0.599006	0.787417
0.599834	0.787417
0.599834	0.78837
0.600663	0.78837
0.600663	0.789323
0.601491	0.789323
0.60232	0.789323
0.60232	0.790276
0.603148	0.790276
0.603977	0.790276
0.603977	0.79123
0.604805	0.79123
0.604805	0.792183
0.605634	0.792183
0.606462	0.792183
0.606462	0.793136
0.607291	0.793136
0.608119	0.793136
0.608119	0.79409
0.608948	0.79409
0.608948	0.795043
0.609776	0.795043
0.609776	0.795996
0.610605	0.795996
0.611433	0.795996
0.612262	0.795996
0.612262	0.796949
0.612262	0.797903
0.61309	0.797903
0.61309	0.798856
0.613919	0.798856
0.614747	0.798856
0.615576	0.798856
0.616404	0.798856
0.617233	0.798856
0.618061	0.798856
0.61889	0.798856
0.619718	0.798856
0.620547	0.798856
0.621375	0.798856
0.622204	0.798856
0.622204	0.799809
0.623032	0.799809
0.623032	0.800763
0.623861	0.800763
0.623861	0.801716
0.623861	0.802669
0.624689	0.802669
0.625518	0.802669
0.626346	0.802669
0.627175	0.802669
0.628003	0.802669
0.628003	0.803622
0.628003	0.804576
0.628832	0.804576
0.62966	0.804576
0.62966	0.805529
0.62966	0.806482
0.630489	0.806482
0.631317	0.806482
0.632146	0.806482
0.632974	0.806482
0.633803	0.806482
0.633803	0.807436
0.633803	0.808389
0.634631	0.808389
0.634631	0.809342
0.634631	0.810296
0.63546	0.810296
0.636288	0.810296
0.637117	0.810296
0.637117	0.811249
0.637945	0.811249
0.638774	0.811249
0.638774	0.812202
0.638774	0.813155
0.639602	0.813155
0.640431	0.813155
0.640431	0.814109
0.641259	0.814109
0.642088	0.814109
0.642916	0.814109
0.642916	0.815062
0.643745	0.815062
0.644573	0.815062
0.645402	0.815062
0.64623	0.815062
0.647059	0.815062
0.647059	0.816015
0.647887	0.816015
0.648716	0.816015
0.649544	0.816015
0.649544	0.816969
0.649544	0.817922
0.650373	0.817922
0.651201	0.817922
0.65203	0.817922
0.652858	0.817922
0.652858	0.818875
0.653687	0.818875
0.654515	0.818875
0.654515	0.819828
0.654515	0.820782
0.655344	0.820782
0.656172	0.820782
0.657001	0.820782
0.657829	0.820782
0.658658	0.820782
0.659486	0.820782
0.659486	0.821735
0.659486	0.822688
0.659486	0.823642
0.660315	0.823642
0.661143	0.823642
0.661143	0.824595
0.661143	0.825548
0.661972	0.825548
0.6628	0.825548
0.663629	0.825548
0.663629	0.826501
0.663629	0.827455
0.663629	0.828408
0.664457	0.828408
0.665286	0.828408
0.666114	0.828408
0.666943	0.828408
0.667771	0.828408
0.6686	0.828408
0.669428	0.828408
0.669428	0.829361
0.670257	0.829361
0.671085	0.829361
0.671085	0.830315
0.671914	0.830315
0.671914	0.831268
0.672742	0.831268
0.673571	0.831268
0.673571	0.832221
0.674399	0.832221
0.674399	0.833174
0.674399	0.834128
0.675228	0.834128
0.676056	0.834128
0.676885	0.834128
0.677713	0.834128
0.677713	0.835081
0.678542	0.835081
0.67937	0.835081
0.680199	0.835081
0.681027	0.835081
0.681856	0.835081
0.681856	0.836034
0.682684	0.836034
0.683513	0.836034
0.683513	0.836988
0.684341	0.836988
0.684341	0.837941
0.684341	0.838894
0.68517	0.838894
0.68517	0.839847
0.685998	0.839847
0.685998	0.840801
0.685998	0.841754
0.686827	0.841754
0.687655	0.841754
0.687655	0.842707
0.688484	0.842707
0.688484	0.843661
0.689312	0.843661
0.690141	0.843661
0.690969	0.843661
0.690969	0.844614
0.691798	0.844614
0.691798	0.845567
0.692626	0.845567
0.693455	0.845567
0.694283	0.845567
0.695112	0.845567
0.69594	0.845567
0.69594	0.84652
0.69594	0.847474
0.69594	0.848427
0.696769	0.848427
0.697597	0.848427
0.698426	0.848427
0.698426	0.84938
0.699254	0.84938
0.700083	0.84938
0.700083	0.850334
0.700911	0.850334
0.70174	0.850334
0.70174	0.851287
0.70174	0.85224
0.702568	0.85224
0.703397	0.85224
0.703397	0.853194
0.704225	0.853194
0.704225	0.854147
0.705054	0.854147
0.705882	0.854147
0.705882	0.8551
0.706711	0.8551
0.707539	0.8551
0.708368	0.8551
0.708368	0.856053
0.709196	0.856053
0.710025	0.856053
0.710025	0.857007
0.710025	0.85796
0.710853	0.85796
0.710853	0.858913
0.710853	0.859867
0.711682	0.859867
0.71251	0.859867
0.713339	0.859867
0.713339	0.86082
0.714167	0.86082
0.714996	0.86082
0.715824	0.86082
0.716653	0.86082
0.717481	0.86082
0.71831	0.86082
0.719138	0.86082
0.719138	0.861773
0.719967	0.861773
0.720795	0.861773
0.720795	0.862726
0.720795	0.86368
0.721624	0.86368
0.722452	0.86368
0.722452	0.864633
0.723281	0.864633
0.724109	0.864633
0.724938	0.864633
0.725766	0.864633
0.726595	0.864633
0.727423	0.864633
0.728252	0.864633
0.72908	0.864633
0.729909	0.864633
0.729909	0.865586
0.730737	0.865586
0.730737	0.86654
0.730737	0.867493
0.731566	0.867493
0.731566	0.868446
0.732394	0.868446
0.733223	0.868446
0.734051	0.868446
0.734051	0.869399
0.73488	0.869399
0.735708	0.869399
0.736537	0.869399
0.737365	0.869399
0.738194	0.869399
0.739022	0.869399
0.739022	0.870353
0.739851	0.870353
0.740679	0.870353
0.741508	0.870353
0.742336	0.870353
0.743165	0.870353
0.743993	0.870353
0.743993	0.871306
0.744822	0.871306
0.74565	0.871306
0.74565	0.872259
0.746479	0.872259
0.747307	0.872259
0.747307	0.873213
0.748136	0.873213
0.748964	0.873213
0.749793	0.873213
0.750621	0.873213
0.750621	0.874166
0.75145	0.874166
0.75145	0.875119
0.752278	0.875119
0.753107	0.875119
0.753935	0.875119
0.753935	0.876072
0.754764	0.876072
0.755592	0.876072
0.756421	0.876072
0.756421	0.877026
0.757249	0.877026
0.757249	0.877979
0.758078	0.877979
0.758078	0.878932
0.758906	0.878932
0.759735	0.878932
0.759735	0.879886
0.760563	0.879886
0.761392	0.879886
0.76222	0.879886
0.763049	0.879886
0.763877	0.879886
0.764706	0.879886
0.764706	0.880839
0.764706	0.881792
0.765534	0.881792
0.765534	0.882745
0.765534	0.883699
0.766363	0.883699
0.766363	0.884652
0.766363	0.885605
0.767191	0.885605
0.76802	0.885605
0.768848	0.885605
0.769677	0.885605
0.770505	0.885605
0.771334	0.885605
0.772162	0.885605
0.772991	0.885605
0.773819	0.885605
0.774648	0.885605
0.775476	0.885605
0.776305	0.885605
0.777133	0.885605
0.777962	0.885605
0.777962	0.886559
0.77879	0.886559
0.779619	0.886559
0.780447	0.886559
0.780447	0.887512
0.780447	0.888465
0.781276	0.888465
0.781276	0.889418
0.782104	0.889418
0.782933	0.889418
0.783761	0.889418
0.783761	0.890372
0.78459	0.890372
0.785418	0.890372
0.786247	0.890372
0.786247	0.891325
0.786247	0.892278
0.786247	0.893232
0.786247	0.894185
0.786247	0.895138
0.786247	0.896092
0.787075	0.896092
0.787075	0.897045
0.787075	0.897998
0.787904	0.897998
0.787904	0.898951
0.788732	0.898951
0.789561	0.898951
0.790389	0.898951
0.791218	0.898951
0.791218	0.899905
0.792046	0.899905
0.792875	0.899905
0.793703	0.899905
0.794532	0.899905
0.79536	0.899905
0.796189	0.899905
0.796189	0.900858
0.796189	0.901811
0.797017	0.901811
0.797846	0.901811
0.798674	0.901811
0.798674	0.902765
0.799503	0.902765
0.800331	0.902765
0.800331	0.903718
0.80116	0.903718
0.801988	0.903718
0.801988	0.904671
0.802817	0.904671
0.802817	0.905624
0.803645	0.905624
0.803645	0.906578
0.804474	0.906578
0.805302	0.906578
0.805302	0.907531
0.806131	0.907531
0.806959	0.907531
0.806959	0.908484
0.806959	0.909438
0.806959	0.910391
0.807788	0.910391
0.807788	0.911344
0.807788	0.912297
0.808616	0.912297
0.809445	0.912297
0.809445	0.913251
0.810273	0.913251
0.811102	0.913251
0.81193	0.913251
0.812759	0.913251
0.813587	0.913251
0.813587	0.914204
0.814416	0.914204
0.814416	0.915157
0.814416	0.916111
0.815244	0.916111
0.815244	0.917064
0.816073	0.917064
0.816901	0.917064
0.81773	0.917064
0.81773	0.918017
0.818558	0.918017
0.819387	0.918017
0.820215	0.918017
0.820215	0.91897
0.821044	0.91897
0.821872	0.91897
0.822701	0.91897
0.822701	0.919924
0.822701	0.920877
0.823529	0.920877
0.824358	0.920877
0.824358	0.92183
0.824358	0.922784
0.824358	0.923737
0.825186	0.923737
0.825186	0.92469
0.825186	0.925643
0.825186	0.926597
0.825186	0.92755
0.825186	0.928503
0.826015	0.928503
0.826843	0.928503
0.827672	0.928503
0.827672	0.929457
0.8285	0.929457
0.829329	0.929457
0.829329	0.93041
0.829329	0.931363
0.829329	0.932316
0.829329	0.93327
0.830157	0.93327
0.830986	0.93327
0.831814	0.93327
0.832643	0.93327
0.833471	0.93327
0.833471	0.934223
0.833471	0.935176
0.8343	0.935176
0.8343	0.93613
0.8343	0.937083
0.8343	0.938036
0.835128	0.938036
0.835128	0.93899
0.835957	0.93899
0.835957	0.939943
0.835957	0.940896
0.835957	0.941849
[truncated: 259 more rows]

## Sheet: Fig9h
LC-Amygdala-PPI only
False positive rate	True positive rate
0	0
0.0008285	0
0.001657	0
0.001657	0.000953289
0.001657	0.00190658
0.0024855	0.00190658
0.0024855	0.00285987
0.0024855	0.00381316
0.0024855	0.00476644
0.0024855	0.00571973
0.003314	0.00571973
0.003314	0.00667302
0.0041425	0.00667302
0.0041425	0.00762631
0.004971	0.00762631
0.0057995	0.00762631
0.006628	0.00762631
0.0074565	0.00762631
0.0074565	0.0085796
0.0074565	0.00953289
0.0074565	0.0104862
0.008285	0.0104862
0.008285	0.0114395
0.008285	0.0123928
0.0091135	0.0123928
0.0091135	0.013346
0.0091135	0.0142993
0.0091135	0.0152526
0.0091135	0.0162059
0.0091135	0.0171592
0.009942	0.0171592
0.009942	0.0181125
0.009942	0.0190658
0.009942	0.0200191
0.009942	0.0209724
0.009942	0.0219256
0.009942	0.0228789
0.009942	0.0238322
0.009942	0.0247855
0.0107705	0.0247855
0.0107705	0.0257388
0.0107705	0.0266921
0.0107705	0.0276454
0.0107705	0.0285987
0.0107705	0.029552
0.0107705	0.0305052
0.011599	0.0305052
0.0124275	0.0305052
0.0124275	0.0314585
0.0124275	0.0324118
0.013256	0.0324118
0.013256	0.0333651
0.013256	0.0343184
0.013256	0.0352717
0.013256	0.036225
0.013256	0.0371783
0.013256	0.0381316
0.013256	0.0390848
0.013256	0.0400381
0.013256	0.0409914
0.013256	0.0419447
0.013256	0.042898
0.0140845	0.042898
0.0140845	0.0438513
0.0140845	0.0448046
0.0140845	0.0457579
0.0140845	0.0467112
0.0140845	0.0476644
0.0140845	0.0486177
0.0140845	0.049571
0.014913	0.049571
0.0157415	0.049571
0.01657	0.049571
0.0173985	0.049571
0.0173985	0.0505243
0.018227	0.0505243
0.0190555	0.0505243
0.019884	0.0505243
0.0207125	0.0505243
0.0207125	0.0514776
0.021541	0.0514776
0.0223695	0.0514776
0.0223695	0.0524309
0.0223695	0.0533842
0.023198	0.0533842
0.023198	0.0543375
0.0240265	0.0543375
0.024855	0.0543375
0.024855	0.0552908
0.024855	0.056244
0.024855	0.0571973
0.0256835	0.0571973
0.0256835	0.0581506
0.0256835	0.0591039
0.026512	0.0591039
0.026512	0.0600572
0.0273405	0.0600572
0.028169	0.0600572
0.0289975	0.0600572
0.029826	0.0600572
0.0306545	0.0600572
0.031483	0.0600572
0.0323115	0.0600572
0.03314	0.0600572
0.0339685	0.0600572
0.034797	0.0600572
0.0356255	0.0600572
0.0356255	0.0610105
0.036454	0.0610105
0.0372825	0.0610105
0.038111	0.0610105
0.038111	0.0619638
0.038111	0.0629171
0.038111	0.0638704
0.0389395	0.0638704
0.0389395	0.0648236
0.0389395	0.0657769
0.0389395	0.0667302
0.039768	0.0667302
0.0405965	0.0667302
0.0405965	0.0676835
0.0405965	0.0686368
0.041425	0.0686368
0.041425	0.0695901
0.0422535	0.0695901
0.043082	0.0695901
0.0439105	0.0695901
0.0439105	0.0705434
0.0439105	0.0714967
0.044739	0.0714967
0.0455675	0.0714967
0.0455675	0.07245
0.0455675	0.0734032
0.046396	0.0734032
0.0472245	0.0734032
0.0472245	0.0743565
0.048053	0.0743565
0.048053	0.0753098
0.048053	0.0762631
0.048053	0.0772164
0.048053	0.0781697
0.048053	0.079123
0.0488815	0.079123
0.04971	0.079123
0.0505385	0.079123
0.0505385	0.0800763
0.051367	0.0800763
0.0521955	0.0800763
0.053024	0.0800763
0.053024	0.0810296
0.0538525	0.0810296
0.054681	0.0810296
0.054681	0.0819828
0.0555095	0.0819828
0.0555095	0.0829361
0.056338	0.0829361
0.0571665	0.0829361
0.0571665	0.0838894
0.0571665	0.0848427
0.057995	0.0848427
0.0588235	0.0848427
0.0588235	0.085796
0.0588235	0.0867493
0.059652	0.0867493
0.059652	0.0877026
0.059652	0.0886559
0.0604805	0.0886559
0.061309	0.0886559
0.061309	0.0896092
0.0621375	0.0896092
0.0621375	0.0905624
0.0621375	0.0915157
0.0621375	0.092469
0.062966	0.092469
0.0637945	0.092469
0.064623	0.092469
0.064623	0.0934223
0.0654515	0.0934223
0.0654515	0.0943756
0.06628	0.0943756
0.06628	0.0953289
0.0671085	0.0953289
0.0671085	0.0962822
0.067937	0.0962822
0.0687655	0.0962822
0.0687655	0.0972355
0.069594	0.0972355
0.0704225	0.0972355
0.0704225	0.0981888
0.071251	0.0981888
0.0720795	0.0981888
0.0720795	0.099142
0.0720795	0.100095
0.072908	0.100095
0.072908	0.101049
0.072908	0.102002
0.072908	0.102955
0.0737365	0.102955
0.0737365	0.103908
0.074565	0.103908
0.074565	0.104862
0.0753935	0.104862
0.076222	0.104862
0.0770505	0.104862
0.077879	0.104862
0.077879	0.105815
0.0787075	0.105815
0.0787075	0.106768
0.0787075	0.107722
0.079536	0.107722
0.0803645	0.107722
0.081193	0.107722
0.081193	0.108675
0.081193	0.109628
0.081193	0.110582
0.0820215	0.110582
0.08285	0.110582
0.0836785	0.110582
0.084507	0.110582
0.0853355	0.110582
0.0853355	0.111535
0.0853355	0.112488
0.086164	0.112488
0.0869925	0.112488
0.0869925	0.113441
0.087821	0.113441
0.0886495	0.113441
0.0886495	0.114395
0.089478	0.114395
0.089478	0.115348
0.089478	0.116301
0.089478	0.117255
0.0903065	0.117255
0.0903065	0.118208
0.091135	0.118208
0.0919635	0.118208
0.092792	0.118208
0.092792	0.119161
0.092792	0.120114
0.0936205	0.120114
0.094449	0.120114
0.094449	0.121068
0.0952775	0.121068
0.096106	0.121068
0.0969345	0.121068
0.097763	0.121068
0.0985915	0.121068
0.0985915	0.122021
0.0985915	0.122974
0.0985915	0.123928
0.0985915	0.124881
0.0985915	0.125834
0.09942	0.125834
0.09942	0.126787
0.100249	0.126787
0.101077	0.126787
0.101906	0.126787
0.102734	0.126787
0.103563	0.126787
0.104391	0.126787
0.10522	0.126787
0.10522	0.127741
0.106048	0.127741
0.106877	0.127741
0.106877	0.128694
0.107705	0.128694
0.107705	0.129647
0.108534	0.129647
0.108534	0.130601
0.109362	0.130601
0.110191	0.130601
0.111019	0.130601
0.111848	0.130601
0.112676	0.130601
0.113505	0.130601
0.114333	0.130601
0.115162	0.130601
0.11599	0.130601
0.116819	0.130601
0.117647	0.130601
0.117647	0.131554
0.117647	0.132507
0.117647	0.13346
0.117647	0.134414
0.117647	0.135367
0.117647	0.13632
0.117647	0.137274
0.117647	0.138227
0.117647	0.13918
0.118476	0.13918
0.119304	0.13918
0.120133	0.13918
0.120961	0.13918
0.120961	0.140133
0.12179	0.140133
0.122618	0.140133
0.123447	0.140133
0.124275	0.140133
0.124275	0.141087
0.125104	0.141087
0.125104	0.14204
0.125104	0.142993
0.125104	0.143947
0.125932	0.143947
0.125932	0.1449
0.125932	0.145853
0.125932	0.146806
0.125932	0.14776
0.125932	0.148713
0.125932	0.149666
0.125932	0.15062
0.126761	0.15062
0.126761	0.151573
0.127589	0.151573
0.128418	0.151573
0.129246	0.151573
0.130075	0.151573
0.130075	0.152526
0.130903	0.152526
0.131732	0.152526
0.131732	0.15348
0.13256	0.15348
0.13256	0.154433
0.13256	0.155386
0.13256	0.156339
0.133389	0.156339
0.133389	0.157293
0.133389	0.158246
0.134217	0.158246
0.134217	0.159199
0.135046	0.159199
0.135046	0.160153
0.135046	0.161106
0.135046	0.162059
0.135874	0.162059
0.135874	0.163012
0.135874	0.163966
0.135874	0.164919
0.135874	0.165872
0.135874	0.166826
0.136703	0.166826
0.137531	0.166826
0.137531	0.167779
0.13836	0.167779
0.13836	0.168732
0.13836	0.169685
0.13836	0.170639
0.13836	0.171592
0.13836	0.172545
0.139188	0.172545
0.140017	0.172545
0.140845	0.172545
0.140845	0.173499
0.141674	0.173499
0.141674	0.174452
0.141674	0.175405
0.141674	0.176358
0.142502	0.176358
0.143331	0.176358
0.143331	0.177312
0.144159	0.177312
0.144159	0.178265
0.144988	0.178265
0.144988	0.179218
0.144988	0.180172
0.144988	0.181125
0.144988	0.182078
0.144988	0.183031
0.145816	0.183031
0.146645	0.183031
0.147473	0.183031
0.148302	0.183031
0.148302	0.183985
0.148302	0.184938
0.148302	0.185891
0.148302	0.186845
0.14913	0.186845
0.14913	0.187798
0.14913	0.188751
0.149959	0.188751
0.150787	0.188751
0.151616	0.188751
0.151616	0.189704
0.152444	0.189704
0.153273	0.189704
0.154101	0.189704
0.15493	0.189704
0.155758	0.189704
0.155758	0.190658
0.155758	0.191611
0.156587	0.191611
0.156587	0.192564
0.156587	0.193518
0.157415	0.193518
0.157415	0.194471
0.158244	0.194471
0.159072	0.194471
0.159072	0.195424
0.159072	0.196378
0.159072	0.197331
0.159901	0.197331
0.160729	0.197331
0.160729	0.198284
0.161558	0.198284
0.161558	0.199237
0.162386	0.199237
0.163215	0.199237
0.164043	0.199237
0.164872	0.199237
0.1657	0.199237
0.1657	0.200191
0.166529	0.200191
0.167357	0.200191
0.168186	0.200191
0.168186	0.201144
0.169014	0.201144
0.169014	0.202097
0.169843	0.202097
0.170671	0.202097
0.1715	0.202097
0.172328	0.202097
0.173157	0.202097
0.173985	0.202097
0.173985	0.203051
0.173985	0.204004
0.173985	0.204957
0.173985	0.20591
0.173985	0.206864
0.173985	0.207817
0.174814	0.207817
0.174814	0.20877
0.174814	0.209724
0.174814	0.210677
0.175642	0.210677
0.176471	0.210677
0.177299	0.210677
0.178128	0.210677
0.178956	0.210677
0.179785	0.210677
0.179785	0.21163
0.180613	0.21163
0.181442	0.21163
0.18227	0.21163
0.183099	0.21163
0.183099	0.212583
0.183099	0.213537
0.183927	0.213537
0.183927	0.21449
0.183927	0.215443
0.183927	0.216397
0.184756	0.216397
0.185584	0.216397
0.186413	0.216397
0.187241	0.216397
0.18807	0.216397
0.188898	0.216397
0.188898	0.21735
0.189727	0.21735
0.189727	0.218303
0.189727	0.219256
0.190555	0.219256
0.190555	0.22021
0.190555	0.221163
0.191384	0.221163
0.191384	0.222116
0.192212	0.222116
0.192212	0.22307
0.193041	0.22307
0.193041	0.224023
0.193041	0.224976
0.193041	0.225929
0.193869	0.225929
0.194698	0.225929
0.194698	0.226883
0.194698	0.227836
0.195526	0.227836
0.195526	0.228789
0.195526	0.229743
0.196355	0.229743
0.196355	0.230696
0.196355	0.231649
0.196355	0.232602
0.197183	0.232602
0.197183	0.233556
0.197183	0.234509
0.198012	0.234509
0.198012	0.235462
0.198012	0.236416
0.19884	0.236416
0.19884	0.237369
0.19884	0.238322
0.199669	0.238322
0.199669	0.239276
0.200497	0.239276
0.200497	0.240229
0.201326	0.240229
0.202154	0.240229
0.202154	0.241182
0.202983	0.241182
0.203811	0.241182
0.203811	0.242135
0.203811	0.243089
0.20464	0.243089
0.205468	0.243089
0.206297	0.243089
0.206297	0.244042
0.207125	0.244042
0.207125	0.244995
0.207125	0.245949
0.207954	0.245949
0.208782	0.245949
0.209611	0.245949
0.210439	0.245949
0.210439	0.246902
0.211268	0.246902
0.212096	0.246902
0.212925	0.246902
0.213753	0.246902
0.214582	0.246902
0.214582	0.247855
0.214582	0.248808
0.214582	0.249762
0.214582	0.250715
0.214582	0.251668
0.21541	0.251668
0.216239	0.251668
0.216239	0.252622
0.216239	0.253575
0.217067	0.253575
0.217896	0.253575
0.217896	0.254528
0.218724	0.254528
0.219553	0.254528
0.220381	0.254528
0.220381	0.255481
0.22121	0.255481
0.222038	0.255481
0.222038	0.256435
0.222867	0.256435
0.222867	0.257388
0.222867	0.258341
0.223695	0.258341
0.224524	0.258341
0.224524	0.259295
0.225352	0.259295
0.225352	0.260248
0.225352	0.261201
0.225352	0.262154
0.225352	0.263108
0.226181	0.263108
0.226181	0.264061
0.227009	0.264061
0.227838	0.264061
0.228666	0.264061
0.229495	0.264061
0.229495	0.265014
0.230323	0.265014
0.230323	0.265968
0.231152	0.265968
0.23198	0.265968
0.23198	0.266921
0.23198	0.267874
0.232809	0.267874
0.232809	0.268827
0.233637	0.268827
0.233637	0.269781
0.234466	0.269781
0.235294	0.269781
0.235294	0.270734
0.235294	0.271687
0.236123	0.271687
0.236951	0.271687
0.236951	0.272641
0.23778	0.272641
0.23778	0.273594
0.238608	0.273594
0.238608	0.274547
0.239437	0.274547
0.240265	0.274547
0.240265	0.2755
0.241094	0.2755
0.241094	0.276454
0.241094	0.277407
0.241922	0.277407
0.242751	0.277407
0.243579	0.277407
0.243579	0.27836
0.243579	0.279314
0.243579	0.280267
0.244408	0.280267
0.244408	0.28122
0.245236	0.28122
0.245236	0.282173
0.246065	0.282173
0.246893	0.282173
0.246893	0.283127
0.247722	0.283127
0.247722	0.28408
0.247722	0.285033
0.247722	0.285987
0.247722	0.28694
0.247722	0.287893
0.247722	0.288847
0.24855	0.288847
0.249379	0.288847
0.249379	0.2898
0.250207	0.2898
0.251036	0.2898
0.251036	0.290753
0.251036	0.291706
0.251864	0.291706
0.252693	0.291706
0.252693	0.29266
0.252693	0.293613
0.252693	0.294566
0.252693	0.29552
0.253521	0.29552
0.25435	0.29552
0.25435	0.296473
0.25435	0.297426
0.255178	0.297426
0.255178	0.298379
0.256007	0.298379
0.256835	0.298379
0.256835	0.299333
0.257664	0.299333
0.258492	0.299333
0.258492	0.300286
0.259321	0.300286
0.260149	0.300286
0.260149	0.301239
0.260978	0.301239
0.260978	0.302193
0.261806	0.302193
0.262635	0.302193
0.262635	0.303146
0.263463	0.303146
0.264292	0.303146
0.264292	0.304099
0.26512	0.304099
0.26512	0.305052
0.26512	0.306006
0.26512	0.306959
0.26512	0.307912
0.265949	0.307912
0.266777	0.307912
0.267606	0.307912
0.267606	0.308866
0.268434	0.308866
0.269263	0.308866
0.270091	0.308866
0.27092	0.308866
0.27092	0.309819
0.271748	0.309819
0.271748	0.310772
0.271748	0.311725
0.271748	0.312679
0.272577	0.312679
0.273405	0.312679
0.273405	0.313632
0.274234	0.313632
0.274234	0.314585
0.274234	0.315539
0.274234	0.316492
0.275062	0.316492
0.275062	0.317445
0.275062	0.318398
0.275891	0.318398
0.275891	0.319352
0.275891	0.320305
0.276719	0.320305
0.277548	0.320305
0.278376	0.320305
0.278376	0.321258
0.279205	0.321258
0.280033	0.321258
0.280033	0.322212
0.280862	0.322212
0.28169	0.322212
0.282519	0.322212
0.283347	0.322212
0.283347	0.323165
0.283347	0.324118
0.284176	0.324118
0.285004	0.324118
0.285833	0.324118
0.286661	0.324118
0.28749	0.324118
0.288318	0.324118
0.288318	0.325071
0.288318	0.326025
0.288318	0.326978
0.289147	0.326978
0.289147	0.327931
0.289975	0.327931
0.290804	0.327931
0.290804	0.328885
0.290804	0.329838
0.291632	0.329838
0.291632	0.330791
0.291632	0.331745
0.291632	0.332698
0.292461	0.332698
0.292461	0.333651
0.292461	0.334604
0.292461	0.335558
0.293289	0.335558
0.294118	0.335558
0.294946	0.335558
0.294946	0.336511
0.294946	0.337464
0.294946	0.338418
0.295775	0.338418
0.295775	0.339371
0.296603	0.339371
0.297432	0.339371
0.297432	0.340324
0.297432	0.341277
0.297432	0.342231
0.29826	0.342231
0.29826	0.343184
0.299089	0.343184
0.299089	0.344137
0.299917	0.344137
0.299917	0.345091
0.299917	0.346044
0.299917	0.346997
0.300746	0.346997
0.301574	0.346997
0.301574	0.34795
0.302403	0.34795
0.302403	0.348904
0.302403	0.349857
0.303231	0.349857
0.303231	0.35081
0.303231	0.351764
0.303231	0.352717
0.303231	0.35367
0.30406	0.35367
0.30406	0.354623
0.304888	0.354623
0.305717	0.354623
0.305717	0.355577
0.306545	0.355577
0.307374	0.355577
0.308202	0.355577
0.309031	0.355577
0.309859	0.355577
0.309859	0.35653
0.310688	0.35653
0.311516	0.35653
0.311516	0.357483
0.311516	0.358437
0.311516	0.35939
0.311516	0.360343
0.311516	0.361296
0.311516	0.36225
0.311516	0.363203
0.312345	0.363203
0.313173	0.363203
0.313173	0.364156
0.314002	0.364156
0.31483	0.364156
0.315659	0.364156
0.315659	0.36511
0.316487	0.36511
0.316487	0.366063
0.317316	0.366063
0.317316	0.367016
0.318144	0.367016
0.318973	0.367016
0.318973	0.367969
0.319801	0.367969
0.319801	0.368923
0.32063	0.368923
0.321458	0.368923
0.322287	0.368923
0.322287	0.369876
0.323115	0.369876
0.323944	0.369876
0.323944	0.370829
0.323944	0.371783
0.323944	0.372736
0.323944	0.373689
0.323944	0.374643
0.323944	0.375596
0.323944	0.376549
0.324772	0.376549
0.325601	0.376549
0.325601	0.377502
0.325601	0.378456
0.326429	0.378456
0.327258	0.378456
0.328086	0.378456
0.328086	0.379409
0.328915	0.379409
0.329743	0.379409
0.330572	0.379409
0.3314	0.379409
0.3314	0.380362
0.3314	0.381316
0.3314	0.382269
0.332229	0.382269
0.333057	0.382269
0.333886	0.382269
0.333886	0.383222
0.334714	0.383222
0.335543	0.383222
0.336371	0.383222
0.3372	0.383222
0.3372	0.384175
0.338028	0.384175
0.338857	0.384175
0.339685	0.384175
0.340514	0.384175
0.341342	0.384175
0.342171	0.384175
0.342999	0.384175
0.343828	0.384175
0.343828	0.385129
0.343828	0.386082
0.343828	0.387035
0.344656	0.387035
0.344656	0.387989
0.344656	0.388942
0.344656	0.389895
0.345485	0.389895
0.346313	0.389895
0.346313	0.390848
0.347142	0.390848
0.34797	0.390848
0.348799	0.390848
0.349627	0.390848
0.349627	0.391802
0.349627	0.392755
0.350456	0.392755
0.351284	0.392755
0.351284	0.393708
0.352113	0.393708
0.352941	0.393708
0.35377	0.393708
0.354598	0.393708
0.355427	0.393708
0.356255	0.393708
0.356255	0.394662
0.357084	0.394662
0.357084	0.395615
0.357084	0.396568
0.357084	0.397521
0.357084	0.398475
0.357912	0.398475
0.358741	0.398475
0.359569	0.398475
0.360398	0.398475
0.360398	0.399428
0.361226	0.399428
0.362055	0.399428
0.362883	0.399428
0.363712	0.399428
0.363712	0.400381
0.36454	0.400381
0.36454	0.401335
0.36454	0.402288
0.36454	0.403241
0.365369	0.403241
0.366197	0.403241
0.367026	0.403241
0.367854	0.403241
0.368683	0.403241
0.368683	0.404194
0.369511	0.404194
0.37034	0.404194
0.371168	0.404194
0.371997	0.404194
0.371997	0.405148
0.372825	0.405148
0.373654	0.405148
0.374482	0.405148
0.374482	0.406101
0.375311	0.406101
0.376139	0.406101
0.376139	0.407054
0.376139	0.408008
0.376139	0.408961
0.376968	0.408961
0.377796	0.408961
0.378625	0.408961
0.378625	0.409914
0.379453	0.409914
0.380282	0.409914
0.380282	0.410867
0.380282	0.411821
0.380282	0.412774
0.38111	0.412774
0.38111	0.413727
0.381939	0.413727
0.382767	0.413727
0.383596	0.413727
0.384424	0.413727
0.385253	0.413727
0.385253	0.414681
0.386081	0.414681
0.38691	0.414681
0.38691	0.415634
0.387738	0.415634
0.388567	0.415634
0.389395	0.415634
0.389395	0.416587
0.390224	0.416587
0.390224	0.417541
0.390224	0.418494
0.391052	0.418494
0.391052	0.419447
0.391881	0.419447
0.392709	0.419447
0.392709	0.4204
0.392709	0.421354
0.392709	0.422307
0.393538	0.422307
0.393538	0.42326
0.393538	0.424214
0.394366	0.424214
0.395195	0.424214
0.395195	0.425167
0.395195	0.42612
0.395195	0.427073
0.396023	0.427073
0.396852	0.427073
0.39768	0.427073
0.398509	0.427073
0.399337	0.427073
0.399337	0.428027
0.399337	0.42898
0.399337	0.429933
0.400166	0.429933
0.400994	0.429933
0.401823	0.429933
0.401823	0.430887
0.401823	0.43184
0.401823	0.432793
0.402651	0.432793
0.40348	0.432793
0.40348	0.433746
0.404308	0.433746
0.405137	0.433746
0.405137	0.4347
0.405965	0.4347
0.405965	0.435653
0.406794	0.435653
0.406794	0.436606
0.407622	0.436606
0.407622	0.43756
0.408451	0.43756
0.409279	0.43756
0.410108	0.43756
0.410936	0.43756
0.411765	0.43756
0.412593	0.43756
0.413422	0.43756
0.41425	0.43756
0.415079	0.43756
0.415079	0.438513
0.415907	0.438513
0.416736	0.438513
0.416736	0.439466
0.416736	0.440419
0.416736	0.441373
0.417564	0.441373
0.418393	0.441373
0.419221	0.441373
0.42005	0.441373
0.420878	0.441373
0.420878	0.442326
0.421707	0.442326
0.422535	0.442326
0.423364	0.442326
0.424192	0.442326
0.425021	0.442326
0.425021	0.443279
0.425021	0.444233
0.425849	0.444233
0.425849	0.445186
0.425849	0.446139
0.426678	0.446139
0.426678	0.447092
0.426678	0.448046
0.426678	0.448999
0.426678	0.449952
0.427506	0.449952
0.427506	0.450906
0.427506	0.451859
0.428335	0.451859
0.429163	0.451859
0.429163	0.452812
0.429992	0.452812
0.43082	0.452812
0.431649	0.452812
0.431649	0.453765
0.431649	0.454719
0.431649	0.455672
0.431649	0.456625
0.431649	0.457579
0.432477	0.457579
0.433306	0.457579
0.433306	0.458532
0.433306	0.459485
0.433306	0.460439
0.433306	0.461392
0.434134	0.461392
0.434963	0.461392
0.435791	0.461392
0.435791	0.462345
0.43662	0.462345
0.43662	0.463298
0.43662	0.464252
0.43662	0.465205
0.437448	0.465205
0.437448	0.466158
0.437448	0.467112
0.438277	0.467112
0.438277	0.468065
0.439105	0.468065
0.439934	0.468065
0.439934	0.469018
0.439934	0.469971
0.439934	0.470925
0.440762	0.470925
0.440762	0.471878
0.440762	0.472831
0.441591	0.472831
0.442419	0.472831
0.443248	0.472831
0.443248	0.473785
0.444076	0.473785
0.444076	0.474738
0.444905	0.474738
0.444905	0.475691
0.444905	0.476644
0.445733	0.476644
0.446562	0.476644
0.44739	0.476644
0.44739	0.477598
0.44739	0.478551
0.44739	0.479504
0.44739	0.480458
0.44739	0.481411
0.448219	0.481411
0.449047	0.481411
0.449047	0.482364
0.449047	0.483317
0.449876	0.483317
0.450704	0.483317
0.451533	0.483317
0.452361	0.483317
0.452361	0.484271
0.45319	0.484271
0.45319	0.485224
0.454018	0.485224
0.454847	0.485224
0.455675	0.485224
0.456504	0.485224
0.456504	0.486177
0.457332	0.486177
0.457332	0.487131
0.458161	0.487131
0.458161	0.488084
0.458989	0.488084
0.459818	0.488084
0.459818	0.489037
0.459818	0.48999
0.459818	0.490944
0.459818	0.491897
0.459818	0.49285
0.459818	0.493804
0.460646	0.493804
0.461475	0.493804
0.462303	0.493804
0.462303	0.494757
0.463132	0.494757
0.46396	0.494757
0.464789	0.494757
0.465617	0.494757
0.465617	0.49571
0.465617	0.496663
0.465617	0.497617
0.466446	0.497617
0.466446	0.49857
0.466446	0.499523
0.467274	0.499523
0.468103	0.499523
0.468103	0.500477
0.468931	0.500477
0.46976	0.500477
0.470588	0.500477
0.471417	0.500477
0.472245	0.500477
0.473074	0.500477
0.473902	0.500477
0.473902	0.50143
0.474731	0.50143
0.475559	0.50143
0.476388	0.50143
0.476388	0.502383
0.477216	0.502383
0.478045	0.502383
0.478045	0.503337
0.478045	0.50429
0.478873	0.50429
0.478873	0.505243
0.478873	0.506196
0.478873	0.50715
0.478873	0.508103
0.479702	0.508103
0.48053	0.508103
0.481359	0.508103
0.482187	0.508103
0.483016	0.508103
0.483016	0.509056
0.483844	0.509056
0.484673	0.509056
0.485501	0.509056
0.485501	0.51001
0.48633	0.51001
0.487158	0.51001
0.487987	0.51001
0.487987	0.510963
0.488815	0.510963
0.489644	0.510963
0.489644	0.511916
0.490472	0.511916
0.491301	0.511916
0.491301	0.512869
0.492129	0.512869
0.492129	0.513823
0.492958	0.513823
0.493786	0.513823
0.494615	0.513823
0.494615	0.514776
0.494615	0.515729
0.495443	0.515729
0.495443	0.516683
0.496272	0.516683
0.496272	0.517636
0.496272	0.518589
0.496272	0.519542
0.496272	0.520496
0.4971	0.520496
0.4971	0.521449
0.4971	0.522402
0.497929	0.522402
0.498757	0.522402
0.498757	0.523356
0.498757	0.524309
0.499586	0.524309
0.499586	0.525262
0.499586	0.526215
0.499586	0.527169
0.500414	0.527169
0.501243	0.527169
0.501243	0.528122
0.502071	0.528122
0.5029	0.528122
0.503728	0.528122
0.504557	0.528122
0.504557	0.529075
0.504557	0.530029
0.505385	0.530029
0.505385	0.530982
0.506214	0.530982
0.507042	0.530982
0.507042	0.531935
0.507871	0.531935
0.508699	0.531935
0.508699	0.532888
0.508699	0.533842
0.509528	0.533842
0.509528	0.534795
0.509528	0.535748
0.509528	0.536702
0.510356	0.536702
0.511185	0.536702
0.512013	0.536702
0.512013	0.537655
0.512842	0.537655
0.51367	0.537655
0.514499	0.537655
0.514499	0.538608
0.515327	0.538608
0.516156	0.538608
0.516156	0.539561
0.516984	0.539561
0.516984	0.540515
0.516984	0.541468
0.517813	0.541468
0.518641	0.541468
0.518641	0.542421
0.518641	0.543375
0.51947	0.543375
0.51947	0.544328
0.51947	0.545281
0.51947	0.546235
0.520298	0.546235
0.520298	0.547188
0.520298	0.548141
0.521127	0.548141
0.521127	0.549094
0.521955	0.549094
0.522784	0.549094
0.522784	0.550048
0.522784	0.551001
0.522784	0.551954
0.522784	0.552908
0.523612	0.552908
0.524441	0.552908
0.525269	0.552908
0.525269	0.553861
0.526098	0.553861
0.526926	0.553861
0.526926	0.554814
0.527755	0.554814
0.527755	0.555767
0.527755	0.556721
0.527755	0.557674
0.527755	0.558627
0.528583	0.558627
0.529412	0.558627
0.529412	0.559581
0.53024	0.559581
0.53024	0.560534
0.531069	0.560534
0.531897	0.560534
0.531897	0.561487
0.531897	0.56244
0.531897	0.563394
0.531897	0.564347
0.532726	0.564347
0.532726	0.5653
0.533554	0.5653
0.534383	0.5653
0.534383	0.566254
0.535211	0.566254
0.53604	0.566254
0.536868	0.566254
0.536868	0.567207
0.536868	0.56816
0.537697	0.56816
0.538525	0.56816
0.538525	0.569113
0.539354	0.569113
0.540182	0.569113
0.541011	0.569113
0.541839	0.569113
0.542668	0.569113
0.542668	0.570067
0.542668	0.57102
0.542668	0.571973
0.542668	0.572927
0.543496	0.572927
0.543496	0.57388
0.544325	0.57388
0.545153	0.57388
0.545982	0.57388
0.54681	0.57388
0.54681	0.574833
0.54681	0.575786
0.54681	0.57674
0.547639	0.57674
0.548467	0.57674
0.548467	0.577693
0.548467	0.578646
0.549296	0.578646
0.550124	0.578646
0.550124	0.5796
0.550953	0.5796
0.550953	0.580553
0.550953	0.581506
0.550953	0.582459
0.551781	0.582459
0.551781	0.583413
0.55261	0.583413
0.55261	0.584366
0.55261	0.585319
0.553438	0.585319
0.554267	0.585319
0.555095	0.585319
0.555924	0.585319
0.555924	0.586273
0.555924	0.587226
0.556752	0.587226
0.556752	0.588179
0.556752	0.589133
0.557581	0.589133
0.558409	0.589133
0.558409	0.590086
0.558409	0.591039
0.559238	0.591039
0.559238	0.591992
0.559238	0.592946
0.560066	0.592946
0.560066	0.593899
0.560066	0.594852
0.560895	0.594852
0.560895	0.595806
0.561723	0.595806
0.562552	0.595806
0.562552	0.596759
0.562552	0.597712
0.562552	0.598665
0.562552	0.599619
0.562552	0.600572
0.562552	0.601525
0.562552	0.602479
0.562552	0.603432
0.562552	0.604385
0.562552	0.605338
0.562552	0.606292
0.56338	0.606292
0.56338	0.607245
0.56338	0.608198
0.56338	0.609152
0.564209	0.609152
0.565037	0.609152
0.565037	0.610105
0.565866	0.610105
0.565866	0.611058
0.565866	0.612011
0.565866	0.612965
0.566694	0.612965
0.566694	0.613918
0.567523	0.613918
0.567523	0.614871
0.567523	0.615825
0.567523	0.616778
0.567523	0.617731
0.567523	0.618684
0.568351	0.618684
0.568351	0.619638
0.568351	0.620591
0.56918	0.620591
0.56918	0.621544
0.570008	0.621544
0.570008	0.622498
0.570837	0.622498
0.571665	0.622498
0.571665	0.623451
0.572494	0.623451
0.572494	0.624404
0.573322	0.624404
0.574151	0.624404
0.574151	0.625357
0.574151	0.626311
0.574151	0.627264
0.574151	0.628217
0.574979	0.628217
0.574979	0.629171
0.575808	0.629171
0.575808	0.630124
0.576636	0.630124
0.577465	0.630124
0.578293	0.630124
0.578293	0.631077
0.579122	0.631077
0.57995	0.631077
0.580779	0.631077
0.581607	0.631077
0.581607	0.632031
0.581607	0.632984
0.582436	0.632984
0.582436	0.633937
0.582436	0.63489
0.583264	0.63489
0.583264	0.635844
0.583264	0.636797
0.583264	0.63775
0.584093	0.63775
0.584093	0.638704
0.584093	0.639657
0.584093	0.64061
0.584093	0.641563
0.584093	0.642517
0.584921	0.642517
0.58575	0.642517
0.586578	0.642517
0.587407	0.642517
0.587407	0.64347
0.588235	0.64347
0.589064	0.64347
0.589892	0.64347
0.589892	0.644423
0.590721	0.644423
0.591549	0.644423
0.591549	0.645377
0.591549	0.64633
0.592378	0.64633
0.592378	0.647283
0.593206	0.647283
0.593206	0.648236
0.594035	0.648236
0.594035	0.64919
0.594863	0.64919
0.594863	0.650143
0.595692	0.650143
0.595692	0.651096
0.595692	0.65205
0.59652	0.65205
0.597349	0.65205
0.598177	0.65205
0.598177	0.653003
0.599006	0.653003
0.599006	0.653956
0.599006	0.654909
0.599006	0.655863
0.599834	0.655863
0.599834	0.656816
0.599834	0.657769
0.599834	0.658723
0.600663	0.658723
0.600663	0.659676
0.601491	0.659676
0.60232	0.659676
0.60232	0.660629
0.603148	0.660629
0.603148	0.661582
0.603977	0.661582
0.604805	0.661582
0.605634	0.661582
0.605634	0.662536
0.606462	0.662536
0.607291	0.662536
0.608119	0.662536
0.608948	0.662536
0.609776	0.662536
0.610605	0.662536
0.610605	0.663489
0.610605	0.664442
0.611433	0.664442
0.611433	0.665396
0.611433	0.666349
0.612262	0.666349
0.612262	0.667302
0.612262	0.668255
0.612262	0.669209
0.612262	0.670162
0.612262	0.671115
0.61309	0.671115
0.613919	0.671115
0.613919	0.672069
0.613919	0.673022
0.613919	0.673975
0.613919	0.674929
0.614747	0.674929
0.615576	0.674929
0.615576	0.675882
0.616404	0.675882
0.616404	0.676835
0.616404	0.677788
0.617233	0.677788
0.617233	0.678742
0.618061	0.678742
0.61889	0.678742
0.619718	0.678742
0.620547	0.678742
0.621375	0.678742
0.621375	0.679695
0.622204	0.679695
0.622204	0.680648
0.622204	0.681602
0.623032	0.681602
0.623032	0.682555
0.623032	0.683508
0.623861	0.683508
0.623861	0.684461
0.623861	0.685415
0.623861	0.686368
0.624689	0.686368
0.624689	0.687321
0.624689	0.688275
0.624689	0.689228
0.625518	0.689228
0.625518	0.690181
0.625518	0.691134
0.625518	0.692088
0.626346	0.692088
0.626346	0.693041
0.627175	0.693041
0.627175	0.693994
0.627175	0.694948
0.628003	0.694948
0.628003	0.695901
0.628003	0.696854
0.628832	0.696854
0.62966	0.696854
0.630489	0.696854
0.630489	0.697807
0.630489	0.698761
0.631317	0.698761
0.632146	0.698761
0.632974	0.698761
0.633803	0.698761
0.633803	0.699714
0.633803	0.700667
0.633803	0.701621
0.633803	0.702574
0.634631	0.702574
0.63546	0.702574
0.636288	0.702574
0.637117	0.702574
0.637117	0.703527
0.637117	0.70448
0.637117	0.705434
0.637945	0.705434
0.638774	0.705434
0.638774	0.706387
0.638774	0.70734
0.638774	0.708294
0.639602	0.708294
0.640431	0.708294
0.640431	0.709247
0.641259	0.709247
0.641259	0.7102
0.641259	0.711153
0.642088	0.711153
0.642916	0.711153
0.643745	0.711153
0.644573	0.711153
0.644573	0.712107
0.644573	0.71306
0.644573	0.714013
0.644573	0.714967
0.645402	0.714967
0.64623	0.714967
0.647059	0.714967
0.647887	0.714967
0.647887	0.71592
0.648716	0.71592
0.649544	0.71592
0.650373	0.71592
0.650373	0.716873
0.651201	0.716873
0.65203	0.716873
0.652858	0.716873
0.653687	0.716873
0.654515	0.716873
0.654515	0.717827
0.655344	0.717827
0.656172	0.717827
0.656172	0.71878
0.657001	0.71878
0.657829	0.71878
0.657829	0.719733
0.657829	0.720686
0.658658	0.720686
0.659486	0.720686
0.659486	0.72164
0.659486	0.722593
0.660315	0.722593
0.661143	0.722593
0.661143	0.723546
0.661972	0.723546
0.661972	0.7245
0.6628	0.7245
0.663629	0.7245
0.664457	0.7245
0.665286	0.7245
0.665286	0.725453
0.665286	0.726406
0.666114	0.726406
0.666943	0.726406
0.666943	0.727359
0.667771	0.727359
0.667771	0.728313
0.6686	0.728313
0.6686	0.729266
0.669428	0.729266
0.670257	0.729266
0.671085	0.729266
0.671914	0.729266
0.672742	0.729266
0.673571	0.729266
0.673571	0.730219
0.674399	0.730219
0.674399	0.731173
0.674399	0.732126
0.674399	0.733079
0.674399	0.734032
0.674399	0.734986
0.675228	0.734986
0.675228	0.735939
0.676056	0.735939
0.676885	0.735939
0.676885	0.736892
0.677713	0.736892
0.678542	0.736892
0.67937	0.736892
0.67937	0.737846
0.67937	0.738799
0.680199	0.738799
0.680199	0.739752
0.681027	0.739752
0.681856	0.739752
0.682684	0.739752
0.683513	0.739752
0.684341	0.739752
0.684341	0.740705
0.68517	0.740705
0.685998	0.740705
0.686827	0.740705
0.686827	0.741659
0.687655	0.741659
0.688484	0.741659
0.688484	0.742612
0.689312	0.742612
0.690141	0.742612
0.690141	0.743565
0.690141	0.744519
0.690969	0.744519
0.691798	0.744519
0.692626	0.744519
0.693455	0.744519
0.694283	0.744519
0.695112	0.744519
0.69594	0.744519
0.69594	0.745472
0.696769	0.745472
0.697597	0.745472
0.698426	0.745472
0.699254	0.745472
0.700083	0.745472
0.700083	0.746425
0.700911	0.746425
0.70174	0.746425
0.702568	0.746425
0.703397	0.746425
0.704225	0.746425
0.705054	0.746425
0.705882	0.746425
0.706711	0.746425
0.707539	0.746425
0.708368	0.746425
0.709196	0.746425
0.709196	0.747378
0.710025	0.747378
0.710025	0.748332
0.710025	0.749285
0.710025	0.750238
0.710853	0.750238
0.711682	0.750238
0.711682	0.751192
0.71251	0.751192
0.71251	0.752145
0.713339	0.752145
0.714167	0.752145
0.714996	0.752145
0.715824	0.752145
0.715824	0.753098
0.715824	0.754051
0.715824	0.755005
0.716653	0.755005
0.717481	0.755005
0.717481	0.755958
0.71831	0.755958
0.719138	0.755958
0.719138	0.756911
0.719138	0.757865
0.719967	0.757865
0.720795	0.757865
0.720795	0.758818
0.721624	0.758818
0.722452	0.758818
0.723281	0.758818
0.724109	0.758818
0.724109	0.759771
0.724109	0.760724
0.724938	0.760724
0.724938	0.761678
0.725766	0.761678
0.726595	0.761678
0.726595	0.762631
0.727423	0.762631
0.727423	0.763584
0.727423	0.764538
0.727423	0.765491
0.728252	0.765491
0.72908	0.765491
0.72908	0.766444
0.729909	0.766444
0.729909	0.767398
0.729909	0.768351
0.730737	0.768351
0.730737	0.769304
0.731566	0.769304
0.731566	0.770257
0.731566	0.771211
0.731566	0.772164
0.732394	0.772164
0.732394	0.773117
0.733223	0.773117
0.734051	0.773117
0.734051	0.774071
0.73488	0.774071
0.735708	0.774071
0.736537	0.774071
0.737365	0.774071
0.738194	0.774071
0.739022	0.774071
0.739022	0.775024
0.739022	0.775977
0.739851	0.775977
0.739851	0.77693
0.740679	0.77693
0.741508	0.77693
0.741508	0.777884
0.741508	0.778837
0.741508	0.77979
0.742336	0.77979
0.743165	0.77979
0.743165	0.780744
0.743165	0.781697
0.743165	0.78265
0.743993	0.78265
0.743993	0.783603
0.744822	0.783603
0.74565	0.783603
0.746479	0.783603
0.747307	0.783603
0.747307	0.784557
0.748136	0.784557
0.748964	0.784557
0.749793	0.784557
0.750621	0.784557
0.75145	0.784557
0.75145	0.78551
0.75145	0.786463
0.75145	0.787417
0.752278	0.787417
0.752278	0.78837
0.753107	0.78837
0.753935	0.78837
0.754764	0.78837
0.755592	0.78837
0.756421	0.78837
0.756421	0.789323
0.756421	0.790276
0.756421	0.79123
0.757249	0.79123
0.757249	0.792183
0.758078	0.792183
0.758078	0.793136
0.758078	0.79409
0.758906	0.79409
0.759735	0.79409
0.759735	0.795043
0.759735	0.795996
0.760563	0.795996
0.761392	0.795996
0.761392	0.796949
0.76222	0.796949
0.763049	0.796949
0.763877	0.796949
0.764706	0.796949
0.765534	0.796949
0.765534	0.797903
0.765534	0.798856
0.766363	0.798856
0.766363	0.799809
0.766363	0.800763
0.766363	0.801716
0.767191	0.801716
0.76802	0.801716
0.76802	0.802669
0.76802	0.803622
0.768848	0.803622
0.769677	0.803622
0.769677	0.804576
0.770505	0.804576
0.771334	0.804576
0.771334	0.805529
0.771334	0.806482
0.771334	0.807436
0.772162	0.807436
0.772991	0.807436
0.772991	0.808389
0.772991	0.809342
0.773819	0.809342
0.773819	0.810296
0.774648	0.810296
0.774648	0.811249
0.775476	0.811249
0.776305	0.811249
0.776305	0.812202
0.777133	0.812202
0.777133	0.813155
0.777962	0.813155
0.777962	0.814109
0.77879	0.814109
0.779619	0.814109
0.780447	0.814109
0.781276	0.814109
0.781276	0.815062
0.781276	0.816015
0.781276	0.816969
0.782104	0.816969
0.782933	0.816969
0.783761	0.816969
0.78459	0.816969
0.78459	0.817922
0.785418	0.817922
0.786247	0.817922
0.786247	0.818875
0.787075	0.818875
0.787904	0.818875
0.788732	0.818875
0.789561	0.818875
0.789561	0.819828
0.790389	0.819828
0.790389	0.820782
0.790389	0.821735
0.790389	0.822688
0.791218	0.822688
0.792046	0.822688
0.792046	0.823642
0.792046	0.824595
0.792875	0.824595
0.793703	0.824595
0.793703	0.825548
0.793703	0.826501
0.793703	0.827455
0.794532	0.827455
0.79536	0.827455
0.79536	0.828408
0.79536	0.829361
0.79536	0.830315
0.796189	0.830315
0.796189	0.831268
0.797017	0.831268
0.797017	0.832221
0.797017	0.833174
0.797017	0.834128
0.797017	0.835081
0.797017	0.836034
0.797017	0.836988
0.797017	0.837941
0.797017	0.838894
0.797846	0.838894
0.797846	0.839847
0.797846	0.840801
0.797846	0.841754
0.798674	0.841754
0.798674	0.842707
0.799503	0.842707
0.799503	0.843661
0.800331	0.843661
0.80116	0.843661
0.80116	0.844614
0.801988	0.844614
0.801988	0.845567
0.802817	0.845567
0.802817	0.84652
0.803645	0.84652
0.803645	0.847474
0.803645	0.848427
0.803645	0.84938
0.804474	0.84938
0.805302	0.84938
0.806131	0.84938
0.806131	0.850334
0.806131	0.851287
0.806959	0.851287
0.806959	0.85224
0.806959	0.853194
0.807788	0.853194
0.808616	0.853194
0.809445	0.853194
0.810273	0.853194
0.811102	0.853194
0.811102	0.854147
0.81193	0.854147
0.812759	0.854147
0.813587	0.854147
0.814416	0.854147
0.815244	0.854147
0.816073	0.854147
0.816901	0.854147
0.81773	0.854147
0.81773	0.8551
0.818558	0.8551
0.818558	0.856053
0.818558	0.857007
0.819387	0.857007
0.819387	0.85796
0.820215	0.85796
0.820215	0.858913
0.820215	0.859867
0.821044	0.859867
0.821872	0.859867
0.821872	0.86082
0.822701	0.86082
0.822701	0.861773
0.822701	0.862726
0.823529	0.862726
0.824358	0.862726
0.825186	0.862726
0.826015	0.862726
0.826015	0.86368
0.826843	0.86368
0.827672	0.86368
0.827672	0.864633
0.8285	0.864633
0.8285	0.865586
0.829329	0.865586
0.829329	0.86654
0.829329	0.867493
0.829329	0.868446
0.830157	0.868446
0.830157	0.869399
0.830157	0.870353
0.830986	0.870353
0.831814	0.870353
0.831814	0.871306
0.831814	0.872259
0.831814	0.873213
0.831814	0.874166
0.831814	0.875119
0.832643	0.875119
0.832643	0.876072
0.833471	0.876072
0.833471	0.877026
0.833471	0.877979
0.8343	0.877979
0.835128	0.877979
0.835957	0.877979
0.835957	0.878932
0.836785	0.878932
0.836785	0.879886
0.836785	0.880839
0.836785	0.881792
0.836785	0.882745
0.836785	0.883699
0.836785	0.884652
0.837614	0.884652
0.837614	0.885605
0.837614	0.886559
0.838442	0.886559
0.838442	0.887512
0.838442	0.888465
0.839271	0.888465
0.839271	0.889418
0.840099	0.889418
0.840099	0.890372
0.840928	0.890372
0.841756	0.890372
0.842585	0.890372
0.842585	0.891325
0.843413	0.891325
0.844242	0.891325
0.84507	0.891325
0.84507	0.892278
0.84507	0.893232
0.845899	0.893232
0.846727	0.893232
0.846727	0.894185
0.847556	0.894185
0.847556	0.895138
0.848384	0.895138
0.849213	0.895138
0.849213	0.896092
0.850041	0.896092
0.850041	0.897045
0.850041	0.897998
0.850041	0.898951
0.850041	0.899905
0.850041	0.900858
0.85087	0.900858
0.85087	0.901811
0.851698	0.901811
0.852527	0.901811
0.853355	0.901811
0.853355	0.902765
0.854184	0.902765
0.854184	0.903718
0.855012	0.903718
0.855012	0.904671
0.855012	0.905624
0.855841	0.905624
0.856669	0.905624
0.857498	0.905624
0.858326	0.905624
0.859155	0.905624
0.859983	0.905624
0.860812	0.905624
0.860812	0.906578
0.86164	0.906578
0.862469	0.906578
0.863297	0.906578
0.864126	0.906578
0.864954	0.906578
0.865783	0.906578
0.866611	0.906578
[truncated: 259 more rows]

## Sheet: Fig9i
Pupil-only
False positive rate	True positive rate
0	0
0	0.000953289
0.0008285	0.000953289
0.001657	0.000953289
0.0024855	0.000953289
0.0024855	0.00190658
0.003314	0.00190658
0.0041425	0.00190658
0.004971	0.00190658
0.0057995	0.00190658
0.006628	0.00190658
0.0074565	0.00190658
0.008285	0.00190658
0.008285	0.00285987
0.008285	0.00381316
0.008285	0.00476644
0.0091135	0.00476644
0.009942	0.00476644
0.0107705	0.00476644
0.011599	0.00476644
0.011599	0.00571973
0.011599	0.00667302
0.011599	0.00762631
0.0124275	0.00762631
0.013256	0.00762631
0.0140845	0.00762631
0.014913	0.00762631
0.014913	0.0085796
0.014913	0.00953289
0.0157415	0.00953289
0.01657	0.00953289
0.0173985	0.00953289
0.0173985	0.0104862
0.0173985	0.0114395
0.018227	0.0114395
0.018227	0.0123928
0.018227	0.013346
0.018227	0.0142993
0.018227	0.0152526
0.018227	0.0162059
0.0190555	0.0162059
0.019884	0.0162059
0.0207125	0.0162059
0.021541	0.0162059
0.021541	0.0171592
0.0223695	0.0171592
0.023198	0.0171592
0.023198	0.0181125
0.0240265	0.0181125
0.024855	0.0181125
0.0256835	0.0181125
0.026512	0.0181125
0.026512	0.0190658
0.026512	0.0200191
0.026512	0.0209724
0.0273405	0.0209724
0.028169	0.0209724
0.028169	0.0219256
0.028169	0.0228789
0.028169	0.0238322
0.0289975	0.0238322
0.0289975	0.0247855
0.0289975	0.0257388
0.0289975	0.0266921
0.029826	0.0266921
0.0306545	0.0266921
0.031483	0.0266921
0.031483	0.0276454
0.0323115	0.0276454
0.03314	0.0276454
0.0339685	0.0276454
0.0339685	0.0285987
0.034797	0.0285987
0.034797	0.029552
0.0356255	0.029552
0.0356255	0.0305052
0.0356255	0.0314585
0.0356255	0.0324118
0.0356255	0.0333651
0.0356255	0.0343184
0.0356255	0.0352717
0.036454	0.0352717
0.036454	0.036225
0.036454	0.0371783
0.036454	0.0381316
0.0372825	0.0381316
0.0372825	0.0390848
0.0372825	0.0400381
0.038111	0.0400381
0.0389395	0.0400381
0.039768	0.0400381
0.0405965	0.0400381
0.0405965	0.0409914
0.0405965	0.0419447
0.041425	0.0419447
0.0422535	0.0419447
0.0422535	0.042898
0.0422535	0.0438513
0.043082	0.0438513
0.0439105	0.0438513
0.044739	0.0438513
0.044739	0.0448046
0.0455675	0.0448046
0.0455675	0.0457579
0.046396	0.0457579
0.046396	0.0467112
0.046396	0.0476644
0.046396	0.0486177
0.046396	0.049571
0.0472245	0.049571
0.0472245	0.0505243
0.048053	0.0505243
0.0488815	0.0505243
0.04971	0.0505243
0.04971	0.0514776
0.0505385	0.0514776
0.0505385	0.0524309
0.0505385	0.0533842
0.051367	0.0533842
0.0521955	0.0533842
0.053024	0.0533842
0.053024	0.0543375
0.053024	0.0552908
0.0538525	0.0552908
0.054681	0.0552908
0.0555095	0.0552908
0.0555095	0.056244
0.0555095	0.0571973
0.0555095	0.0581506
0.0555095	0.0591039
0.0555095	0.0600572
0.056338	0.0600572
0.056338	0.0610105
0.056338	0.0619638
0.056338	0.0629171
0.0571665	0.0629171
0.0571665	0.0638704
0.057995	0.0638704
0.0588235	0.0638704
0.059652	0.0638704
0.059652	0.0648236
0.0604805	0.0648236
0.0604805	0.0657769
0.0604805	0.0667302
0.061309	0.0667302
0.061309	0.0676835
0.061309	0.0686368
0.061309	0.0695901
0.061309	0.0705434
0.061309	0.0714967
0.0621375	0.0714967
0.062966	0.0714967
0.062966	0.07245
0.0637945	0.07245
0.0637945	0.0734032
0.064623	0.0734032
0.0654515	0.0734032
0.0654515	0.0743565
0.0654515	0.0753098
0.0654515	0.0762631
0.0654515	0.0772164
0.0654515	0.0781697
0.0654515	0.079123
0.0654515	0.0800763
0.0654515	0.0810296
0.06628	0.0810296
0.06628	0.0819828
0.06628	0.0829361
0.06628	0.0838894
0.06628	0.0848427
0.06628	0.085796
0.0671085	0.085796
0.0671085	0.0867493
0.0671085	0.0877026
0.0671085	0.0886559
0.0671085	0.0896092
0.0671085	0.0905624
0.067937	0.0905624
0.067937	0.0915157
0.0687655	0.0915157
0.0687655	0.092469
0.069594	0.092469
0.0704225	0.092469
0.071251	0.092469
0.071251	0.0934223
0.071251	0.0943756
0.071251	0.0953289
0.071251	0.0962822
0.0720795	0.0962822
0.0720795	0.0972355
0.0720795	0.0981888
0.0720795	0.099142
0.072908	0.099142
0.0737365	0.099142
0.074565	0.099142
0.074565	0.100095
0.074565	0.101049
0.0753935	0.101049
0.0753935	0.102002
0.0753935	0.102955
0.0753935	0.103908
0.076222	0.103908
0.076222	0.104862
0.076222	0.105815
0.076222	0.106768
0.0770505	0.106768
0.0770505	0.107722
0.0770505	0.108675
0.0770505	0.109628
0.0770505	0.110582
0.0770505	0.111535
0.077879	0.111535
0.0787075	0.111535
0.0787075	0.112488
0.0787075	0.113441
0.079536	0.113441
0.0803645	0.113441
0.081193	0.113441
0.081193	0.114395
0.081193	0.115348
0.081193	0.116301
0.081193	0.117255
0.081193	0.118208
0.081193	0.119161
0.081193	0.120114
0.0820215	0.120114
0.0820215	0.121068
0.08285	0.121068
0.08285	0.122021
0.0836785	0.122021
0.084507	0.122021
0.084507	0.122974
0.0853355	0.122974
0.0853355	0.123928
0.086164	0.123928
0.086164	0.124881
0.086164	0.125834
0.086164	0.126787
0.086164	0.127741
0.086164	0.128694
0.086164	0.129647
0.0869925	0.129647
0.087821	0.129647
0.0886495	0.129647
0.089478	0.129647
0.0903065	0.129647
0.0903065	0.130601
0.091135	0.130601
0.0919635	0.130601
0.092792	0.130601
0.092792	0.131554
0.092792	0.132507
0.092792	0.13346
0.092792	0.134414
0.092792	0.135367
0.092792	0.13632
0.092792	0.137274
0.0936205	0.137274
0.0936205	0.138227
0.0936205	0.13918
0.094449	0.13918
0.0952775	0.13918
0.096106	0.13918
0.0969345	0.13918
0.0969345	0.140133
0.0969345	0.141087
0.097763	0.141087
0.097763	0.14204
0.097763	0.142993
0.097763	0.143947
0.097763	0.1449
0.097763	0.145853
0.097763	0.146806
0.097763	0.14776
0.097763	0.148713
0.097763	0.149666
0.097763	0.15062
0.0985915	0.15062
0.09942	0.15062
0.09942	0.151573
0.09942	0.152526
0.100249	0.152526
0.101077	0.152526
0.101077	0.15348
0.101077	0.154433
0.101077	0.155386
0.101077	0.156339
0.101077	0.157293
0.101906	0.157293
0.102734	0.157293
0.103563	0.157293
0.103563	0.158246
0.104391	0.158246
0.104391	0.159199
0.10522	0.159199
0.106048	0.159199
0.106048	0.160153
0.106877	0.160153
0.106877	0.161106
0.106877	0.162059
0.106877	0.163012
0.107705	0.163012
0.107705	0.163966
0.107705	0.164919
0.107705	0.165872
0.107705	0.166826
0.108534	0.166826
0.108534	0.167779
0.109362	0.167779
0.109362	0.168732
0.109362	0.169685
0.110191	0.169685
0.111019	0.169685
0.111848	0.169685
0.112676	0.169685
0.113505	0.169685
0.114333	0.169685
0.114333	0.170639
0.114333	0.171592
0.114333	0.172545
0.114333	0.173499
0.114333	0.174452
0.114333	0.175405
0.115162	0.175405
0.115162	0.176358
0.115162	0.177312
0.115162	0.178265
0.115162	0.179218
0.115162	0.180172
0.115162	0.181125
0.115162	0.182078
0.115162	0.183031
0.115162	0.183985
0.11599	0.183985
0.11599	0.184938
0.11599	0.185891
0.11599	0.186845
0.11599	0.187798
0.11599	0.188751
0.116819	0.188751
0.117647	0.188751
0.118476	0.188751
0.118476	0.189704
0.119304	0.189704
0.119304	0.190658
0.120133	0.190658
0.120133	0.191611
0.120961	0.191611
0.120961	0.192564
0.120961	0.193518
0.12179	0.193518
0.12179	0.194471
0.12179	0.195424
0.12179	0.196378
0.12179	0.197331
0.12179	0.198284
0.12179	0.199237
0.12179	0.200191
0.12179	0.201144
0.12179	0.202097
0.122618	0.202097
0.122618	0.203051
0.122618	0.204004
0.122618	0.204957
0.123447	0.204957
0.123447	0.20591
0.123447	0.206864
0.123447	0.207817
0.123447	0.20877
0.124275	0.20877
0.124275	0.209724
0.125104	0.209724
0.125932	0.209724
0.125932	0.210677
0.125932	0.21163
0.126761	0.21163
0.127589	0.21163
0.127589	0.212583
0.127589	0.213537
0.128418	0.213537
0.128418	0.21449
0.128418	0.215443
0.129246	0.215443
0.129246	0.216397
0.129246	0.21735
0.130075	0.21735
0.130075	0.218303
0.130075	0.219256
0.130075	0.22021
0.130903	0.22021
0.131732	0.22021
0.131732	0.221163
0.13256	0.221163
0.13256	0.222116
0.13256	0.22307
0.133389	0.22307
0.134217	0.22307
0.134217	0.224023
0.135046	0.224023
0.135046	0.224976
0.135874	0.224976
0.135874	0.225929
0.135874	0.226883
0.135874	0.227836
0.135874	0.228789
0.135874	0.229743
0.136703	0.229743
0.137531	0.229743
0.137531	0.230696
0.137531	0.231649
0.137531	0.232602
0.137531	0.233556
0.137531	0.234509
0.13836	0.234509
0.139188	0.234509
0.140017	0.234509
0.140017	0.235462
0.140017	0.236416
0.140017	0.237369
0.140017	0.238322
0.140017	0.239276
0.140017	0.240229
0.140845	0.240229
0.141674	0.240229
0.141674	0.241182
0.141674	0.242135
0.141674	0.243089
0.141674	0.244042
0.141674	0.244995
0.141674	0.245949
0.141674	0.246902
0.141674	0.247855
0.141674	0.248808
0.142502	0.248808
0.143331	0.248808
0.144159	0.248808
0.144159	0.249762
0.144159	0.250715
0.144159	0.251668
0.144988	0.251668
0.144988	0.252622
0.145816	0.252622
0.146645	0.252622
0.147473	0.252622
0.148302	0.252622
0.148302	0.253575
0.148302	0.254528
0.148302	0.255481
0.148302	0.256435
0.148302	0.257388
0.148302	0.258341
0.14913	0.258341
0.14913	0.259295
0.14913	0.260248
0.14913	0.261201
0.14913	0.262154
0.14913	0.263108
0.149959	0.263108
0.150787	0.263108
0.151616	0.263108
0.152444	0.263108
0.152444	0.264061
0.152444	0.265014
0.152444	0.265968
0.152444	0.266921
0.152444	0.267874
0.152444	0.268827
0.152444	0.269781
0.153273	0.269781
0.154101	0.269781
0.15493	0.269781
0.155758	0.269781
0.156587	0.269781
0.157415	0.269781
0.157415	0.270734
0.158244	0.270734
0.158244	0.271687
0.158244	0.272641
0.158244	0.273594
0.158244	0.274547
0.158244	0.2755
0.158244	0.276454
0.158244	0.277407
0.159072	0.277407
0.159901	0.277407
0.159901	0.27836
0.159901	0.279314
0.159901	0.280267
0.160729	0.280267
0.160729	0.28122
0.161558	0.28122
0.161558	0.282173
0.162386	0.282173
0.162386	0.283127
0.162386	0.28408
0.162386	0.285033
0.163215	0.285033
0.163215	0.285987
0.163215	0.28694
0.163215	0.287893
0.163215	0.288847
0.163215	0.2898
0.164043	0.2898
0.164043	0.290753
0.164872	0.290753
0.1657	0.290753
0.1657	0.291706
0.1657	0.29266
0.166529	0.29266
0.166529	0.293613
0.166529	0.294566
0.166529	0.29552
0.166529	0.296473
0.166529	0.297426
0.167357	0.297426
0.168186	0.297426
0.169014	0.297426
0.169014	0.298379
0.169843	0.298379
0.170671	0.298379
0.170671	0.299333
0.1715	0.299333
0.172328	0.299333
0.173157	0.299333
0.173157	0.300286
0.173157	0.301239
0.173157	0.302193
0.173157	0.303146
0.173157	0.304099
0.173157	0.305052
0.173157	0.306006
0.173157	0.306959
0.173985	0.306959
0.174814	0.306959
0.174814	0.307912
0.175642	0.307912
0.175642	0.308866
0.175642	0.309819
0.175642	0.310772
0.175642	0.311725
0.175642	0.312679
0.176471	0.312679
0.176471	0.313632
0.177299	0.313632
0.177299	0.314585
0.177299	0.315539
0.178128	0.315539
0.178128	0.316492
0.178128	0.317445
0.178956	0.317445
0.178956	0.318398
0.179785	0.318398
0.179785	0.319352
0.180613	0.319352
0.180613	0.320305
0.181442	0.320305
0.18227	0.320305
0.18227	0.321258
0.18227	0.322212
0.18227	0.323165
0.183099	0.323165
0.183927	0.323165
0.183927	0.324118
0.183927	0.325071
0.183927	0.326025
0.183927	0.326978
0.183927	0.327931
0.184756	0.327931
0.185584	0.327931
0.185584	0.328885
0.185584	0.329838
0.185584	0.330791
0.185584	0.331745
0.185584	0.332698
0.186413	0.332698
0.187241	0.332698
0.18807	0.332698
0.18807	0.333651
0.18807	0.334604
0.188898	0.334604
0.188898	0.335558
0.188898	0.336511
0.189727	0.336511
0.189727	0.337464
0.189727	0.338418
0.190555	0.338418
0.191384	0.338418
0.192212	0.338418
0.193041	0.338418
0.193041	0.339371
0.193869	0.339371
0.193869	0.340324
0.193869	0.341277
0.193869	0.342231
0.194698	0.342231
0.194698	0.343184
0.194698	0.344137
0.195526	0.344137
0.196355	0.344137
0.197183	0.344137
0.198012	0.344137
0.19884	0.344137
0.19884	0.345091
0.19884	0.346044
0.199669	0.346044
0.200497	0.346044
0.201326	0.346044
0.202154	0.346044
0.202983	0.346044
0.202983	0.346997
0.202983	0.34795
0.202983	0.348904
0.202983	0.349857
0.203811	0.349857
0.20464	0.349857
0.20464	0.35081
0.20464	0.351764
0.20464	0.352717
0.205468	0.352717
0.206297	0.352717
0.206297	0.35367
0.206297	0.354623
0.206297	0.355577
0.206297	0.35653
0.206297	0.357483
0.207125	0.357483
0.207954	0.357483
0.208782	0.357483
0.208782	0.358437
0.209611	0.358437
0.210439	0.358437
0.211268	0.358437
0.212096	0.358437
0.212925	0.358437
0.213753	0.358437
0.213753	0.35939
0.214582	0.35939
0.21541	0.35939
0.216239	0.35939
0.216239	0.360343
0.216239	0.361296
0.216239	0.36225
0.216239	0.363203
0.216239	0.364156
0.216239	0.36511
0.216239	0.366063
0.216239	0.367016
0.216239	0.367969
0.216239	0.368923
0.217067	0.368923
0.217896	0.368923
0.217896	0.369876
0.218724	0.369876
0.218724	0.370829
0.219553	0.370829
0.219553	0.371783
0.219553	0.372736
0.219553	0.373689
0.220381	0.373689
0.220381	0.374643
0.22121	0.374643
0.22121	0.375596
0.22121	0.376549
0.222038	0.376549
0.222038	0.377502
0.222038	0.378456
0.222038	0.379409
0.222867	0.379409
0.222867	0.380362
0.222867	0.381316
0.223695	0.381316
0.224524	0.381316
0.224524	0.382269
0.225352	0.382269
0.226181	0.382269
0.226181	0.383222
0.227009	0.383222
0.227838	0.383222
0.227838	0.384175
0.227838	0.385129
0.228666	0.385129
0.229495	0.385129
0.230323	0.385129
0.230323	0.386082
0.231152	0.386082
0.231152	0.387035
0.23198	0.387035
0.23198	0.387989
0.23198	0.388942
0.232809	0.388942
0.232809	0.389895
0.233637	0.389895
0.233637	0.390848
0.233637	0.391802
0.233637	0.392755
0.234466	0.392755
0.234466	0.393708
0.234466	0.394662
0.235294	0.394662
0.235294	0.395615
0.236123	0.395615
0.236123	0.396568
0.236951	0.396568
0.236951	0.397521
0.236951	0.398475
0.236951	0.399428
0.23778	0.399428
0.238608	0.399428
0.239437	0.399428
0.239437	0.400381
0.240265	0.400381
0.240265	0.401335
0.241094	0.401335
0.241922	0.401335
0.241922	0.402288
0.241922	0.403241
0.242751	0.403241
0.243579	0.403241
0.243579	0.404194
0.244408	0.404194
0.245236	0.404194
0.246065	0.404194
0.246065	0.405148
0.246065	0.406101
0.246065	0.407054
0.246065	0.408008
0.246065	0.408961
0.246065	0.409914
0.246065	0.410867
0.246065	0.411821
0.246893	0.411821
0.246893	0.412774
0.246893	0.413727
0.246893	0.414681
0.247722	0.414681
0.24855	0.414681
0.249379	0.414681
0.249379	0.415634
0.249379	0.416587
0.249379	0.417541
0.249379	0.418494
0.249379	0.419447
0.250207	0.419447
0.250207	0.4204
0.251036	0.4204
0.251864	0.4204
0.252693	0.4204
0.253521	0.4204
0.253521	0.421354
0.253521	0.422307
0.25435	0.422307
0.25435	0.42326
0.25435	0.424214
0.255178	0.424214
0.256007	0.424214
0.256835	0.424214
0.257664	0.424214
0.258492	0.424214
0.259321	0.424214
0.260149	0.424214
0.260149	0.425167
0.260149	0.42612
0.260149	0.427073
0.260978	0.427073
0.260978	0.428027
0.261806	0.428027
0.261806	0.42898
0.261806	0.429933
0.261806	0.430887
0.262635	0.430887
0.262635	0.43184
0.262635	0.432793
0.263463	0.432793
0.263463	0.433746
0.263463	0.4347
0.263463	0.435653
0.263463	0.436606
0.263463	0.43756
0.264292	0.43756
0.26512	0.43756
0.26512	0.438513
0.26512	0.439466
0.26512	0.440419
0.265949	0.440419
0.265949	0.441373
0.266777	0.441373
0.267606	0.441373
0.268434	0.441373
0.268434	0.442326
0.268434	0.443279
0.269263	0.443279
0.269263	0.444233
0.269263	0.445186
0.270091	0.445186
0.270091	0.446139
0.27092	0.446139
0.271748	0.446139
0.272577	0.446139
0.272577	0.447092
0.273405	0.447092
0.273405	0.448046
0.274234	0.448046
0.274234	0.448999
0.274234	0.449952
0.275062	0.449952
0.275891	0.449952
0.275891	0.450906
0.275891	0.451859
0.275891	0.452812
0.275891	0.453765
0.275891	0.454719
0.275891	0.455672
0.276719	0.455672
0.277548	0.455672
0.278376	0.455672
0.279205	0.455672
0.280033	0.455672
0.280033	0.456625
0.280862	0.456625
0.28169	0.456625
0.28169	0.457579
0.282519	0.457579
0.282519	0.458532
0.282519	0.459485
0.282519	0.460439
0.283347	0.460439
0.284176	0.460439
0.284176	0.461392
0.285004	0.461392
0.285833	0.461392
0.286661	0.461392
0.286661	0.462345
0.286661	0.463298
0.286661	0.464252
0.28749	0.464252
0.288318	0.464252
0.288318	0.465205
0.289147	0.465205
0.289975	0.465205
0.290804	0.465205
0.291632	0.465205
0.291632	0.466158
0.292461	0.466158
0.293289	0.466158
0.294118	0.466158
0.294118	0.467112
0.294946	0.467112
0.295775	0.467112
0.296603	0.467112
0.297432	0.467112
0.29826	0.467112
0.299089	0.467112
0.299917	0.467112
0.299917	0.468065
0.299917	0.469018
0.300746	0.469018
0.300746	0.469971
0.300746	0.470925
0.301574	0.470925
0.302403	0.470925
0.303231	0.470925
0.303231	0.471878
0.30406	0.471878
0.304888	0.471878
0.305717	0.471878
0.306545	0.471878
0.307374	0.471878
0.307374	0.472831
0.307374	0.473785
0.307374	0.474738
0.308202	0.474738
0.309031	0.474738
0.309031	0.475691
0.309859	0.475691
0.310688	0.475691
0.311516	0.475691
0.311516	0.476644
0.311516	0.477598
0.311516	0.478551
0.311516	0.479504
0.312345	0.479504
0.312345	0.480458
0.312345	0.481411
0.312345	0.482364
0.313173	0.482364
0.314002	0.482364
0.31483	0.482364
0.315659	0.482364
0.316487	0.482364
0.317316	0.482364
0.317316	0.483317
0.318144	0.483317
0.318973	0.483317
0.318973	0.484271
0.318973	0.485224
0.319801	0.485224
0.319801	0.486177
0.319801	0.487131
0.319801	0.488084
0.32063	0.488084
0.321458	0.488084
0.321458	0.489037
0.322287	0.489037
0.322287	0.48999
0.322287	0.490944
0.323115	0.490944
0.323944	0.490944
0.324772	0.490944
0.324772	0.491897
0.325601	0.491897
0.326429	0.491897
0.326429	0.49285
0.326429	0.493804
0.326429	0.494757
0.326429	0.49571
0.327258	0.49571
0.328086	0.49571
0.328915	0.49571
0.329743	0.49571
0.329743	0.496663
0.330572	0.496663
0.330572	0.497617
0.330572	0.49857
0.3314	0.49857
0.3314	0.499523
0.332229	0.499523
0.332229	0.500477
0.333057	0.500477
0.333886	0.500477
0.334714	0.500477
0.335543	0.500477
0.336371	0.500477
0.336371	0.50143
0.336371	0.502383
0.3372	0.502383
0.3372	0.503337
0.338028	0.503337
0.338857	0.503337
0.339685	0.503337
0.339685	0.50429
0.340514	0.50429
0.341342	0.50429
0.341342	0.505243
0.342171	0.505243
0.342999	0.505243
0.342999	0.506196
0.343828	0.506196
0.343828	0.50715
0.344656	0.50715
0.345485	0.50715
0.346313	0.50715
0.347142	0.50715
0.347142	0.508103
0.34797	0.508103
0.34797	0.509056
0.348799	0.509056
0.348799	0.51001
0.349627	0.51001
0.349627	0.510963
0.350456	0.510963
0.350456	0.511916
0.351284	0.511916
0.351284	0.512869
0.352113	0.512869
0.352941	0.512869
0.35377	0.512869
0.35377	0.513823
0.35377	0.514776
0.35377	0.515729
0.354598	0.515729
0.355427	0.515729
0.356255	0.515729
0.356255	0.516683
0.357084	0.516683
0.357084	0.517636
0.357084	0.518589
0.357912	0.518589
0.358741	0.518589
0.359569	0.518589
0.359569	0.519542
0.360398	0.519542
0.361226	0.519542
0.361226	0.520496
0.361226	0.521449
0.361226	0.522402
0.361226	0.523356
0.362055	0.523356
0.362055	0.524309
0.362883	0.524309
0.363712	0.524309
0.36454	0.524309
0.365369	0.524309
0.366197	0.524309
0.367026	0.524309
0.367854	0.524309
0.368683	0.524309
0.369511	0.524309
0.369511	0.525262
0.37034	0.525262
0.37034	0.526215
0.371168	0.526215
0.371997	0.526215
0.371997	0.527169
0.371997	0.528122
0.371997	0.529075
0.372825	0.529075
0.372825	0.530029
0.372825	0.530982
0.373654	0.530982
0.373654	0.531935
0.373654	0.532888
0.374482	0.532888
0.375311	0.532888
0.375311	0.533842
0.376139	0.533842
0.376968	0.533842
0.376968	0.534795
0.377796	0.534795
0.378625	0.534795
0.379453	0.534795
0.380282	0.534795
0.380282	0.535748
0.380282	0.536702
0.380282	0.537655
0.38111	0.537655
0.38111	0.538608
0.381939	0.538608
0.382767	0.538608
0.383596	0.538608
0.383596	0.539561
0.383596	0.540515
0.383596	0.541468
0.383596	0.542421
0.384424	0.542421
0.385253	0.542421
0.385253	0.543375
0.385253	0.544328
0.386081	0.544328
0.38691	0.544328
0.387738	0.544328
0.387738	0.545281
0.387738	0.546235
0.387738	0.547188
0.387738	0.548141
0.387738	0.549094
0.387738	0.550048
0.388567	0.550048
0.388567	0.551001
0.388567	0.551954
0.388567	0.552908
0.389395	0.552908
0.390224	0.552908
0.390224	0.553861
0.390224	0.554814
0.390224	0.555767
0.390224	0.556721
0.391052	0.556721
0.391052	0.557674
0.391881	0.557674
0.391881	0.558627
0.391881	0.559581
0.392709	0.559581
0.393538	0.559581
0.394366	0.559581
0.395195	0.559581
0.395195	0.560534
0.396023	0.560534
0.396852	0.560534
0.396852	0.561487
0.396852	0.56244
0.396852	0.563394
0.396852	0.564347
0.39768	0.564347
0.398509	0.564347
0.399337	0.564347
0.399337	0.5653
0.399337	0.566254
0.399337	0.567207
0.400166	0.567207
0.400994	0.567207
0.401823	0.567207
0.402651	0.567207
0.40348	0.567207
0.40348	0.56816
0.40348	0.569113
0.40348	0.570067
0.404308	0.570067
0.405137	0.570067
0.405137	0.57102
0.405137	0.571973
0.405965	0.571973
0.406794	0.571973
0.407622	0.571973
0.407622	0.572927
0.408451	0.572927
0.408451	0.57388
0.409279	0.57388
0.409279	0.574833
0.409279	0.575786
0.410108	0.575786
0.410936	0.575786
0.411765	0.575786
0.412593	0.575786
0.412593	0.57674
0.413422	0.57674
0.413422	0.577693
0.41425	0.577693
0.415079	0.577693
0.415079	0.578646
0.415907	0.578646
0.415907	0.5796
0.416736	0.5796
0.416736	0.580553
0.416736	0.581506
0.417564	0.581506
0.418393	0.581506
0.418393	0.582459
0.418393	0.583413
0.418393	0.584366
0.418393	0.585319
0.419221	0.585319
0.419221	0.586273
0.42005	0.586273
0.42005	0.587226
0.42005	0.588179
0.42005	0.589133
0.42005	0.590086
0.42005	0.591039
0.420878	0.591039
0.420878	0.591992
0.421707	0.591992
0.422535	0.591992
0.422535	0.592946
0.422535	0.593899
0.423364	0.593899
0.424192	0.593899
0.424192	0.594852
0.425021	0.594852
0.425021	0.595806
0.425021	0.596759
0.425849	0.596759
0.426678	0.596759
0.427506	0.596759
0.427506	0.597712
0.427506	0.598665
0.427506	0.599619
0.428335	0.599619
0.429163	0.599619
0.429992	0.599619
0.429992	0.600572
0.429992	0.601525
0.429992	0.602479
0.43082	0.602479
0.431649	0.602479
0.432477	0.602479
0.433306	0.602479
0.433306	0.603432
0.434134	0.603432
0.434134	0.604385
0.434134	0.605338
0.434134	0.606292
0.434134	0.607245
0.434134	0.608198
0.434963	0.608198
0.435791	0.608198
0.435791	0.609152
0.435791	0.610105
0.43662	0.610105
0.437448	0.610105
0.437448	0.611058
0.437448	0.612011
0.438277	0.612011
0.439105	0.612011
0.439934	0.612011
0.440762	0.612011
0.441591	0.612011
0.442419	0.612011
0.442419	0.612965
0.443248	0.612965
0.444076	0.612965
0.444905	0.612965
0.445733	0.612965
0.446562	0.612965
0.446562	0.613918
0.446562	0.614871
0.446562	0.615825
0.44739	0.615825
0.448219	0.615825
0.448219	0.616778
0.448219	0.617731
0.448219	0.618684
0.449047	0.618684
0.449876	0.618684
0.449876	0.619638
0.449876	0.620591
0.449876	0.621544
0.450704	0.621544
0.450704	0.622498
0.450704	0.623451
0.450704	0.624404
0.450704	0.625357
0.450704	0.626311
0.451533	0.626311
0.451533	0.627264
0.452361	0.627264
0.452361	0.628217
0.45319	0.628217
0.454018	0.628217
0.454018	0.629171
0.454018	0.630124
0.454847	0.630124
0.454847	0.631077
0.455675	0.631077
0.455675	0.632031
0.456504	0.632031
0.457332	0.632031
0.458161	0.632031
0.458161	0.632984
0.458161	0.633937
0.458161	0.63489
0.458161	0.635844
0.458989	0.635844
0.458989	0.636797
0.459818	0.636797
0.460646	0.636797
0.460646	0.63775
0.460646	0.638704
0.460646	0.639657
0.460646	0.64061
0.461475	0.64061
0.462303	0.64061
0.463132	0.64061
0.463132	0.641563
0.46396	0.641563
0.464789	0.641563
0.464789	0.642517
0.465617	0.642517
0.466446	0.642517
0.467274	0.642517
0.468103	0.642517
0.468103	0.64347
0.468931	0.64347
0.46976	0.64347
0.46976	0.644423
0.470588	0.644423
0.471417	0.644423
0.471417	0.645377
0.471417	0.64633
0.472245	0.64633
0.473074	0.64633
0.473074	0.647283
0.473902	0.647283
0.473902	0.648236
0.474731	0.648236
0.475559	0.648236
0.475559	0.64919
0.475559	0.650143
0.476388	0.650143
0.476388	0.651096
0.476388	0.65205
0.477216	0.65205
0.478045	0.65205
0.478873	0.65205
0.479702	0.65205
0.479702	0.653003
0.48053	0.653003
0.48053	0.653956
0.48053	0.654909
0.481359	0.654909
0.481359	0.655863
0.481359	0.656816
0.482187	0.656816
0.483016	0.656816
0.483844	0.656816
0.484673	0.656816
0.485501	0.656816
0.48633	0.656816
0.48633	0.657769
0.48633	0.658723
0.487158	0.658723
0.487987	0.658723
0.487987	0.659676
0.487987	0.660629
0.487987	0.661582
0.487987	0.662536
0.487987	0.663489
0.487987	0.664442
0.487987	0.665396
0.488815	0.665396
0.488815	0.666349
0.489644	0.666349
0.489644	0.667302
0.490472	0.667302
0.490472	0.668255
0.490472	0.669209
0.490472	0.670162
0.490472	0.671115
0.491301	0.671115
0.492129	0.671115
0.492958	0.671115
0.493786	0.671115
0.493786	0.672069
0.494615	0.672069
0.494615	0.673022
0.495443	0.673022
0.496272	0.673022
0.4971	0.673022
0.4971	0.673975
0.4971	0.674929
0.497929	0.674929
0.498757	0.674929
0.498757	0.675882
0.499586	0.675882
0.499586	0.676835
0.500414	0.676835
0.501243	0.676835
0.502071	0.676835
0.502071	0.677788
0.502071	0.678742
0.5029	0.678742
0.5029	0.679695
0.5029	0.680648
0.503728	0.680648
0.503728	0.681602
0.504557	0.681602
0.505385	0.681602
0.505385	0.682555
0.505385	0.683508
0.505385	0.684461
0.506214	0.684461
0.506214	0.685415
0.506214	0.686368
0.507042	0.686368
0.507042	0.687321
0.507871	0.687321
0.507871	0.688275
0.508699	0.688275
0.509528	0.688275
0.509528	0.689228
0.509528	0.690181
0.509528	0.691134
0.509528	0.692088
0.509528	0.693041
0.509528	0.693994
0.510356	0.693994
0.511185	0.693994
0.511185	0.694948
0.511185	0.695901
0.511185	0.696854
0.512013	0.696854
0.512013	0.697807
0.512842	0.697807
0.512842	0.698761
0.51367	0.698761
0.51367	0.699714
0.514499	0.699714
0.514499	0.700667
0.515327	0.700667
0.516156	0.700667
0.516984	0.700667
0.516984	0.701621
0.516984	0.702574
0.516984	0.703527
0.516984	0.70448
0.517813	0.70448
0.517813	0.705434
0.518641	0.705434
0.518641	0.706387
0.518641	0.70734
0.51947	0.70734
0.51947	0.708294
0.51947	0.709247
0.51947	0.7102
0.520298	0.7102
0.520298	0.711153
0.521127	0.711153
0.521127	0.712107
0.521955	0.712107
0.521955	0.71306
0.521955	0.714013
0.522784	0.714013
0.523612	0.714013
0.523612	0.714967
0.523612	0.71592
0.524441	0.71592
0.525269	0.71592
0.526098	0.71592
0.526926	0.71592
0.526926	0.716873
0.527755	0.716873
0.528583	0.716873
0.528583	0.717827
0.529412	0.717827
0.529412	0.71878
0.529412	0.719733
0.53024	0.719733
0.53024	0.720686
0.531069	0.720686
0.531897	0.720686
0.532726	0.720686
0.532726	0.72164
0.533554	0.72164
0.533554	0.722593
0.533554	0.723546
0.533554	0.7245
0.534383	0.7245
0.534383	0.725453
0.535211	0.725453
0.535211	0.726406
0.53604	0.726406
0.53604	0.727359
0.53604	0.728313
0.53604	0.729266
0.536868	0.729266
0.537697	0.729266
0.537697	0.730219
0.538525	0.730219
0.538525	0.731173
0.539354	0.731173
0.540182	0.731173
0.541011	0.731173
0.541839	0.731173
0.542668	0.731173
0.542668	0.732126
0.543496	0.732126
0.544325	0.732126
0.545153	0.732126
0.545153	0.733079
0.545153	0.734032
0.545982	0.734032
0.54681	0.734032
0.547639	0.734032
0.547639	0.734986
0.548467	0.734986
0.549296	0.734986
0.549296	0.735939
0.550124	0.735939
0.550124	0.736892
0.550953	0.736892
0.551781	0.736892
0.55261	0.736892
0.55261	0.737846
0.553438	0.737846
0.553438	0.738799
0.554267	0.738799
0.555095	0.738799
0.555924	0.738799
0.556752	0.738799
0.557581	0.738799
0.557581	0.739752
0.558409	0.739752
0.559238	0.739752
0.559238	0.740705
0.560066	0.740705
0.560895	0.740705
0.560895	0.741659
0.561723	0.741659
0.561723	0.742612
0.562552	0.742612
0.562552	0.743565
0.56338	0.743565
0.56338	0.744519
0.56338	0.745472
0.56338	0.746425
0.56338	0.747378
0.564209	0.747378
0.565037	0.747378
0.565866	0.747378
0.565866	0.748332
0.566694	0.748332
0.567523	0.748332
0.567523	0.749285
0.567523	0.750238
0.568351	0.750238
0.56918	0.750238
0.570008	0.750238
0.570008	0.751192
0.570837	0.751192
0.571665	0.751192
0.572494	0.751192
0.573322	0.751192
0.573322	0.752145
0.573322	0.753098
0.574151	0.753098
0.574979	0.753098
0.574979	0.754051
0.575808	0.754051
0.575808	0.755005
0.576636	0.755005
0.576636	0.755958
0.576636	0.756911
0.576636	0.757865
0.577465	0.757865
0.578293	0.757865
0.579122	0.757865
0.579122	0.758818
0.579122	0.759771
0.57995	0.759771
0.580779	0.759771
0.581607	0.759771
0.581607	0.760724
0.581607	0.761678
0.582436	0.761678
0.583264	0.761678
0.584093	0.761678
0.584921	0.761678
0.584921	0.762631
0.584921	0.763584
0.584921	0.764538
0.584921	0.765491
0.58575	0.765491
0.58575	0.766444
0.586578	0.766444
0.587407	0.766444
0.588235	0.766444
0.589064	0.766444
0.589064	0.767398
0.589892	0.767398
0.589892	0.768351
0.589892	0.769304
0.589892	0.770257
0.589892	0.771211
0.590721	0.771211
0.590721	0.772164
0.590721	0.773117
0.590721	0.774071
0.591549	0.774071
0.592378	0.774071
0.593206	0.774071
0.594035	0.774071
0.594035	0.775024
0.594035	0.775977
0.594035	0.77693
0.594035	0.777884
0.594863	0.777884
0.594863	0.778837
0.595692	0.778837
0.59652	0.778837
0.59652	0.77979
0.59652	0.780744
0.597349	0.780744
0.598177	0.780744
0.599006	0.780744
0.599834	0.780744
0.599834	0.781697
0.600663	0.781697
0.601491	0.781697
0.601491	0.78265
0.601491	0.783603
0.601491	0.784557
0.60232	0.784557
0.603148	0.784557
0.603977	0.784557
0.604805	0.784557
0.605634	0.784557
0.606462	0.784557
0.607291	0.784557
0.608119	0.784557
0.608119	0.78551
0.608948	0.78551
0.609776	0.78551
0.610605	0.78551
0.610605	0.786463
0.610605	0.787417
0.610605	0.78837
0.611433	0.78837
0.612262	0.78837
0.61309	0.78837
0.61309	0.789323
0.61309	0.790276
0.613919	0.790276
0.613919	0.79123
0.614747	0.79123
0.615576	0.79123
0.616404	0.79123
0.617233	0.79123
0.618061	0.79123
0.61889	0.79123
0.619718	0.79123
0.620547	0.79123
0.620547	0.792183
0.621375	0.792183
0.622204	0.792183
0.622204	0.793136
0.622204	0.79409
0.623032	0.79409
0.623861	0.79409
0.624689	0.79409
0.625518	0.79409
0.625518	0.795043
0.626346	0.795043
0.627175	0.795043
0.628003	0.795043
0.628003	0.795996
0.628832	0.795996
0.62966	0.795996
0.630489	0.795996
0.631317	0.795996
0.631317	0.796949
0.632146	0.796949
0.632974	0.796949
0.633803	0.796949
0.634631	0.796949
0.63546	0.796949
0.636288	0.796949
0.637117	0.796949
0.637945	0.796949
0.638774	0.796949
0.639602	0.796949
0.639602	0.797903
0.640431	0.797903
0.640431	0.798856
0.641259	0.798856
0.642088	0.798856
0.642088	0.799809
0.642916	0.799809
0.642916	0.800763
0.642916	0.801716
0.642916	0.802669
0.643745	0.802669
0.644573	0.802669
0.645402	0.802669
0.64623	0.802669
0.64623	0.803622
0.64623	0.804576
0.64623	0.805529
0.647059	0.805529
0.647059	0.806482
0.647059	0.807436
0.647059	0.808389
0.647887	0.808389
0.647887	0.809342
0.648716	0.809342
0.649544	0.809342
0.649544	0.810296
0.650373	0.810296
0.651201	0.810296
0.65203	0.810296
0.65203	0.811249
0.65203	0.812202
0.652858	0.812202
0.653687	0.812202
0.653687	0.813155
0.654515	0.813155
0.655344	0.813155
0.655344	0.814109
0.655344	0.815062
0.656172	0.815062
0.657001	0.815062
0.657829	0.815062
0.658658	0.815062
0.658658	0.816015
0.659486	0.816015
0.660315	0.816015
0.660315	0.816969
0.661143	0.816969
0.661972	0.816969
0.6628	0.816969
0.663629	0.816969
0.664457	0.816969
0.664457	0.817922
0.665286	0.817922
0.666114	0.817922
0.666943	0.817922
0.667771	0.817922
0.6686	0.817922
0.6686	0.818875
0.669428	0.818875
0.669428	0.819828
0.670257	0.819828
0.671085	0.819828
0.671914	0.819828
0.671914	0.820782
0.671914	0.821735
0.672742	0.821735
0.673571	0.821735
0.674399	0.821735
0.675228	0.821735
0.676056	0.821735
0.676056	0.822688
0.676056	0.823642
0.676885	0.823642
0.676885	0.824595
0.676885	0.825548
0.676885	0.826501
0.677713	0.826501
0.678542	0.826501
0.67937	0.826501
0.680199	0.826501
0.681027	0.826501
0.681856	0.826501
0.682684	0.826501
0.682684	0.827455
0.683513	0.827455
0.684341	0.827455
0.684341	0.828408
0.68517	0.828408
0.68517	0.829361
0.685998	0.829361
0.686827	0.829361
0.687655	0.829361
0.687655	0.830315
0.688484	0.830315
0.688484	0.831268
0.689312	0.831268
0.690141	0.831268
0.690969	0.831268
0.691798	0.831268
0.691798	0.832221
0.692626	0.832221
0.693455	0.832221
0.693455	0.833174
0.694283	0.833174
0.695112	0.833174
0.69594	0.833174
0.69594	0.834128
0.696769	0.834128
0.697597	0.834128
0.698426	0.834128
0.698426	0.835081
0.698426	0.836034
0.699254	0.836034
0.699254	0.836988
0.700083	0.836988
0.700911	0.836988
0.70174	0.836988
0.70174	0.837941
0.702568	0.837941
0.703397	0.837941
0.703397	0.838894
0.704225	0.838894
0.704225	0.839847
0.705054	0.839847
0.705882	0.839847
0.706711	0.839847
0.707539	0.839847
0.708368	0.839847
0.708368	0.840801
0.708368	0.841754
0.709196	0.841754
0.709196	0.842707
0.710025	0.842707
0.710025	0.843661
0.710025	0.844614
0.710853	0.844614
0.711682	0.844614
0.711682	0.845567
0.71251	0.845567
0.713339	0.845567
0.714167	0.845567
0.714996	0.845567
0.714996	0.84652
0.715824	0.84652
0.715824	0.847474
0.716653	0.847474
0.717481	0.847474
0.71831	0.847474
0.71831	0.848427
0.719138	0.848427
0.719967	0.848427
0.720795	0.848427
0.721624	0.848427
0.722452	0.848427
0.723281	0.848427
0.723281	0.84938
0.724109	0.84938
0.724109	0.850334
0.724938	0.850334
0.724938	0.851287
0.725766	0.851287
0.726595	0.851287
0.727423	0.851287
0.728252	0.851287
0.72908	0.851287
0.72908	0.85224
0.729909	0.85224
0.729909	0.853194
0.729909	0.854147
0.730737	0.854147
0.731566	0.854147
0.732394	0.854147
0.732394	0.8551
0.733223	0.8551
0.734051	0.8551
0.73488	0.8551
0.735708	0.8551
0.735708	0.856053
0.735708	0.857007
0.735708	0.85796
0.736537	0.85796
0.736537	0.858913
0.736537	0.859867
0.737365	0.859867
0.737365	0.86082
0.738194	0.86082
0.739022	0.86082
0.739851	0.86082
0.739851	0.861773
0.739851	0.862726
0.740679	0.862726
0.741508	0.862726
0.742336	0.862726
0.743165	0.862726
0.743993	0.862726
0.744822	0.862726
0.74565	0.862726
0.746479	0.862726
0.746479	0.86368
0.747307	0.86368
0.747307	0.864633
0.748136	0.864633
0.748964	0.864633
0.749793	0.864633
0.750621	0.864633
0.750621	0.865586
0.75145	0.865586
0.75145	0.86654
0.75145	0.867493
0.752278	0.867493
0.753107	0.867493
0.753935	0.867493
0.754764	0.867493
0.755592	0.867493
0.756421	0.867493
0.756421	0.868446
0.757249	0.868446
0.758078	0.868446
0.758906	0.868446
0.759735	0.868446
0.760563	0.868446
0.761392	0.868446
0.761392	0.869399
0.76222	0.869399
0.763049	0.869399
0.763877	0.869399
0.764706	0.869399
0.765534	0.869399
0.765534	0.870353
0.766363	0.870353
0.767191	0.870353
0.767191	0.871306
0.76802	0.871306
0.76802	0.872259
0.768848	0.872259
0.769677	0.872259
0.769677	0.873213
0.770505	0.873213
0.771334	0.873213
0.771334	0.874166
0.772162	0.874166
0.772991	0.874166
0.772991	0.875119
0.773819	0.875119
0.774648	0.875119
0.775476	0.875119
0.776305	0.875119
0.777133	0.875119
0.777962	0.875119
0.77879	0.875119
0.77879	0.876072
0.77879	0.877026
0.77879	0.877979
0.779619	0.877979
0.779619	0.878932
0.780447	0.878932
0.781276	0.878932
0.782104	0.878932
0.782104	0.879886
0.782104	0.880839
0.782933	0.880839
0.783761	0.880839
0.783761	0.881792
0.78459	0.881792
0.785418	0.881792
0.786247	0.881792
0.786247	0.882745
0.787075	0.882745
0.787075	0.883699
0.787904	0.883699
0.788732	0.883699
0.789561	0.883699
0.790389	0.883699
0.791218	0.883699
0.792046	0.883699
0.792046	0.884652
0.792875	0.884652
0.793703	0.884652
0.794532	0.884652
0.794532	0.885605
0.79536	0.885605
0.79536	0.886559
0.796189	0.886559
0.797017	0.886559
0.797846	0.886559
0.798674	0.886559
0.799503	0.886559
0.799503	0.887512
0.800331	0.887512
0.80116	0.887512
0.801988	0.887512
0.801988	0.888465
0.801988	0.889418
0.802817	0.889418
0.803645	0.889418
0.803645	0.890372
0.804474	0.890372
0.805302	0.890372
0.806131	0.890372
0.806959	0.890372
0.807788	0.890372
0.808616	0.890372
0.808616	0.891325
0.809445	0.891325
0.809445	0.892278
0.809445	0.893232
0.810273	0.893232
0.811102	0.893232
0.81193	0.893232
0.81193	0.894185
0.812759	0.894185
0.813587	0.894185
0.814416	0.894185
0.815244	0.894185
0.816073	0.894185
0.816901	0.894185
0.81773	0.894185
0.818558	0.894185
0.819387	0.894185
0.820215	0.894185
0.820215	0.895138
0.820215	0.896092
0.821044	0.896092
0.821872	0.896092
0.822701	0.896092
0.822701	0.897045
0.823529	0.897045
0.823529	0.897998
0.824358	0.897998
0.825186	0.897998
0.825186	0.898951
0.826015	0.898951
0.826015	0.899905
0.826843	0.899905
0.826843	0.900858
0.826843	0.901811
0.827672	0.901811
0.8285	0.901811
0.8285	0.902765
0.829329	0.902765
0.830157	0.902765
0.830986	0.902765
0.831814	0.902765
0.832643	0.902765
0.833471	0.902765
0.833471	0.903718
0.8343	0.903718
0.8343	0.904671
0.835128	0.904671
0.835957	0.904671
0.836785	0.904671
0.837614	0.904671
0.838442	0.904671
0.839271	0.904671
0.840099	0.904671
0.840928	0.904671
0.841756	0.904671
0.842585	0.904671
0.842585	0.905624
0.843413	0.905624
0.844242	0.905624
0.84507	0.905624
0.84507	0.906578
0.845899	0.906578
0.845899	0.907531
0.846727	0.907531
0.847556	0.907531
0.848384	0.907531
0.849213	0.907531
0.850041	0.907531
0.85087	0.907531
0.85087	0.908484
0.851698	0.908484
0.851698	0.909438
0.851698	0.910391
0.852527	0.910391
0.853355	0.910391
0.854184	0.910391
0.855012	0.910391
0.855841	0.910391
0.856669	0.910391
0.856669	0.911344
0.857498	0.911344
0.858326	0.911344
0.859155	0.911344
0.859155	0.912297
0.859983	0.912297
0.860812	0.912297
0.860812	0.913251
[truncated: 259 more rows]
